# Supplementary material for: Protease shaving of Mycobacterium tuberculosis facilitates vaccine antigen discovery and delivery of novel cargoes to the Mtb surface
Source: Microbiol Spectr. 2024 Dec 17;13(2):e02277-24. doi: 10.1128/spectrum.02277-24 (PMC11792546; doi:10.1128/spectrum.02277-24)
Supplement: Table S1 — Unlabeled mass spec data. [file spectrum.02277-24-s0003.xlsx]

## Sheet: Samples View Report for 1080_BL
Table S1: Results from unlabeled mass spectrometry surface shaving experiment with 0.4 μg/mL trypsin
					Mtb_Suface_proteins_plusTrypsin		Mtb_surface_proteins_minusTrypsin
#	Identified Proteins (1415)	Accession Number	Alternate ID	Molecular Weight	Total Spectrum Count	Unique Peptides	Total Spectrum Count	Unique Peptides
1	60 kDa chaperonin 2 OS=Mycobacterium tuberculosis (strain ATCC 25618 / H37Rv) OX=83332 GN=groEL2 PE=1 SV=1	P9WPE7	groEL2	57 kDa	778	56	246	40
2	Probable fatty acid synthase Fas (Fatty acid synthetase) OS=Mycobacterium tuberculosis (strain ATCC 25618 / H37Rv) OX=83332 GN=fas PE=1 SV=3	P95029	fas	326 kDa	605	107	50	30
3	Polyketide synthase Pks13 OS=Mycobacterium tuberculosis (strain ATCC 25618 / H37Rv) OX=83332 GN=pks13 PE=1 SV=1	I6X8D2	pks13	186 kDa	481	78	41	24
4	Elongation factor Tu OS=Mycobacterium tuberculosis (strain ATCC 25618 / H37Rv) OX=83332 GN=tuf PE=1 SV=1	P9WNN1	tuf	44 kDa	457	22	123	17
5	60 kDa chaperonin 1 OS=Mycobacterium tuberculosis (strain ATCC 25618 / H37Rv) OX=83332 GN=groEL1 PE=1 SV=1	P9WPE9	groEL1	56 kDa	374	38	59	17
6	5-methyltetrahydropteroyltriglutamate--homocysteine methyltransferase OS=Mycobacterium tuberculosis (strain ATCC 25618 / H37Rv) OX=83332 GN=metE PE=1 SV=1	P9WK07	metE	82 kDa	351	31	67	20
7	DNA-directed RNA polymerase subunit beta' OS=Mycobacterium tuberculosis (strain ATCC 25618 / H37Rv) OX=83332 GN=rpoC PE=1 SV=1	P9WGY7	rpoC	147 kDa	322	73	13	6
8	DNA-binding protein HU homolog OS=Mycobacterium tuberculosis (strain ATCC 25618 / H37Rv) OX=83332 GN=hup PE=1 SV=1	P9WMK7	hup	22 kDa	310	9	14	5
9	Probable multifunctional mycocerosic acid synthase membrane-associated Mas OS=Mycobacterium tuberculosis (strain ATCC 25618 / H37Rv) OX=83332 GN=mas PE=1 SV=1	I6Y231	mas	224 kDa	290	59	9	7
10	DNA-directed RNA polymerase subunit beta OS=Mycobacterium tuberculosis (strain ATCC 25618 / H37Rv) OX=83332 GN=rpoB PE=1 SV=1	P9WGY9	rpoB	130 kDa	275	52	5	3
11	Cluster of PPE family protein PPE18 OS=Mycobacterium tuberculosis (strain ATCC 25618 / H37Rv) OX=83332 GN=PPE18 PE=1 SV=1 (L7N675)	L7N675 [2]	PPE18	39 kDa	244	12	0	0
12	10 kDa chaperonin OS=Mycobacterium tuberculosis (strain ATCC 25618 / H37Rv) OX=83332 GN=groS PE=1 SV=1	P9WPE5	groS	11 kDa	185	13	154	10
13	Phenolphthiocerol/phthiocerol polyketide synthase subunit E OS=Mycobacterium tuberculosis (strain ATCC 25618 / H37Rv) OX=83332 GN=ppsE PE=1 SV=1	P9WQE1	ppsE	159 kDa	184	43	6	4
14	Long-chain-fatty-acid--AMP ligase FadD32 OS=Mycobacterium tuberculosis (strain ATCC 25618 / H37Rv) OX=83332 GN=fadD32 PE=1 SV=1	O53580	fadD32	69 kDa	160	25	51	18
15	Cell wall synthesis protein Wag31 OS=Mycobacterium tuberculosis (strain ATCC 25618 / H37Rv) OX=83332 GN=wag31 PE=1 SV=1	P9WMU1	wag31	28 kDa	159	21	36	13
16	ATP-dependent Clp protease ATP-binding subunit ClpC1 OS=Mycobacterium tuberculosis (strain ATCC 25618 / H37Rv) OX=83332 GN=clpC1 PE=1 SV=1	P9WPC9	clpC1	94 kDa	154	41	17	10
17	Phenolphthiocerol/phthiocerol polyketide synthase subunit C OS=Mycobacterium tuberculosis (strain ATCC 25618 / H37Rv) OX=83332 GN=ppsC PE=1 SV=2	P96202	ppsC	231 kDa	154	44	0	0
18	Multifunctional 2-oxoglutarate metabolism enzyme OS=Mycobacterium tuberculosis (strain ATCC 25618 / H37Rv) OX=83332 GN=kgd PE=1 SV=1	P9WIS5	kgd	136 kDa	145	44	13	7
19	Dihydrolipoyllysine-residue acetyltransferase component of pyruvate dehydrogenase complex OS=Mycobacterium tuberculosis (strain ATCC 25618 / H37Rv) OX=83332 GN=dlaT PE=1 SV=1	P9WIS7	dlaT	57 kDa	143	23	27	10
20	Serine/threonine-protein kinase PknD OS=Mycobacterium tuberculosis (strain ATCC 25618 / H37Rv) OX=83332 GN=pknD PE=1 SV=1	P9WI79	pknD	70 kDa	142	17	25	10
21	Transcription termination factor Rho OS=Mycobacterium tuberculosis (strain ATCC 25618 / H37Rv) OX=83332 GN=rho PE=1 SV=1	P9WHF3	rho	65 kDa	140	38	5	5
22	3-oxoacyl-[acyl-carrier-protein] synthase 2 OS=Mycobacterium tuberculosis (strain ATCC 25618 / H37Rv) OX=83332 GN=kasB PE=1 SV=1	P9WQD7	kasB	44 kDa	131	10	39	11
23	Protein translocase subunit SecA 1 OS=Mycobacterium tuberculosis (strain ATCC 25618 / H37Rv) OX=83332 GN=secA1 PE=1 SV=1	P9WGP5	secA1	106 kDa	127	40	2	2
24	50S ribosomal protein L2 OS=Mycobacterium tuberculosis (strain ATCC 25618 / H37Rv) OX=83332 GN=rplB PE=1 SV=1	P9WHA5	rplB	31 kDa	127	14	16	6
25	Phenolphthiocerol/phthiocerol polyketide synthase subunit A OS=Mycobacterium tuberculosis (strain ATCC 25618 / H37Rv) OX=83332 GN=ppsA PE=1 SV=1	P9WQE7	ppsA	199 kDa	126	37	0	0
26	Translation initiation factor IF-2 OS=Mycobacterium tuberculosis (strain ATCC 25618 / H37Rv) OX=83332 GN=infB PE=1 SV=1	P9WKK1	infB	94 kDa	124	21	10	6
27	Putative integration host factor MihF OS=Mycobacterium tuberculosis (strain ATCC 25618 / H37Rv) OX=83332 GN=mihF PE=1 SV=1	P71658	mihF	21 kDa	119	9	23	7
28	Elongation factor G OS=Mycobacterium tuberculosis (strain ATCC 25618 / H37Rv) OX=83332 GN=fusA PE=1 SV=1	P9WNM7	fusA	77 kDa	119	35	17	10
29	Chaperone protein DnaK OS=Mycobacterium tuberculosis (strain ATCC 25618 / H37Rv) OX=83332 GN=dnaK PE=1 SV=1	P9WMJ9	dnaK	67 kDa	112	31	58	19
30	Adenosylhomocysteinase OS=Mycobacterium tuberculosis (strain ATCC 25618 / H37Rv) OX=83332 GN=ahcY PE=1 SV=1	P9WGV3	ahcY	54 kDa	112	24	11	6
31	NAD-specific glutamate dehydrogenase OS=Mycobacterium tuberculosis (strain ATCC 25618 / H37Rv) OX=83332 GN=gdh PE=1 SV=1	O53203	gdh	177 kDa	110	40	6	5
32	Polyribonucleotide nucleotidyltransferase OS=Mycobacterium tuberculosis (strain ATCC 25618 / H37Rv) OX=83332 GN=pnp PE=1 SV=1	P9WI57	pnp	80 kDa	110	26	6	5
33	Biotin-dependent acetyl-/propionyl-coenzyme A carboxylase beta6 subunit OS=Mycobacterium tuberculosis (strain ATCC 25618 / H37Rv) OX=83332 GN=accD6 PE=1 SV=1	P9WQH5	accD6	50 kDa	106	22	6	4
34	3-hydroxyacyl-CoA dehydrogenase OS=Mycobacterium tuberculosis (strain ATCC 25618 / H37Rv) OX=83332 GN=fadB PE=1 SV=1	O53872	fadB	76 kDa	105	31	30	10
35	30S ribosomal protein S1 OS=Mycobacterium tuberculosis (strain ATCC 25618 / H37Rv) OX=83332 GN=rpsA PE=1 SV=1	P9WH43	rpsA	53 kDa	104	27	21	10
36	DNA gyrase subunit A OS=Mycobacterium tuberculosis (strain ATCC 25618 / H37Rv) OX=83332 GN=gyrA PE=1 SV=1	P9WG47	gyrA	92 kDa	103	34	9	6
37	RNA polymerase sigma factor SigA OS=Mycobacterium tuberculosis (strain ATCC 25618 / H37Rv) OX=83332 GN=sigA PE=1 SV=1	P9WGI1	sigA	58 kDa	96	20	9	6
38	30S ribosomal protein S2 OS=Mycobacterium tuberculosis (strain ATCC 25618 / H37Rv) OX=83332 GN=rpsB PE=1 SV=1	P9WH39	rpsB	31 kDa	95	11	4	2
39	ATP synthase subunit alpha OS=Mycobacterium tuberculosis (strain ATCC 25618 / H37Rv) OX=83332 GN=atpA PE=1 SV=1	P9WPU7	atpA	59 kDa	95	25	8	5
40	Protein translocase subunit SecA 2 OS=Mycobacterium tuberculosis (strain ATCC 25618 / H37Rv) OX=83332 GN=secA2 PE=1 SV=1	P9WGP3	secA2	89 kDa	94	29	5	3
41	PspA protein OS=Mycobacterium tuberculosis (strain ATCC 25618 / H37Rv) OX=83332 GN=pspA PE=1 SV=1	P9WHP5	pspA	29 kDa	94	17	9	5
42	ESX-3 secretion system protein EccC3 OS=Mycobacterium tuberculosis (strain ATCC 25618 / H37Rv) OX=83332 GN=eccC3 PE=1 SV=1	P9WNA9	eccC3	145 kDa	94	37	0	0
43	Meromycolate extension acyl carrier protein OS=Mycobacterium tuberculosis (strain ATCC 25618 / H37Rv) OX=83332 GN=acpM PE=1 SV=1	P9WQF3	acpM	13 kDa	93	6	48	5
44	2-oxoglutarate oxidoreductase subunit KorA OS=Mycobacterium tuberculosis (strain ATCC 25618 / H37Rv) OX=83332 GN=korA PE=1 SV=3	O53182	korA	69 kDa	91	23	8	5
45	ESAT-6-like protein EsxB OS=Mycobacterium tuberculosis (strain ATCC 25618 / H37Rv) OX=83332 GN=esxB PE=1 SV=1	P9WNK5	esxB	11 kDa	86	9	76	9
46	Energy-dependent translational throttle protein EttA OS=Mycobacterium tuberculosis (strain ATCC 25618 / H37Rv) OX=83332 GN=ettA PE=1 SV=1	P9WQK3	ettA	62 kDa	85	22	16	8
47	30S ribosomal protein S4 OS=Mycobacterium tuberculosis (strain ATCC 25618 / H37Rv) OX=83332 GN=rpsD PE=1 SV=1	P9WH35	rpsD	23 kDa	84	22	5	4
48	3-oxoacyl-[acyl-carrier-protein] synthase 1 OS=Mycobacterium tuberculosis (strain ATCC 25618 / H37Rv) OX=83332 GN=kasA PE=1 SV=1	P9WQD9	kasA	43 kDa	84	8	10	6
49	Electron transfer flavoprotein subunit beta OS=Mycobacterium tuberculosis (strain ATCC 25618 / H37Rv) OX=83332 GN=etfB PE=1 SV=1	P9WNG7	etfB	28 kDa	84	15	14	5
50	ESX-1 secretion-associated protein EspI OS=Mycobacterium tuberculosis (strain ATCC 25618 / H37Rv) OX=83332 GN=espI PE=1 SV=1	P9WJC5	espI	71 kDa	84	21	0	0
51	Broad-specificity linear acyl-CoA dehydrogenase FadE5 OS=Mycobacterium tuberculosis (strain ATCC 25618 / H37Rv) OX=83332 GN=fadE5 PE=1 SV=1	O53666	fadE5	66 kDa	82	25	12	9
52	Chaperone protein ClpB OS=Mycobacterium tuberculosis (strain ATCC 25618 / H37Rv) OX=83332 GN=clpB PE=1 SV=1	P9WPD1	clpB	93 kDa	81	33	35	18
53	Probable acyl-CoA ligase FadD31 (Acyl-CoA synthetase) (Acyl-CoA synthase) OS=Mycobacterium tuberculosis (strain ATCC 25618 / H37Rv) OX=83332 GN=fadD31 PE=1 SV=1	I6Y7V6	fadD31	66 kDa	81	17	27	13
54	Probable transcriptional regulatory protein MoxR1 OS=Mycobacterium tuberculosis (strain ATCC 25618 / H37Rv) OX=83332 GN=moxR1 PE=1 SV=1	Q79FN7	moxR1	41 kDa	80	17	45	12
55	ESX-3 secretion system protein EccA3 OS=Mycobacterium tuberculosis (strain ATCC 25618 / H37Rv) OX=83332 GN=eccA3 PE=1 SV=1	P9WPI3	eccA3	68 kDa	80	22	4	2
56	50S ribosomal protein L3 OS=Mycobacterium tuberculosis (strain ATCC 25618 / H37Rv) OX=83332 GN=rplC PE=1 SV=1	P9WH87	rplC	23 kDa	79	13	10	5
57	Probable fatty-acid-CoA ligase FadD2 (Fatty-acid-CoA synthetase) (Fatty-acid-CoA synthase) OS=Mycobacterium tuberculosis (strain ATCC 25618 / H37Rv) OX=83332 GN=fadD2 PE=1 SV=1	P95227	fadD2	60 kDa	79	29	12	8
58	D-3-phosphoglycerate dehydrogenase OS=Mycobacterium tuberculosis (strain ATCC 25618 / H37Rv) OX=83332 GN=serA PE=1 SV=1	P9WNX3	serA	55 kDa	78	21	36	15
59	FHA domain-containing protein FhaA OS=Mycobacterium tuberculosis (strain ATCC 25618 / H37Rv) OX=83332 GN=fhaA PE=1 SV=1	P71590	fhaA	57 kDa	76	17	25	8
60	Trigger factor OS=Mycobacterium tuberculosis (strain ATCC 25618 / H37Rv) OX=83332 GN=tig PE=1 SV=1	P9WG55	tig	51 kDa	76	18	21	10
61	DNA-directed RNA polymerase subunit alpha OS=Mycobacterium tuberculosis (strain ATCC 25618 / H37Rv) OX=83332 GN=rpoA PE=1 SV=1	P9WGZ1	rpoA	38 kDa	76	19	18	11
62	Putative L-lactate dehydrogenase OS=Mycobacterium tuberculosis (strain ATCC 25618 / H37Rv) OX=83332 GN=lldD PE=1 SV=1	P9WND5	lldD	45 kDa	76	19	0	0
63	Phenolphthiocerol/phthiocerol polyketide synthase subunit B OS=Mycobacterium tuberculosis (strain ATCC 25618 / H37Rv) OX=83332 GN=ppsB PE=1 SV=1	P9WQE5	ppsB	163 kDa	76	21	0	0
64	Possible conserved secreted protein OS=Mycobacterium tuberculosis (strain ATCC 25618 / H37Rv) OX=83332 GN=Rv0383c PE=1 SV=1	O53718	Rv0383c	32 kDa	76	11	0	0
65	Aconitate hydratase A OS=Mycobacterium tuberculosis (strain ATCC 25618 / H37Rv) OX=83332 GN=acn PE=1 SV=1	O53166	acn	102 kDa	73	24	16	9
66	DNA gyrase subunit B OS=Mycobacterium tuberculosis (strain ATCC 25618 / H37Rv) OX=83332 GN=gyrB PE=1 SV=1	P9WG45	gyrB	74 kDa	72	27	22	12
67	Electron transfer flavoprotein subunit alpha OS=Mycobacterium tuberculosis (strain ATCC 25618 / H37Rv) OX=83332 GN=etfA PE=1 SV=1	P9WNG9	etfA	32 kDa	72	14	30	12
68	30S ribosomal protein S3 OS=Mycobacterium tuberculosis (strain ATCC 25618 / H37Rv) OX=83332 GN=rpsC PE=1 SV=1	P9WH37	rpsC	30 kDa	72	20	5	4
69	Alpha-crystallin OS=Mycobacterium tuberculosis (strain ATCC 25618 / H37Rv) OX=83332 GN=hspX PE=1 SV=1	P9WMK1	hspX	16 kDa	72	8	0	0
70	Probable NAD(P) transhydrogenase (Subunit alpha) PntAa [first part catalytic part] (Pyridine nucleotide transhydrogenase subunit alpha) (Nicotinamide nucleotide transhydrogenase subunit alpha) OS=Mycobacterium tuberculosis (strain ATCC 25618 / H37Rv) OX=83332 GN=pntAa PE=1 SV=1	P96832	pntAa	38 kDa	71	13	6	4
71	PE family protein PPE60 OS=Mycobacterium tuberculosis (strain ATCC 25618 / H37Rv) OX=83332 GN=PPE60 PE=1 SV=1	Q6MWX1	PPE60	39 kDa	71	7	0	0
72	Long-chain-fatty-acid--CoA ligase FadD15 OS=Mycobacterium tuberculosis (strain ATCC 25618 / H37Rv) OX=83332 GN=fadD15 PE=1 SV=3	O53521	fadD15	64 kDa	70	20	4	2
73	ATP synthase subunit beta OS=Mycobacterium tuberculosis (strain ATCC 25618 / H37Rv) OX=83332 GN=atpD PE=1 SV=1	P9WPU5	atpD	53 kDa	69	18	18	9
74	Possible ribonuclease E Rne OS=Mycobacterium tuberculosis (strain ATCC 25618 / H37Rv) OX=83332 GN=rne PE=1 SV=2	P71905	rne	103 kDa	69	27	3	2
75	Chaperone protein HtpG OS=Mycobacterium tuberculosis (strain ATCC 25618 / H37Rv) OX=83332 GN=htpG PE=1 SV=1	P9WMJ7	htpG	73 kDa	69	21	11	6
76	Probable conserved transmembrane protein rich in alanine and arginine and proline OS=Mycobacterium tuberculosis (strain ATCC 25618 / H37Rv) OX=83332 GN=Rv3604c PE=1 SV=2	O06278	Rv3604c	43 kDa	69	15	0	0
77	50S ribosomal protein L5 OS=Mycobacterium tuberculosis (strain ATCC 25618 / H37Rv) OX=83332 GN=rplE PE=1 SV=1	P9WH83	rplE	21 kDa	66	6	3	3
78	Putative acyltransferase Rv0859 OS=Mycobacterium tuberculosis (strain ATCC 25618 / H37Rv) OX=83332 GN=fadA PE=1 SV=1	O53871	fadA	42 kDa	66	12	18	9
79	Universal stress protein Rv1636 OS=Mycobacterium tuberculosis (strain ATCC 25618 / H37Rv) OX=83332 GN=Rv1636 PE=1 SV=1	P9WFC9	Rv1636	15 kDa	65	13	45	11
80	Conserved protein OS=Mycobacterium tuberculosis (strain ATCC 25618 / H37Rv) OX=83332 GN=Rv2159c PE=1 SV=1	O06218	Rv2159c	36 kDa	65	11	10	7
81	Alanine--tRNA ligase OS=Mycobacterium tuberculosis (strain ATCC 25618 / H37Rv) OX=83332 GN=alaS PE=1 SV=1	P9WFW7	alaS	97 kDa	65	25	2	2
82	Uncharacterized PPE family protein PPE20 OS=Mycobacterium tuberculosis (strain ATCC 25618 / H37Rv) OX=83332 GN=PPE20 PE=1 SV=1	P9WI23	PPE20	55 kDa	65	3	0	0
83	30S ribosomal protein S5 OS=Mycobacterium tuberculosis (strain ATCC 25618 / H37Rv) OX=83332 GN=rpsE PE=1 SV=1	P9WH33	rpsE	23 kDa	64	13	16	6
84	ABC transporter ATP-binding/permease protein Rv1747 OS=Mycobacterium tuberculosis (strain ATCC 25618 / H37Rv) OX=83332 GN=Rv1747 PE=1 SV=1	O65934	Rv1747	92 kDa	64	18	0	0
85	Putative short-chain type dehydrogenase/reductase Rv0148 OS=Mycobacterium tuberculosis (strain ATCC 25618 / H37Rv) OX=83332 GN=Rv0148 PE=1 SV=3	P96825	Rv0148	30 kDa	62	10	32	10
86	DNA topoisomerase (ATP-hydrolyzing) OS=Mycobacterium tuberculosis (strain ATCC 25618 / H37Rv) OX=83332 GN=Rv0730 PE=1 SV=1	I6XW38	Rv0730	26 kDa	61	13	3	2
87	Phthioceranic/hydroxyphthioceranic acid synthase OS=Mycobacterium tuberculosis (strain ATCC 25618 / H37Rv) OX=83332 GN=pks2 PE=1 SV=1	P9WQE9	pks2	226 kDa	59	29	9	6
88	Isocitrate dehydrogenase [NADP] OS=Mycobacterium tuberculosis (strain ATCC 25618 / H37Rv) OX=83332 GN=icd2 PE=1 SV=1	O53611	icd2	83 kDa	59	24	0	0
89	Biotin-dependent acyl-coenzyme A carboxylase alpha3 subunit OS=Mycobacterium tuberculosis (strain ATCC 25618 / H37Rv) OX=83332 GN=accA3 PE=1 SV=2	P96890	accA3	64 kDa	58	19	8	5
90	Phenolphthiocerol/phthiocerol polyketide synthase subunit D OS=Mycobacterium tuberculosis (strain ATCC 25618 / H37Rv) OX=83332 GN=ppsD PE=1 SV=1	P9WQE3	ppsD	193 kDa	58	24	0	0
91	Probable beta-ketoacyl CoA thiolase FadA3 OS=Mycobacterium tuberculosis (strain ATCC 25618 / H37Rv) OX=83332 GN=fadA3 PE=1 SV=1	O53422	fadA3	43 kDa	56	14	18	9
92	UvrABC system protein A OS=Mycobacterium tuberculosis (strain ATCC 25618 / H37Rv) OX=83332 GN=uvrA PE=1 SV=1	P9WQK7	uvrA	106 kDa	56	26	0	0
93	Probable acyl-CoA dehydrogenase fadE25 OS=Mycobacterium tuberculosis (strain ATCC 25618 / H37Rv) OX=83332 GN=fadE25 PE=1 SV=1	P9WQG1	fadE25	42 kDa	55	17	32	8
94	DNA topoisomerase 1 OS=Mycobacterium tuberculosis (strain ATCC 25618 / H37Rv) OX=83332 GN=topA PE=1 SV=1	P9WG49	topA	102 kDa	54	23	9	6
95	ESX-1 secretion-associated protein EspK OS=Mycobacterium tuberculosis (strain ATCC 25618 / H37Rv) OX=83332 GN=espK PE=1 SV=1	P9WJC1	espK	74 kDa	54	17	5	3
96	ATP-dependent zinc metalloprotease FtsH OS=Mycobacterium tuberculosis (strain ATCC 25618 / H37Rv) OX=83332 GN=ftsH PE=1 SV=1	P9WQN3	ftsH	82 kDa	54	19	0	0
97	50S ribosomal protein L1 OS=Mycobacterium tuberculosis (strain ATCC 25618 / H37Rv) OX=83332 GN=rplA PE=1 SV=1	P9WHC7	rplA	25 kDa	53	16	32	11
98	Ketol-acid reductoisomerase (NADP(+)) OS=Mycobacterium tuberculosis (strain ATCC 25618 / H37Rv) OX=83332 GN=ilvC PE=1 SV=2	P9WKJ7	ilvC	37 kDa	52	14	9	6
99	Pyridoxal 5'-phosphate synthase subunit PdxS OS=Mycobacterium tuberculosis (strain ATCC 25618 / H37Rv) OX=83332 GN=pdxS PE=1 SV=1	P9WII9	pdxS	31 kDa	51	10	8	4
100	Heparin-binding hemagglutinin OS=Mycobacterium tuberculosis (strain ATCC 25618 / H37Rv) OX=83332 GN=hbhA PE=1 SV=1	P9WIP9	hbhA	22 kDa	51	13	8	4
101	30S ribosomal protein S17 OS=Mycobacterium tuberculosis (strain ATCC 25618 / H37Rv) OX=83332 GN=rpsQ PE=1 SV=1	P9WH51	rpsQ	15 kDa	51	10	5	3
102	S-adenosylmethionine synthase OS=Mycobacterium tuberculosis (strain ATCC 25618 / H37Rv) OX=83332 GN=metK PE=1 SV=1	P9WGV1	metK	43 kDa	51	17	13	8
103	Probable peptidoglycan biosynthesis protein MviN OS=Mycobacterium tuberculosis (strain ATCC 25618 / H37Rv) OX=83332 GN=mviN PE=1 SV=1	P9WJK3	mviN	124 kDa	51	18	0	0
104	Trehalose monomycolate exporter MmpL3 OS=Mycobacterium tuberculosis (strain ATCC 25618 / H37Rv) OX=83332 GN=mmpL3 PE=1 SV=1	P9WJV5	mmpL3	101 kDa	50	10	9	4
105	Adenylate kinase OS=Mycobacterium tuberculosis (strain ATCC 25618 / H37Rv) OX=83332 GN=adk PE=1 SV=1	P9WKF5	adk	20 kDa	49	10	40	11
106	Probable cytosol aminopeptidase OS=Mycobacterium tuberculosis (strain ATCC 25618 / H37Rv) OX=83332 GN=pepA PE=1 SV=1	P9WHT3	pepA	53 kDa	49	17	0	0
107	4-hydroxy-3-methylbut-2-en-1-yl diphosphate synthase (flavodoxin) OS=Mycobacterium tuberculosis (strain ATCC 25618 / H37Rv) OX=83332 GN=ispG PE=1 SV=1	P9WKG3	ispG	40 kDa	49	11	11	7
108	UPF0603 protein Rv2345 OS=Mycobacterium tuberculosis (strain ATCC 25618 / H37Rv) OX=83332 GN=Rv2345 PE=1 SV=1	P9WFJ5	Rv2345	70 kDa	49	23	0	0
109	Cluster of Trypsin OS=Sus scrofa OX=9823 (P00761)	P00761 [2]		24 kDa	48	5	177	6
110	Chromosome partition protein Smc OS=Mycobacterium tuberculosis (strain ATCC 25618 / H37Rv) OX=83332 GN=smc PE=1 SV=1	P9WGF3	smc	131 kDa	48	24	0	0
111	Putative oxidoreductase Rv1856c OS=Mycobacterium tuberculosis (strain ATCC 25618 / H37Rv) OX=83332 GN=Rv1856c PE=1 SV=2	P9WGQ1	Rv1856c	23 kDa	48	9	9	6
112	Uncharacterized protein Rv2226 OS=Mycobacterium tuberculosis (strain ATCC 25618 / H37Rv) OX=83332 GN=Rv2226 PE=1 SV=1	P9WLH9	Rv2226	56 kDa	48	16	6	4
113	Sensor-type histidine kinase PrrB OS=Mycobacterium tuberculosis (strain ATCC 25618 / H37Rv) OX=83332 GN=prrB PE=1 SV=1	P9WGK7	prrB	48 kDa	48	16	0	0
114	Succinate--CoA ligase [ADP-forming] subunit beta OS=Mycobacterium tuberculosis (strain ATCC 25618 / H37Rv) OX=83332 GN=sucC PE=1 SV=1	P9WGC5	sucC	41 kDa	47	14	8	3
115	2,3,4,5-tetrahydropyridine-2,6-dicarboxylate N-succinyltransferase OS=Mycobacterium tuberculosis (strain ATCC 25618 / H37Rv) OX=83332 GN=dapD PE=1 SV=1	P9WP21	dapD	33 kDa	47	10	12	6
116	DNA polymerase III subunit gamma/tau OS=Mycobacterium tuberculosis (strain ATCC 25618 / H37Rv) OX=83332 GN=dnaX PE=1 SV=1	P9WNT9	dnaX	62 kDa	47	16	0	0
117	Fumarate hydratase class II OS=Mycobacterium tuberculosis (strain ATCC 25618 / H37Rv) OX=83332 GN=fumC PE=1 SV=1	P9WN93	fumC	50 kDa	46	17	35	14
118	Mycolipanoate synthase OS=Mycobacterium tuberculosis (strain ATCC 25618 / H37Rv) OX=83332 GN=msl3 PE=1 SV=2	A0A089QRB9	msl3	220 kDa	45	20	8	6
119	Glyceraldehyde-3-phosphate dehydrogenase OS=Mycobacterium tuberculosis (strain ATCC 25618 / H37Rv) OX=83332 GN=gap PE=1 SV=1	P9WN83	gap	36 kDa	45	15	5	4
120	Cell division protein FtsZ OS=Mycobacterium tuberculosis (strain ATCC 25618 / H37Rv) OX=83332 GN=ftsZ PE=1 SV=1	P9WN95	ftsZ	39 kDa	45	10	18	8
121	ESX-1 secretion system protein EccCa1 OS=Mycobacterium tuberculosis (strain ATCC 25618 / H37Rv) OX=83332 GN=eccCa1 PE=1 SV=1	P9WNB3	eccCa1	81 kDa	45	18	0	0
122	N-acetylmuramoyl-L-alanine amidase Rv3717 OS=Mycobacterium tuberculosis (strain ATCC 25618 / H37Rv) OX=83332 GN=Rv3717 PE=1 SV=1	I6Y4D2	Rv3717	25 kDa	45	7	0	0
123	Possible integral membrane protein OS=Mycobacterium tuberculosis (strain ATCC 25618 / H37Rv) OX=83332 GN=Rv1779c PE=1 SV=1	O53930	Rv1779c	64 kDa	45	13	0	0
124	Albumin OS=Bos taurus OX=9913 GN=ALB	P02769	ALB	69 kDa	44	11	34	7
125	Succinate--CoA ligase [ADP-forming] subunit alpha OS=Mycobacterium tuberculosis (strain ATCC 25618 / H37Rv) OX=83332 GN=sucD PE=1 SV=1	P9WGC7	sucD	31 kDa	44	9	16	8
126	30S ribosomal protein S7 OS=Mycobacterium tuberculosis (strain ATCC 25618 / H37Rv) OX=83332 GN=rpsG PE=1 SV=1	P9WH29	rpsG	18 kDa	44	12	10	5
127	Phosphoglucosamine mutase OS=Mycobacterium tuberculosis (strain ATCC 25618 / H37Rv) OX=83332 GN=glmM PE=1 SV=1	P9WN41	glmM	46 kDa	44	10	5	3
128	50S ribosomal protein L17 OS=Mycobacterium tuberculosis (strain ATCC 25618 / H37Rv) OX=83332 GN=rplQ PE=1 SV=1	P9WHD3	rplQ	19 kDa	44	7	0	0
129	ESX-1 secretion-associated protein EspA OS=Mycobacterium tuberculosis (strain ATCC 25618 / H37Rv) OX=83332 GN=espA PE=1 SV=1	P9WJE1	espA	40 kDa	44	5	0	0
130	Peptidyl-prolyl cis-trans isomerase A OS=Mycobacterium tuberculosis (strain ATCC 25618 / H37Rv) OX=83332 GN=ppiA PE=1 SV=1	P9WHW3	ppiA	19 kDa	43	7	35	6
131	Probable methanol dehydrogenase transcriptional regulatory protein MoxR2 OS=Mycobacterium tuberculosis (strain ATCC 25618 / H37Rv) OX=83332 GN=moxR2 PE=1 SV=1	I6YGX9	moxR2	38 kDa	43	10	15	6
132	Uncharacterized protein Rv0007 OS=Mycobacterium tuberculosis (strain ATCC 25618 / H37Rv) OX=83332 GN=Rv0007 PE=1 SV=1	P9WMA7	Rv0007	31 kDa	43	11	4	2
133	ESX-5 secretion system protein EccC5 OS=Mycobacterium tuberculosis (strain ATCC 25618 / H37Rv) OX=83332 GN=eccC5 PE=1 SV=1	P9WNA5	eccC5	153 kDa	43	18	0	0
134	30S ribosomal protein S13 OS=Mycobacterium tuberculosis (strain ATCC 25618 / H37Rv) OX=83332 GN=rpsM PE=1 SV=1	P9WH61	rpsM	14 kDa	43	9	0	0
135	Conserved protein OS=Mycobacterium tuberculosis (strain ATCC 25618 / H37Rv) OX=83332 GN=Rv3850 PE=1 SV=1	P96227	Rv3850	24 kDa	43	6	0	0
136	Uncharacterized protein Rv1480 OS=Mycobacterium tuberculosis (strain ATCC 25618 / H37Rv) OX=83332 GN=Rv1480 PE=1 SV=1	P9WLX5	Rv1480	34 kDa	42	13	0	0
137	Putative acyl-[acyl-carrier-protein] desaturase DesA1 OS=Mycobacterium tuberculosis (strain ATCC 25618 / H37Rv) OX=83332 GN=desA1 PE=1 SV=1	P9WNZ7	desA1	39 kDa	42	13	8	3
138	Probable acyl-CoA dehydrogenase FadE24 OS=Mycobacterium tuberculosis (strain ATCC 25618 / H37Rv) OX=83332 GN=fadE24 PE=1 SV=1	P95187	fadE24	50 kDa	42	13	0	0
139	Conserved protein OS=Mycobacterium tuberculosis (strain ATCC 25618 / H37Rv) OX=83332 GN=Rv3269 PE=1 SV=1	P96874	Rv3269	10 kDa	41	8	6	2
140	Uncharacterized protein OS=Mycobacterium tuberculosis (strain ATCC 25618 / H37Rv) OX=83332 GN=Rv0613c PE=1 SV=1	I6Y897	Rv0613c	93 kDa	40	15	2	2
141	50S ribosomal protein L24 OS=Mycobacterium tuberculosis (strain ATCC 25618 / H37Rv) OX=83332 GN=rplX PE=1 SV=1	P9WHB7	rplX	11 kDa	40	7	11	5
142	Probable conserved transmembrane protein OS=Mycobacterium tuberculosis (strain ATCC 25618 / H37Rv) OX=83332 GN=Rv2536 PE=1 SV=3	P95017	Rv2536	25 kDa	40	5	8	3
143	Cluster of ESAT-6-like protein EsxO OS=Mycobacterium tuberculosis (strain ATCC 25618 / H37Rv) OX=83332 GN=esxO PE=1 SV=1 (P9WNI7)	P9WNI7 [3]	esxO	10 kDa	40	6	10	4
144	Possible lipoprotein LprO OS=Mycobacterium tuberculosis (strain ATCC 25618 / H37Rv) OX=83332 GN=lprO PE=1 SV=1	O07423	lprO	39 kDa	40	10	0	0
145	Haloalkane dehalogenase 1 OS=Mycobacterium tuberculosis (strain ATCC 25618 / H37Rv) OX=83332 GN=dhmA1 PE=1 SV=1	P9WMS3	dhmA1	33 kDa	40	12	0	0
146	6 kDa early secretory antigenic target OS=Mycobacterium tuberculosis (strain ATCC 25618 / H37Rv) OX=83332 GN=esxA PE=1 SV=1	P9WNK7	esxA	10 kDa	40	3	16	3
147	Signal recognition particle protein OS=Mycobacterium tuberculosis (strain ATCC 25618 / H37Rv) OX=83332 GN=ffh PE=1 SV=1	P9WGD7	ffh	55 kDa	39	15	0	0
148	50S ribosomal protein L10 OS=Mycobacterium tuberculosis (strain ATCC 25618 / H37Rv) OX=83332 GN=rplJ PE=1 SV=1	P9WHE7	rplJ	18 kDa	39	9	8	4
149	Possible protease IV SppA (Endopeptidase IV) (Signal peptide peptidase) OS=Mycobacterium tuberculosis (strain ATCC 25618 / H37Rv) OX=83332 GN=sppA PE=1 SV=1	P95072	sppA	66 kDa	39	18	0	0
150	Protein RecA OS=Mycobacterium tuberculosis (strain ATCC 25618 / H37Rv) OX=83332 GN=recA PE=1 SV=1	P9WHJ3	recA	85 kDa	39	11	0	0
151	UDP-N-acetylmuramoyl-L-alanyl-D-glutamate--2,6-diaminopimelate ligase OS=Mycobacterium tuberculosis (strain ATCC 25618 / H37Rv) OX=83332 GN=murE PE=1 SV=1	P9WJL3	murE	55 kDa	38	21	15	9
152	Probable enoyl-CoA hydratase echA6 OS=Mycobacterium tuberculosis (strain ATCC 25618 / H37Rv) OX=83332 GN=echA6 PE=1 SV=1	P9WNP1	echA6	26 kDa	38	10	14	8
153	Probable succinate dehydrogenase [iron-sulfur subunit] (Succinic dehydrogenase) OS=Mycobacterium tuberculosis (strain ATCC 25618 / H37Rv) OX=83332 GN=Rv0248c PE=1 SV=1	O53670	Rv0248c	71 kDa	38	12	2	2
154	Putative fatty-acid--CoA ligase fadD25 OS=Mycobacterium tuberculosis (strain ATCC 25618 / H37Rv) OX=83332 GN=fadD25 PE=1 SV=1	P9WQ45	fadD25	63 kDa	38	15	4	2
155	50S ribosomal protein L6 OS=Mycobacterium tuberculosis (strain ATCC 25618 / H37Rv) OX=83332 GN=rplF PE=1 SV=1	P9WH81	rplF	19 kDa	38	12	6	4
156	Aldehyde dehydrogenase OS=Mycobacterium tuberculosis (strain ATCC 25618 / H37Rv) OX=83332 GN=Rv0147 PE=1 SV=1	P96824	Rv0147	55 kDa	38	13	0	0
157	Proteasome-associated ATPase OS=Mycobacterium tuberculosis (strain ATCC 25618 / H37Rv) OX=83332 GN=mpa PE=1 SV=1	P9WQN5	mpa	67 kDa	38	13	0	0
158	Phospho-2-dehydro-3-deoxyheptonate aldolase AroG OS=Mycobacterium tuberculosis (strain ATCC 25618 / H37Rv) OX=83332 GN=aroG PE=1 SV=1	O53512	aroG	51 kDa	38	15	0	0
159	Medium/long-chain-fatty-acid--CoA ligase FadD6 OS=Mycobacterium tuberculosis (strain ATCC 25618 / H37Rv) OX=83332 GN=fadD6 PE=1 SV=1	O05307	fadD6	64 kDa	38	13	0	0
160	Possible iron-regulated short-chain dehydrogenase/reductase OS=Mycobacterium tuberculosis (strain ATCC 25618 / H37Rv) OX=83332 GN=Rv3224 PE=1 SV=1	O05842	Rv3224	30 kDa	38	10	7	4
161	Isocitrate lyase OS=Mycobacterium tuberculosis (strain ATCC 25618 / H37Rv) OX=83332 GN=icl PE=1 SV=1	P9WKK7	icl	47 kDa	38	11	3	2
162	Uncharacterized protein Rv2302 OS=Mycobacterium tuberculosis (strain ATCC 25618 / H37Rv) OX=83332 GN=Rv2302 PE=1 SV=1	P9WLD5	Rv2302	9 kDa	38	6	7	2
163	Cytochrome bc1 complex cytochrome b subunit OS=Mycobacterium tuberculosis (strain ATCC 25618 / H37Rv) OX=83332 GN=qcrB PE=1 SV=1	P9WP37	qcrB	61 kDa	38	8	0	0
164	Probable copper-exporting P-type ATPase V OS=Mycobacterium tuberculosis (strain ATCC 25618 / H37Rv) OX=83332 GN=ctpV PE=1 SV=1	P9WPS3	ctpV	80 kDa	38	18	0	0
165	Transcription elongation factor GreA OS=Mycobacterium tuberculosis (strain ATCC 25618 / H37Rv) OX=83332 GN=greA PE=1 SV=1	P9WMT9	greA	18 kDa	37	11	39	11
166	3-oxoacyl-[acyl-carrier-protein] reductase MabA OS=Mycobacterium tuberculosis (strain ATCC 25618 / H37Rv) OX=83332 GN=mabA PE=1 SV=1	P9WGT3	mabA	26 kDa	37	8	6	3
167	ESX-1 secretion system protein EccA1 OS=Mycobacterium tuberculosis (strain ATCC 25618 / H37Rv) OX=83332 GN=eccA1 PE=1 SV=1	P9WPH9	eccA1	62 kDa	37	14	4	3
168	Probable cytoplasmic peptidase PepQ OS=Mycobacterium tuberculosis (strain ATCC 25618 / H37Rv) OX=83332 GN=pepQ PE=1 SV=1	I6YDN6	pepQ	39 kDa	37	9	10	5
169	Uncharacterized oxidoreductase Rv1543 OS=Mycobacterium tuberculosis (strain ATCC 25618 / H37Rv) OX=83332 GN=Rv1543 PE=1 SV=1	P9WGS1	Rv1543	37 kDa	37	12	0	0
170	Signal recognition particle receptor FtsY OS=Mycobacterium tuberculosis (strain ATCC 25618 / H37Rv) OX=83332 GN=ftsY PE=1 SV=1	P9WGD9	ftsY	44 kDa	37	11	5	3
171	Conserved protein TB9.4 OS=Mycobacterium tuberculosis (strain ATCC 25618 / H37Rv) OX=83332 GN=TB9.4 PE=1 SV=1	Q6MWZ8	TB9	9 kDa	37	4	9	3
172	Acetyl-coenzyme A synthetase OS=Mycobacterium tuberculosis (strain ATCC 25618 / H37Rv) OX=83332 GN=acsA PE=1 SV=1	P9WQD1	acsA	71 kDa	37	10	0	0
173	Conserved protein OS=Mycobacterium tuberculosis (strain ATCC 25618 / H37Rv) OX=83332 GN=Rv0530 PE=1 SV=1	O06396	Rv0530	43 kDa	37	13	0	0
174	ESX-3 secretion system ATPase EccB3 OS=Mycobacterium tuberculosis (strain ATCC 25618 / H37Rv) OX=83332 GN=eccB3 PE=1 SV=1	P9WNR3	eccB3	56 kDa	37	14	0	0
175	CRP-like cAMP-activated global transcriptional regulator OS=Mycobacterium tuberculosis (strain ATCC 25618 / H37Rv) OX=83332 GN=crp PE=1 SV=1	P9WMH3	crp	25 kDa	36	12	13	7
176	Glutamate synthase [NADPH] large chain OS=Mycobacterium tuberculosis (strain ATCC 25618 / H37Rv) OX=83332 GN=gltB PE=1 SV=3	P96218	gltB	166 kDa	36	17	0	0
177	Probable acyl-CoA dehydrogenase FadE6 OS=Mycobacterium tuberculosis (strain ATCC 25618 / H37Rv) OX=83332 GN=fadE6 PE=1 SV=1	P95228	fadE6	78 kDa	36	15	10	8
178	Putative ferredoxin reductase OS=Mycobacterium tuberculosis (strain ATCC 25618 / H37Rv) OX=83332 GN=Rv0688 PE=1 SV=1	P95034	Rv0688	43 kDa	36	12	10	5
179	Iron-sulfur cluster carrier protein OS=Mycobacterium tuberculosis (strain ATCC 25618 / H37Rv) OX=83332 GN=mrp PE=1 SV=1	P9WJN7	mrp	40 kDa	36	11	0	0
180	RNA polymerase sigma factor SigB OS=Mycobacterium tuberculosis (strain ATCC 25618 / H37Rv) OX=83332 GN=sigB PE=1 SV=1	P9WGI5	sigB	36 kDa	36	12	0	0
181	50S ribosomal protein L19 OS=Mycobacterium tuberculosis (strain ATCC 25618 / H37Rv) OX=83332 GN=rplS PE=1 SV=1	P9WHC9	rplS	13 kDa	36	9	0	0
182	Possible conserved membrane protein OS=Mycobacterium tuberculosis (strain ATCC 25618 / H37Rv) OX=83332 GN=Rv0412c PE=1 SV=2	P96258	Rv0412c	47 kDa	36	12	0	0
183	Probable conserved Mce associated membrane protein OS=Mycobacterium tuberculosis (strain ATCC 25618 / H37Rv) OX=83332 GN=Rv0178 PE=1 SV=1	O07422	Rv0178	26 kDa	36	9	0	0
184	30S ribosomal protein S9 OS=Mycobacterium tuberculosis (strain ATCC 25618 / H37Rv) OX=83332 GN=rpsI PE=1 SV=1	P9WH25	rpsI	16 kDa	35	11	9	6
185	DNA translocase FtsK OS=Mycobacterium tuberculosis (strain ATCC 25618 / H37Rv) OX=83332 GN=ftsK PE=1 SV=1	P9WNA3	ftsK	89 kDa	35	20	0	0
186	Uncharacterized ABC transporter permease Rv2563 OS=Mycobacterium tuberculosis (strain ATCC 25618 / H37Rv) OX=83332 GN=Rv2563 PE=1 SV=1	P9WG15	Rv2563	36 kDa	35	7	0	0
187	Aspartyl/glutamyl-tRNA(Asn/Gln) amidotransferase subunit B OS=Mycobacterium tuberculosis (strain ATCC 25618 / H37Rv) OX=83332 GN=gatB PE=1 SV=1	P9WN61	gatB	55 kDa	34	14	4	3
188	Biotin-dependent long chain acyl-coenzyme A carboxylase beta4 subunit OS=Mycobacterium tuberculosis (strain ATCC 25618 / H37Rv) OX=83332 GN=accD4 PE=1 SV=2	O53578	accD4	57 kDa	34	9	4	3
189	Uncharacterized protein Rv2927c OS=Mycobacterium tuberculosis (strain ATCC 25618 / H37Rv) OX=83332 GN=Rv2927c PE=1 SV=1	P9WL15	Rv2927c	27 kDa	34	6	16	6
190	Protein GrpE OS=Mycobacterium tuberculosis (strain ATCC 25618 / H37Rv) OX=83332 GN=grpE PE=1 SV=1	P9WMT5	grpE	25 kDa	34	10	12	5
191	Dihydroxy-acid dehydratase OS=Mycobacterium tuberculosis (strain ATCC 25618 / H37Rv) OX=83332 GN=ilvD PE=1 SV=1	P9WKJ5	ilvD	59 kDa	34	10	9	4
192	Possible bifunctional enzyme long-chain acyl-CoA synthase and lipase OS=Mycobacterium tuberculosis (strain ATCC 25618 / H37Rv) OX=83332 GN=Rv1683 PE=1 SV=3	O33185	Rv1683	107 kDa	34	17	0	0
193	Uncharacterized protein Rv1488 OS=Mycobacterium tuberculosis (strain ATCC 25618 / H37Rv) OX=83332 GN=Rv1488 PE=1 SV=1	P9WPR9	Rv1488	41 kDa	34	13	0	0
194	Pup deamidase/depupylase OS=Mycobacterium tuberculosis (strain ATCC 25618 / H37Rv) OX=83332 GN=dop PE=1 SV=1	P9WNU9	dop	55 kDa	34	12	0	0
195	50S ribosomal protein L4 OS=Mycobacterium tuberculosis (strain ATCC 25618 / H37Rv) OX=83332 GN=rplD PE=1 SV=1	P9WH85	rplD	24 kDa	34	5	6	4
196	Uncharacterized protein Rv0497 OS=Mycobacterium tuberculosis (strain ATCC 25618 / H37Rv) OX=83332 GN=Rv0497 PE=1 SV=1	P9WKU3	Rv0497	33 kDa	34	9	0	0
197	Probable cell division protein WhiA OS=Mycobacterium tuberculosis (strain ATCC 25618 / H37Rv) OX=83332 GN=whiA PE=1 SV=2	P9WF45	whiA	35 kDa	34	13	0	0
198	Malate dehydrogenase OS=Mycobacterium tuberculosis (strain ATCC 25618 / H37Rv) OX=83332 GN=mdh PE=1 SV=1	P9WK13	mdh	34 kDa	33	11	60	12
199	Mycocerosic acid synthase-like polyketide synthase OS=Mycobacterium tuberculosis (strain ATCC 25618 / H37Rv) OX=83332 GN=pks5 PE=1 SV=2	O53901	pks5	224 kDa	33	17	0	0
200	UPF0051 protein Rv1462 OS=Mycobacterium tuberculosis (strain ATCC 25618 / H37Rv) OX=83332 GN=Rv1462 PE=1 SV=1	P9WFP5	Rv1462	43 kDa	33	13	3	3
201	Probable short-chain type dehydrogenase/reductase OS=Mycobacterium tuberculosis (strain ATCC 25618 / H37Rv) OX=83332 GN=Rv2509 PE=1 SV=1	I6Y9I3	Rv2509	28 kDa	33	12	3	2
202	Threonine--tRNA ligase OS=Mycobacterium tuberculosis (strain ATCC 25618 / H37Rv) OX=83332 GN=thrS PE=1 SV=1	P9WFT5	thrS	77 kDa	33	13	0	0
203	Inositol-3-phosphate synthase OS=Mycobacterium tuberculosis (strain ATCC 25618 / H37Rv) OX=83332 GN=ino1 PE=1 SV=1	P9WKI1	ino1	40 kDa	33	15	5	4
204	Trans-acting enoyl reductase OS=Mycobacterium tuberculosis (strain ATCC 25618 / H37Rv) OX=83332 GN=Rv2953 PE=1 SV=1	P9WGV5	Rv2953	45 kDa	33	15	0	0
205	Probable acyl-CoA dehydrogenase FadE10 OS=Mycobacterium tuberculosis (strain ATCC 25618 / H37Rv) OX=83332 GN=fadE10 PE=1 SV=1	P9WQF7	fadE10	71 kDa	33	14	0	0
206	Probable ATP-dependent RNA helicase RhlE OS=Mycobacterium tuberculosis (strain ATCC 25618 / H37Rv) OX=83332 GN=rhlE PE=1 SV=1	O05855	rhlE	57 kDa	33	13	2	2
207	Probable conserved membrane protein OS=Mycobacterium tuberculosis (strain ATCC 25618 / H37Rv) OX=83332 GN=Rv3888c PE=1 SV=1	O05456	Rv3888c	38 kDa	33	11	0	0
208	Probable uroporphyrin-III C-methyltransferase HemD (Uroporphyrinogen III methylase) (Urogen III methylase) (SUMT) (Urogen III methylase) (UROM) OS=Mycobacterium tuberculosis (strain ATCC 25618 / H37Rv) OX=83332 GN=hemD PE=1 SV=1	Q6MX34	hemD	59 kDa	33	12	3	2
209	Probable conserved membrane protein OS=Mycobacterium tuberculosis (strain ATCC 25618 / H37Rv) OX=83332 GN=Rv0227c PE=1 SV=1	P96409	Rv0227c	46 kDa	33	9	0	0
210	Putative amidase AmiA2 OS=Mycobacterium tuberculosis (strain ATCC 25618 / H37Rv) OX=83332 GN=amiA2 PE=1 SV=1	P9WQ99	amiA2	51 kDa	33	13	0	0
211	Bifunctional protein GlmU OS=Mycobacterium tuberculosis (strain ATCC 25618 / H37Rv) OX=83332 GN=glmU PE=1 SV=1	P9WMN3	glmU	52 kDa	33	13	0	0
212	NAD(P) transhydrogenase subunit beta OS=Mycobacterium tuberculosis (strain ATCC 25618 / H37Rv) OX=83332 GN=pntB PE=1 SV=1	P96834	pntB	49 kDa	33	9	0	0
213	Uncharacterized protein Rv2411c OS=Mycobacterium tuberculosis (strain ATCC 25618 / H37Rv) OX=83332 GN=Rv2411c PE=1 SV=1	P9WLA9	Rv2411c	61 kDa	32	13	0	0
214	Conserved protein TB16.3 OS=Mycobacterium tuberculosis (strain ATCC 25618 / H37Rv) OX=83332 GN=TB16.3 PE=1 SV=1	O53519	TB16	16 kDa	32	9	0	0
215	Cytochrome bc1 complex Rieske iron-sulfur subunit OS=Mycobacterium tuberculosis (strain ATCC 25618 / H37Rv) OX=83332 GN=qcrA PE=1 SV=1	P9WH23	qcrA	47 kDa	32	11	0	0
216	Glutamine--fructose-6-phosphate aminotransferase [isomerizing] OS=Mycobacterium tuberculosis (strain ATCC 25618 / H37Rv) OX=83332 GN=glmS PE=1 SV=1	P9WN49	glmS	68 kDa	32	14	2	2
217	Probable acyl-CoA dehydrogenase FadE23 OS=Mycobacterium tuberculosis (strain ATCC 25618 / H37Rv) OX=83332 GN=fadE23 PE=1 SV=1	P95186	fadE23	43 kDa	32	9	3	3
218	Probable chromosome-partitioning protein ParB OS=Mycobacterium tuberculosis (strain ATCC 25618 / H37Rv) OX=83332 GN=parB PE=1 SV=1	P9WIJ9	parB	37 kDa	32	14	0	0
219	Probable conserved transmembrane protein OS=Mycobacterium tuberculosis (strain ATCC 25618 / H37Rv) OX=83332 GN=Rv3669 PE=1 SV=1	O69637	Rv3669	19 kDa	32	6	0	0
220	Probable cold shock protein A OS=Mycobacterium tuberculosis (strain ATCC 25618 / H37Rv) OX=83332 GN=cspA PE=1 SV=1	P9WP75	cspA	7 kDa	31	5	19	4
221	Keratin, type II cytoskeletal 1 OS=Homo sapiens OX=9606 GN=KRT1	P04264	KRT1	66 kDa	31	12	0	0
222	30S ribosomal protein S19 OS=Mycobacterium tuberculosis (strain ATCC 25618 / H37Rv) OX=83332 GN=rpsS PE=1 SV=1	P9WH45	rpsS	11 kDa	31	6	2	2
223	Putative trans-acting enoyl reductase Rv2449c OS=Mycobacterium tuberculosis (strain ATCC 25618 / H37Rv) OX=83332 GN=Rv2449c PE=1 SV=3	O53176	Rv2449c	44 kDa	31	11	0	0
224	Uncharacterized ABC transporter ATP-binding protein Rv2564 OS=Mycobacterium tuberculosis (strain ATCC 25618 / H37Rv) OX=83332 GN=Rv2564 PE=1 SV=1	P9WQI5	Rv2564	35 kDa	31	9	0	0
225	Argininosuccinate synthase OS=Mycobacterium tuberculosis (strain ATCC 25618 / H37Rv) OX=83332 GN=argG PE=1 SV=1	P9WPW7	argG	44 kDa	31	13	2	2
226	Carbonic anhydrase OS=Mycobacterium tuberculosis (strain ATCC 25618 / H37Rv) OX=83332 GN=Rv3273 PE=1 SV=2	P96878	Rv3273	81 kDa	31	9	0	0
227	Uncharacterized protein Rv0814c OS=Mycobacterium tuberculosis (strain ATCC 25618 / H37Rv) OX=83332 GN=sseC2 PE=1 SV=1	P0CG95	sseC2	10 kDa	30	5	29	7
228	Aspartokinase OS=Mycobacterium tuberculosis (strain ATCC 25618 / H37Rv) OX=83332 GN=ask PE=1 SV=1	P9WPX3	ask	44 kDa	30	13	5	3
229	Copper transporter MctB OS=Mycobacterium tuberculosis (strain ATCC 25618 / H37Rv) OX=83332 GN=mctB PE=1 SV=1	P9WJ83	mctB	32 kDa	30	10	10	6
230	Pup--protein ligase OS=Mycobacterium tuberculosis (strain ATCC 25618 / H37Rv) OX=83332 GN=pafA PE=1 SV=1	P9WNU7	pafA	51 kDa	30	14	0	0
231	Probable fatty acid methyltransferase Rv3720 OS=Mycobacterium tuberculosis (strain ATCC 25618 / H37Rv) OX=83332 GN=Rv3720 PE=1 SV=4	O69687	Rv3720	48 kDa	30	10	2	2
232	UPF0051 protein Rv1461 OS=Mycobacterium tuberculosis (strain ATCC 25618 / H37Rv) OX=83332 GN=Rv1461 PE=1 SV=1	P9WFP7	Rv1461	94 kDa	29	15	4	2
233	Mycoketide-CoA synthase OS=Mycobacterium tuberculosis (strain ATCC 25618 / H37Rv) OX=83332 GN=pks12 PE=1 SV=1	I6XD69	pks12	432 kDa	29	15	0	0
234	Serine/threonine-protein kinase PknG OS=Mycobacterium tuberculosis (strain ATCC 25618 / H37Rv) OX=83332 GN=pknG PE=1 SV=1	P9WI73	pknG	82 kDa	29	14	5	3
235	(3R)-hydroxyacyl-ACP dehydratase subunit HadB OS=Mycobacterium tuberculosis (strain ATCC 25618 / H37Rv) OX=83332 GN=hadB PE=1 SV=1	I6WYY7	hadB	15 kDa	29	7	18	9
236	Carbamoyl-phosphate synthase large chain OS=Mycobacterium tuberculosis (strain ATCC 25618 / H37Rv) OX=83332 GN=carB PE=1 SV=1	P9WPK3	carB	119 kDa	29	16	0	0
237	Phenylalanine--tRNA ligase beta subunit OS=Mycobacterium tuberculosis (strain ATCC 25618 / H37Rv) OX=83332 GN=pheT PE=1 SV=1	P9WFU1	pheT	88 kDa	29	13	0	0
238	Carboxylic acid reductase OS=Mycobacterium tuberculosis (strain ATCC 25618 / H37Rv) OX=83332 GN=car PE=1 SV=1	Q50631	car	127 kDa	29	16	0	0
239	30S ribosomal protein S16 OS=Mycobacterium tuberculosis (strain ATCC 25618 / H37Rv) OX=83332 GN=rpsP PE=1 SV=1	P9WH53	rpsP	17 kDa	29	9	8	5
240	Alcohol dehydrogenase B OS=Mycobacterium tuberculosis (strain ATCC 25618 / H37Rv) OX=83332 GN=adhB PE=1 SV=1	P9WQC7	adhB	40 kDa	29	7	11	5
241	Uncharacterized protein OS=Mycobacterium tuberculosis (strain ATCC 25618 / H37Rv) OX=83332 GN=Rv3651 PE=1 SV=1	I6YCP0	Rv3651	38 kDa	29	14	0	0
242	Putative thiosulfate sulfurtransferase OS=Mycobacterium tuberculosis (strain ATCC 25618 / H37Rv) OX=83332 GN=cysA1 PE=1 SV=1	P9WHF9	cysA1	31 kDa	29	10	9	5
243	Manganese-exporting P-type ATPase OS=Mycobacterium tuberculosis (strain ATCC 25618 / H37Rv) OX=83332 GN=ctpC PE=1 SV=1	P9WPT5	ctpC	76 kDa	29	13	0	0
244	Probable oxidoreductase EphD OS=Mycobacterium tuberculosis (strain ATCC 25618 / H37Rv) OX=83332 GN=ephD PE=1 SV=1	P9WGS3	ephD	64 kDa	29	7	0	0
245	Nucleoid-associated protein Lsr2 OS=Mycobacterium tuberculosis (strain ATCC 25618 / H37Rv) OX=83332 GN=lsr2 PE=1 SV=1	P9WIP7	lsr2	12 kDa	29	6	6	3
246	Acetolactate synthase large subunit IlvB1 OS=Mycobacterium tuberculosis (strain ATCC 25618 / H37Rv) OX=83332 GN=ilvB1 PE=1 SV=1	P9WG41	ilvB1	66 kDa	29	10	0	0
247	DNA polymerase I OS=Mycobacterium tuberculosis (strain ATCC 25618 / H37Rv) OX=83332 GN=polA PE=1 SV=1	P9WNU5	polA	98 kDa	28	16	4	3
248	Nonaprenyl diphosphate synthase OS=Mycobacterium tuberculosis (strain ATCC 25618 / H37Rv) OX=83332 GN=grcC1 PE=1 SV=1	O06428	grcC1	36 kDa	28	11	9	5
249	Putative S-adenosyl-L-methionine-dependent methyltransferase Rv0146 OS=Mycobacterium tuberculosis (strain ATCC 25618 / H37Rv) OX=83332 GN=Rv0146 PE=1 SV=1	P9WFJ3	Rv0146	34 kDa	28	12	12	7
250	Riboflavin biosynthesis protein RibD OS=Mycobacterium tuberculosis (strain ATCC 25618 / H37Rv) OX=83332 GN=ribD PE=1 SV=1	P9WPH1	ribD	35 kDa	28	10	4	2
251	Probable transcriptional regulatory protein PdtaR OS=Mycobacterium tuberculosis (strain ATCC 25618 / H37Rv) OX=83332 GN=pdtaR PE=1 SV=1	P9WGM3	pdtaR	23 kDa	28	12	15	7
252	Serine/threonine-protein kinase PknB OS=Mycobacterium tuberculosis (strain ATCC 25618 / H37Rv) OX=83332 GN=pknB PE=1 SV=1	P9WI81	pknB	67 kDa	28	8	0	0
253	Transaldolase OS=Mycobacterium tuberculosis (strain ATCC 25618 / H37Rv) OX=83332 GN=tal PE=1 SV=1	P9WG33	tal	41 kDa	28	9	4	4
254	Anthranilate synthase component 1 OS=Mycobacterium tuberculosis (strain ATCC 25618 / H37Rv) OX=83332 GN=trpE PE=1 SV=1	P9WFX3	trpE	56 kDa	28	10	0	0
255	2-oxoglutarate oxidoreductase subunit KorB OS=Mycobacterium tuberculosis (strain ATCC 25618 / H37Rv) OX=83332 GN=korB PE=1 SV=1	O53181	korB	40 kDa	28	11	5	3
256	Bifunctional F420 biosynthesis protein FbiB OS=Mycobacterium tuberculosis (strain ATCC 25618 / H37Rv) OX=83332 GN=fbiB PE=1 SV=1	P9WP79	fbiB	48 kDa	28	12	4	2
257	ESX-1 secretion system protein EccCb1 OS=Mycobacterium tuberculosis (strain ATCC 25618 / H37Rv) OX=83332 GN=eccCb1 PE=1 SV=1	P9WNB1	eccCb1	65 kDa	28	10	0	0
258	ATP synthase subunit b-delta OS=Mycobacterium tuberculosis (strain ATCC 25618 / H37Rv) OX=83332 GN=atpFH PE=1 SV=1	P9WPV3	atpFH	49 kDa	28	11	0	0
259	DNA-binding response regulator MtrA OS=Mycobacterium tuberculosis (strain ATCC 25618 / H37Rv) OX=83332 GN=mtrA PE=1 SV=1	P9WGM7	mtrA	25 kDa	28	9	3	2
260	p-hydroxybenzoic acid--AMP ligase FadD22 OS=Mycobacterium tuberculosis (strain ATCC 25618 / H37Rv) OX=83332 GN=fadD22 PE=1 SV=1	P9WQ61	fadD22	75 kDa	28	9	0	0
261	50S ribosomal protein L29 OS=Mycobacterium tuberculosis (strain ATCC 25618 / H37Rv) OX=83332 GN=rpmC PE=1 SV=1	P9WHA7	rpmC	9 kDa	27	9	14	6
262	Glutamate--tRNA ligase OS=Mycobacterium tuberculosis (strain ATCC 25618 / H37Rv) OX=83332 GN=gltX PE=1 SV=1	P9WFV9	gltX	54 kDa	27	12	3	2
263	Lysine--tRNA ligase 1 OS=Mycobacterium tuberculosis (strain ATCC 25618 / H37Rv) OX=83332 GN=lysS1 PE=1 SV=1	P9WFU9	lysS1	56 kDa	27	11	4	4
264	Serine/threonine-protein kinase PknH OS=Mycobacterium tuberculosis (strain ATCC 25618 / H37Rv) OX=83332 GN=pknH PE=1 SV=1	P9WI71	pknH	67 kDa	27	11	0	0
265	Possible transmembrane cation transporter OS=Mycobacterium tuberculosis (strain ATCC 25618 / H37Rv) OX=83332 GN=Rv3200c PE=1 SV=1	O53346	Rv3200c	38 kDa	27	8	0	0
266	Probable acyl-CoA dehydrogenase FadE2 OS=Mycobacterium tuberculosis (strain ATCC 25618 / H37Rv) OX=83332 GN=fadE2 PE=1 SV=3	P96831	fadE2	44 kDa	27	13	0	0
267	F420H(2)-dependent quinone reductase Rv1261c OS=Mycobacterium tuberculosis (strain ATCC 25618 / H37Rv) OX=83332 GN=Rv1261c PE=1 SV=1	P9WP13	Rv1261c	17 kDa	27	9	0	0
268	Possible acyltransferase OS=Mycobacterium tuberculosis (strain ATCC 25618 / H37Rv) OX=83332 GN=Rv3816c PE=1 SV=1	O07807	Rv3816c	28 kDa	27	8	0	0
269	RNA polymerase-binding protein RbpA OS=Mycobacterium tuberculosis (strain ATCC 25618 / H37Rv) OX=83332 GN=rbpA PE=1 SV=1	P9WHJ5	rbpA	13 kDa	27	5	0	0
270	NADP-dependent alcohol dehydrogenase C OS=Mycobacterium tuberculosis (strain ATCC 25618 / H37Rv) OX=83332 GN=adhC PE=1 SV=1	P9WQC5	adhC	37 kDa	26	8	13	5
271	Phosphoribosylformylglycinamidine synthase subunit PurL OS=Mycobacterium tuberculosis (strain ATCC 25618 / H37Rv) OX=83332 GN=purL PE=1 SV=2	P9WHL7	purL	81 kDa	26	11	0	0
272	Putative fatty-acid--CoA ligase FadD21 OS=Mycobacterium tuberculosis (strain ATCC 25618 / H37Rv) OX=83332 GN=fadD21 PE=1 SV=1	P9WQ49	fadD21	63 kDa	26	10	4	3
273	Serine/threonine protein phosphatase PstP OS=Mycobacterium tuberculosis (strain ATCC 25618 / H37Rv) OX=83332 GN=pstP PE=1 SV=1	P9WHW5	pstP	54 kDa	26	8	0	0
274	Long-chain-fatty-acid--AMP ligase FadD28 OS=Mycobacterium tuberculosis (strain ATCC 25618 / H37Rv) OX=83332 GN=fadD28 PE=1 SV=1	P9WQ59	fadD28	63 kDa	26	9	5	4
275	50S ribosomal protein L15 OS=Mycobacterium tuberculosis (strain ATCC 25618 / H37Rv) OX=83332 GN=rplO PE=1 SV=1	P9WHD7	rplO	16 kDa	26	5	9	4
276	Phosphoglycerate kinase OS=Mycobacterium tuberculosis (strain ATCC 25618 / H37Rv) OX=83332 GN=pgk PE=1 SV=1	P9WID1	pgk	43 kDa	26	13	0	0
277	Monoacylglycerol lipase OS=Mycobacterium tuberculosis (strain ATCC 25618 / H37Rv) OX=83332 GN=Rv0183 PE=1 SV=2	O07427	Rv0183	30 kDa	26	8	0	0
278	Universal stress protein Rv2623 OS=Mycobacterium tuberculosis (strain ATCC 25618 / H37Rv) OX=83332 GN=Rv2623 PE=1 SV=1	P9WFD7	Rv2623	32 kDa	26	9	0	0
279	Catalase-peroxidase OS=Mycobacterium tuberculosis (strain ATCC 25618 / H37Rv) OX=83332 GN=katG PE=1 SV=1	P9WIE5	katG	81 kDa	25	12	0	0
280	Indole-3-glycerol phosphate synthase OS=Mycobacterium tuberculosis (strain ATCC 25618 / H37Rv) OX=83332 GN=trpC PE=1 SV=1	P9WFX7	trpC	28 kDa	25	10	8	6
281	Uncharacterized protein OS=Mycobacterium tuberculosis (strain ATCC 25618 / H37Rv) OX=83332 GN=Rv3094c PE=1 SV=3	O05773	Rv3094c	40 kDa	25	8	0	0
282	Probable conserved ATP-binding protein ABC transporter OS=Mycobacterium tuberculosis (strain ATCC 25618 / H37Rv) OX=83332 GN=Rv3197 PE=1 SV=1	O53343	Rv3197	49 kDa	25	13	0	0
283	50S ribosomal protein L21 OS=Mycobacterium tuberculosis (strain ATCC 25618 / H37Rv) OX=83332 GN=rplU PE=1 SV=1	P9WHC3	rplU	11 kDa	25	7	12	4
284	Conserved protein OS=Mycobacterium tuberculosis (strain ATCC 25618 / H37Rv) OX=83332 GN=Rv3718c PE=1 SV=1	I6XI16	Rv3718c	16 kDa	25	7	0	0
285	Possible histone-like protein Hns OS=Mycobacterium tuberculosis (strain ATCC 25618 / H37Rv) OX=83332 GN=hns PE=1 SV=2	I6YHB0	hns	14 kDa	25	4	7	3
286	Uncharacterized protein Rv0088 OS=Mycobacterium tuberculosis (strain ATCC 25618 / H37Rv) OX=83332 GN=Rv0088 PE=1 SV=1	P9WM73	Rv0088	25 kDa	25	7	7	5
287	Uncharacterized protein Rv0647c OS=Mycobacterium tuberculosis (strain ATCC 25618 / H37Rv) OX=83332 GN=Rv0647c PE=1 SV=1	P9WQI1	Rv0647c	55 kDa	25	12	0	0
288	Probable acetyl-CoA acyltransferase FadA2 (3-ketoacyl-CoA thiolase) (Beta-ketothiolase) OS=Mycobacterium tuberculosis (strain ATCC 25618 / H37Rv) OX=83332 GN=fadA2 PE=1 SV=1	O86361	fadA2	46 kDa	25	11	0	0
289	30S ribosomal protein S10 OS=Mycobacterium tuberculosis (strain ATCC 25618 / H37Rv) OX=83332 GN=rpsJ PE=1 SV=1	P9WH67	rpsJ	11 kDa	24	7	11	5
290	Iron-dependent repressor IdeR OS=Mycobacterium tuberculosis (strain ATCC 25618 / H37Rv) OX=83332 GN=ideR PE=1 SV=1	P9WMH1	ideR	25 kDa	24	10	9	6
291	30S ribosomal protein S8 OS=Mycobacterium tuberculosis (strain ATCC 25618 / H37Rv) OX=83332 GN=rpsH PE=1 SV=1	P9WH27	rpsH	14 kDa	24	7	5	3
292	Putative peroxiredoxin Rv1608c OS=Mycobacterium tuberculosis (strain ATCC 25618 / H37Rv) OX=83332 GN=bcpB PE=1 SV=1	P9WID9	bcpB	17 kDa	24	7	0	0
293	Biotin-dependent acetyl-/propionyl-coenzyme A carboxylase beta5 subunit OS=Mycobacterium tuberculosis (strain ATCC 25618 / H37Rv) OX=83332 GN=accD5 PE=1 SV=1	P9WQH7	accD5	59 kDa	24	10	0	0
294	Phosphoribosylamine--glycine ligase OS=Mycobacterium tuberculosis (strain ATCC 25618 / H37Rv) OX=83332 GN=purD PE=1 SV=1	P9WHM9	purD	44 kDa	24	10	6	3
295	Probable adenylyltransferase/sulfurtransferase MoeZ OS=Mycobacterium tuberculosis (strain ATCC 25618 / H37Rv) OX=83332 GN=moeZ PE=1 SV=1	P9WMN7	moeZ	42 kDa	24	10	5	4
296	Doxorubicin resistance ATP-binding protein DrrA OS=Mycobacterium tuberculosis (strain ATCC 25618 / H37Rv) OX=83332 GN=drrA PE=1 SV=1	P9WQL9	drrA	36 kDa	24	10	0	0
297	Bifunctional apolipoprotein N-acyltransferase/polyprenol monophosphomannose synthase OS=Mycobacterium tuberculosis (strain ATCC 25618 / H37Rv) OX=83332 GN=ppm1 PE=1 SV=1	O53493	ppm1	94 kDa	24	12	0	0
298	Phosphoribosylaminoimidazole-succinocarboxamide synthase OS=Mycobacterium tuberculosis (strain ATCC 25618 / H37Rv) OX=83332 GN=purC PE=1 SV=1	P9WHN1	purC	33 kDa	24	9	0	0
299	Penicillin-binding protein 1A OS=Mycobacterium tuberculosis (strain ATCC 25618 / H37Rv) OX=83332 GN=ponA1 PE=1 SV=3	P71707	ponA1	86 kDa	24	11	0	0
300	Cell division ATP-binding protein FtsE OS=Mycobacterium tuberculosis (strain ATCC 25618 / H37Rv) OX=83332 GN=ftsE PE=1 SV=2	O05779	ftsE	26 kDa	24	10	0	0
301	Chaperone protein DnaJ 2 OS=Mycobacterium tuberculosis (strain ATCC 25618 / H37Rv) OX=83332 GN=dnaJ2 PE=1 SV=1	P9WNV7	dnaJ2	40 kDa	24	11	0	0
302	Uncharacterized PPE family protein PPE51 OS=Mycobacterium tuberculosis (strain ATCC 25618 / H37Rv) OX=83332 GN=PPE51 PE=1 SV=1	P9WHY3	PPE51	38 kDa	24	3	0	0
303	Serine/threonine-protein kinase PknA OS=Mycobacterium tuberculosis (strain ATCC 25618 / H37Rv) OX=83332 GN=pknA PE=1 SV=1	P9WI83	pknA	46 kDa	24	10	0	0
304	Succinate-semialdehyde dehydrogenase [NADP(+)] 1 OS=Mycobacterium tuberculosis (strain ATCC 25618 / H37Rv) OX=83332 GN=gabD1 PE=1 SV=1	P9WNX9	gabD1	49 kDa	24	6	0	0
305	PE family protein PE12 OS=Mycobacterium tuberculosis (strain ATCC 25618 / H37Rv) OX=83332 GN=PE12 PE=1 SV=1	L7N693	PE12	31 kDa	24	3	0	0
306	Transcription termination/antitermination protein NusA OS=Mycobacterium tuberculosis (strain ATCC 25618 / H37Rv) OX=83332 GN=nusA PE=1 SV=1	P9WIV3	nusA	38 kDa	23	12	4	3
307	NADH-quinone oxidoreductase subunit G OS=Mycobacterium tuberculosis (strain ATCC 25618 / H37Rv) OX=83332 GN=nuoG PE=1 SV=1	P9WIV9	nuoG	85 kDa	23	11	0	0
308	3'-phosphoadenosine 5'-phosphate phosphatase OS=Mycobacterium tuberculosis (strain ATCC 25618 / H37Rv) OX=83332 GN=cysQ PE=1 SV=1	P9WKJ1	cysQ	28 kDa	23	9	2	2
309	DNA polymerase III subunit alpha OS=Mycobacterium tuberculosis (strain ATCC 25618 / H37Rv) OX=83332 GN=dnaE1 PE=1 SV=1	P9WNT7	dnaE1	129 kDa	23	12	0	0
310	4-hydroxyphenylalkanoate adenylyltransferase OS=Mycobacterium tuberculosis (strain ATCC 25618 / H37Rv) OX=83332 GN=fadD29 PE=1 SV=1	P95141	fadD29	67 kDa	23	11	0	0
311	Conserved protein OS=Mycobacterium tuberculosis (strain ATCC 25618 / H37Rv) OX=83332 GN=Rv3099c PE=1 SV=1	O05777	Rv3099c	31 kDa	23	8	6	3
312	Long conserved protein OS=Mycobacterium tuberculosis (strain ATCC 25618 / H37Rv) OX=83332 GN=Rv2566 PE=1 SV=1	Q50732	Rv2566	125 kDa	23	14	0	0
313	Bifunctional (p)ppGpp synthase/hydrolase RelA OS=Mycobacterium tuberculosis (strain ATCC 25618 / H37Rv) OX=83332 GN=relA PE=1 SV=1	P9WHG9	relA	82 kDa	23	11	0	0
314	Probable membrane protein OS=Mycobacterium tuberculosis (strain ATCC 25618 / H37Rv) OX=83332 GN=Rv0686 PE=1 SV=1	I6XVZ6	Rv0686	29 kDa	23	8	0	0
315	ATP synthase subunit b OS=Mycobacterium tuberculosis (strain ATCC 25618 / H37Rv) OX=83332 GN=atpF PE=1 SV=1	P9WPV5	atpF	18 kDa	23	8	0	0
316	Probable anion transporter ATPase OS=Mycobacterium tuberculosis (strain ATCC 25618 / H37Rv) OX=83332 GN=Rv3680 PE=1 SV=1	I6Y498	Rv3680	41 kDa	23	8	0	0
317	Elongation factor Ts OS=Mycobacterium tuberculosis (strain ATCC 25618 / H37Rv) OX=83332 GN=tsf PE=1 SV=1	P9WNM1	tsf	29 kDa	22	11	21	10
318	Quinolinate synthase A OS=Mycobacterium tuberculosis (strain ATCC 25618 / H37Rv) OX=83332 GN=nadA PE=1 SV=1	P9WJK1	nadA	37 kDa	22	6	0	0
319	Probable acyl-CoA dehydrogenase FadE15 OS=Mycobacterium tuberculosis (strain ATCC 25618 / H37Rv) OX=83332 GN=fadE15 PE=1 SV=1	O53158	fadE15	66 kDa	22	12	3	2
320	Peptide chain release factor 2 OS=Mycobacterium tuberculosis (strain ATCC 25618 / H37Rv) OX=83332 GN=prfB PE=1 SV=1	P9WHG1	prfB	41 kDa	22	11	5	3
321	Chorismate synthase OS=Mycobacterium tuberculosis (strain ATCC 25618 / H37Rv) OX=83332 GN=aroC PE=1 SV=1	P9WPY1	aroC	42 kDa	22	8	4	2
322	50S ribosomal protein L7/L12 OS=Mycobacterium tuberculosis (strain ATCC 25618 / H37Rv) OX=83332 GN=rplL PE=1 SV=1	P9WHE3	rplL	13 kDa	22	7	10	5
323	Pyruvate kinase OS=Mycobacterium tuberculosis (strain ATCC 25618 / H37Rv) OX=83332 GN=pyk PE=1 SV=1	P9WKE5	pyk	51 kDa	22	10	0	0
324	RNA polymerase-binding transcription factor CarD OS=Mycobacterium tuberculosis (strain ATCC 25618 / H37Rv) OX=83332 GN=carD PE=1 SV=1	P9WJG3	carD	18 kDa	22	7	6	2
325	Transcription termination/antitermination protein NusG OS=Mycobacterium tuberculosis (strain ATCC 25618 / H37Rv) OX=83332 GN=nusG PE=1 SV=1	P9WIU9	nusG	25 kDa	22	7	10	5
326	50S ribosomal protein L9 OS=Mycobacterium tuberculosis (strain ATCC 25618 / H37Rv) OX=83332 GN=rplI PE=1 SV=1	P9WH79	rplI	16 kDa	22	7	8	6
327	Probable fatty-acid-CoA ligase FadD36 (Fatty-acid-CoA synthetase) (Fatty-acid-CoA synthase) OS=Mycobacterium tuberculosis (strain ATCC 25618 / H37Rv) OX=83332 GN=fadD36 PE=1 SV=1	O05295	fadD36	50 kDa	22	7	5	3
328	Conserved protein OS=Mycobacterium tuberculosis (strain ATCC 25618 / H37Rv) OX=83332 GN=Rv3365c PE=1 SV=1	Q93IG6	Rv3365c	93 kDa	22	10	0	0
329	Conserved protein OS=Mycobacterium tuberculosis (strain ATCC 25618 / H37Rv) OX=83332 GN=Rv1593c PE=1 SV=1	O06597	Rv1593c	26 kDa	22	10	4	2
330	Probable serine protease HtrA1 OS=Mycobacterium tuberculosis (strain ATCC 25618 / H37Rv) OX=83332 GN=htrA1 PE=1 SV=3	O06291	htrA1	54 kDa	22	12	2	2
331	Putative conserved ATPase OS=Mycobacterium tuberculosis (strain ATCC 25618 / H37Rv) OX=83332 GN=Rv0435c PE=1 SV=2	P96281	Rv0435c	75 kDa	22	12	0	0
332	50S ribosomal protein L25 OS=Mycobacterium tuberculosis (strain ATCC 25618 / H37Rv) OX=83332 GN=rplY PE=1 SV=1	P9WHB5	rplY	22 kDa	22	4	6	2
333	Conserved protein OS=Mycobacterium tuberculosis (strain ATCC 25618 / H37Rv) OX=83332 GN=Rv1754c PE=1 SV=1	O06790	Rv1754c	61 kDa	22	10	0	0
334	Chaperone protein DnaJ 1 OS=Mycobacterium tuberculosis (strain ATCC 25618 / H37Rv) OX=83332 GN=dnaJ1 PE=1 SV=1	P9WNV9	dnaJ1	41 kDa	22	11	0	0
335	Probable diacyglycerol O-acyltransferase tgs2 OS=Mycobacterium tuberculosis (strain ATCC 25618 / H37Rv) OX=83332 GN=tgs2 PE=1 SV=1	P9WKC7	tgs2	49 kDa	22	9	0	0
336	Conserved protein similar to jag protein OS=Mycobacterium tuberculosis (strain ATCC 25618 / H37Rv) OX=83332 GN=Rv3920c PE=1 SV=1	O53598	Rv3920c	21 kDa	22	11	3	2
337	Phthiodiolone/phenolphthiodiolone dimycocerosates ketoreductase OS=Mycobacterium tuberculosis (strain ATCC 25618 / H37Rv) OX=83332 GN=Rv2951c PE=1 SV=1	P9WIB7	Rv2951c	41 kDa	22	10	0	0
338	Uncharacterized oxidoreductase Rv1843c OS=Mycobacterium tuberculosis (strain ATCC 25618 / H37Rv) OX=83332 GN=guaB1 PE=1 SV=1	P9WKI3	guaB1	50 kDa	22	8	0	0
339	Conserved protein OS=Mycobacterium tuberculosis (strain ATCC 25618 / H37Rv) OX=83332 GN=Rv1978 PE=1 SV=3	O53979	Rv1978	31 kDa	22	10	0	0
340	ESX-3 secretion system protein EccE3 OS=Mycobacterium tuberculosis (strain ATCC 25618 / H37Rv) OX=83332 GN=eccE3 PE=1 SV=1	P9WJE5	eccE3	36 kDa	22	6	0	0
341	Type II NADH:quinone oxidoreductase NdhA OS=Mycobacterium tuberculosis (strain ATCC 25618 / H37Rv) OX=83332 GN=ndhA PE=1 SV=1	P95200	ndhA	50 kDa	22	11	0	0
342	Uncharacterized protein Rv1738 OS=Mycobacterium tuberculosis (strain ATCC 25618 / H37Rv) OX=83332 GN=Rv1738 PE=1 SV=1	P9WLS3	Rv1738	11 kDa	22	5	0	0
343	S-adenosylmethionine-dependent methyltransferase UmaA OS=Mycobacterium tuberculosis (strain ATCC 25618 / H37Rv) OX=83332 GN=umaA PE=1 SV=1	Q6MX39	umaA	33 kDa	21	9	10	7
344	Glutamine synthetase OS=Mycobacterium tuberculosis (strain ATCC 25618 / H37Rv) OX=83332 GN=glnA2 PE=1 SV=1	P9WN37	glnA2	50 kDa	21	6	7	3
345	Serine--tRNA ligase OS=Mycobacterium tuberculosis (strain ATCC 25618 / H37Rv) OX=83332 GN=serS PE=1 SV=1	P9WFT7	serS	45 kDa	21	8	3	2
346	Riboflavin biosynthesis protein RibBA OS=Mycobacterium tuberculosis (strain ATCC 25618 / H37Rv) OX=83332 GN=ribBA PE=1 SV=1	P9WHF1	ribBA	46 kDa	21	10	0	0
347	Probable acyl-CoA dehydrogenase FadE22 OS=Mycobacterium tuberculosis (strain ATCC 25618 / H37Rv) OX=83332 GN=fadE22 PE=1 SV=1	I6X654	fadE22	77 kDa	21	9	0	0
348	Transcriptional regulatory protein (Probably LacI-family) OS=Mycobacterium tuberculosis (strain ATCC 25618 / H37Rv) OX=83332 GN=Rv3575c PE=1 SV=4	P96857	Rv3575c	38 kDa	21	10	0	0
349	Conserved protein OS=Mycobacterium tuberculosis (strain ATCC 25618 / H37Rv) OX=83332 GN=Rv3463 PE=1 SV=1	I6X7D4	Rv3463	31 kDa	21	8	2	2
350	Heme oxygenase (mycobilin-producing) OS=Mycobacterium tuberculosis (strain ATCC 25618 / H37Rv) OX=83332 GN=mhuD PE=1 SV=1	P9WKH3	mhuD	11 kDa	21	5	10	2
351	ATP synthase gamma chain OS=Mycobacterium tuberculosis (strain ATCC 25618 / H37Rv) OX=83332 GN=atpG PE=1 SV=1	P9WPU9	atpG	34 kDa	21	10	0	0
352	Ribosome hibernation promotion factor OS=Mycobacterium tuberculosis (strain ATCC 25618 / H37Rv) OX=83332 GN=hpf PE=1 SV=4	O05886	hpf	25 kDa	21	6	0	0
353	Siderophore exporter MmpL5 OS=Mycobacterium tuberculosis (strain ATCC 25618 / H37Rv) OX=83332 GN=mmpL5 PE=1 SV=1	P9WJV1	mmpL5	105 kDa	21	7	0	0
354	Ribonucleoside-diphosphate reductase subunit alpha OS=Mycobacterium tuberculosis (strain ATCC 25618 / H37Rv) OX=83332 GN=nrdE PE=1 SV=1	P9WH75	nrdE	82 kDa	20	12	3	2
355	3-oxoacyl-[acyl-carrier-protein] reductase [NADH] OS=Mycobacterium tuberculosis (strain ATCC 25618 / H37Rv) OX=83332 GN=fabG4 PE=1 SV=1	I6Y778	fabG4	47 kDa	20	10	10	7
356	Glycine--tRNA ligase OS=Mycobacterium tuberculosis (strain ATCC 25618 / H37Rv) OX=83332 GN=glyQS PE=1 SV=1	P9WFV7	glyQS	53 kDa	20	8	6	3
357	Aspartate--tRNA(Asp/Asn) ligase OS=Mycobacterium tuberculosis (strain ATCC 25618 / H37Rv) OX=83332 GN=aspS PE=1 SV=1	P9WFW3	aspS	65 kDa	20	8	0	0
358	UPF0336 protein Rv0635 OS=Mycobacterium tuberculosis (strain ATCC 25618 / H37Rv) OX=83332 GN=Rv0635 PE=1 SV=1	P9WFK1	Rv0635	17 kDa	20	5	12	4
359	Translation initiation factor IF-3 OS=Mycobacterium tuberculosis (strain ATCC 25618 / H37Rv) OX=83332 GN=infC PE=1 SV=1	P9WKJ9	infC	22 kDa	20	6	2	2
360	Homoserine dehydrogenase OS=Mycobacterium tuberculosis (strain ATCC 25618 / H37Rv) OX=83332 GN=hom PE=1 SV=1	P9WPX1	hom	46 kDa	20	6	0	0
361	Conserved protein OS=Mycobacterium tuberculosis (strain ATCC 25618 / H37Rv) OX=83332 GN=Rv0466 PE=1 SV=1	O53751	Rv0466	30 kDa	20	5	6	2
362	Conserved alanine and arginine rich protein OS=Mycobacterium tuberculosis (strain ATCC 25618 / H37Rv) OX=83332 GN=Rv2731 PE=1 SV=1	I6XF60	Rv2731	50 kDa	20	13	0	0
363	Transcriptional regulatory protein OS=Mycobacterium tuberculosis (strain ATCC 25618 / H37Rv) OX=83332 GN=Rv0818 PE=1 SV=3	O53830	Rv0818	28 kDa	20	8	0	0
364	Putative NAD(P)H nitroreductase Rv3131 OS=Mycobacterium tuberculosis (strain ATCC 25618 / H37Rv) OX=83332 GN=Rv3131 PE=1 SV=2	P9WIZ7	Rv3131	37 kDa	20	7	0	0
365	Probable NADPH dependent 2,4-dienoyl-CoA reductase FadH (2,4-dienoyl coenzyme A reductase) (4-enoyl-CoA reductase) OS=Mycobacterium tuberculosis (strain ATCC 25618 / H37Rv) OX=83332 GN=fadH PE=1 SV=1	O50431	fadH	73 kDa	20	9	0	0
366	30S ribosomal protein S11 OS=Mycobacterium tuberculosis (strain ATCC 25618 / H37Rv) OX=83332 GN=rpsK PE=1 SV=1	P9WH65	rpsK	15 kDa	20	6	4	2
367	Phosphoenolpyruvate carboxykinase [GTP] OS=Mycobacterium tuberculosis (strain ATCC 25618 / H37Rv) OX=83332 GN=pckG PE=1 SV=1	P9WIH3	pckG	67 kDa	20	10	0	0
368	Protein translocase subunit SecE OS=Mycobacterium tuberculosis (strain ATCC 25618 / H37Rv) OX=83332 GN=secE PE=1 SV=1	P9WGN7	secE	17 kDa	20	5	0	0
369	Uncharacterized protein Rv2629 OS=Mycobacterium tuberculosis (strain ATCC 25618 / H37Rv) OX=83332 GN=Rv2629 PE=1 SV=1	P9WL63	Rv2629	41 kDa	20	8	0	0
370	Probable lipase LipE OS=Mycobacterium tuberculosis (strain ATCC 25618 / H37Rv) OX=83332 GN=lipE PE=1 SV=1	P72041	lipE	45 kDa	20	10	0	0
371	Type II NADH:quinone oxidoreductase Ndh OS=Mycobacterium tuberculosis (strain ATCC 25618 / H37Rv) OX=83332 GN=ndh PE=1 SV=1	P95160	ndh	50 kDa	20	10	0	0
372	Uncharacterized protein OS=Mycobacterium tuberculosis (strain ATCC 25618 / H37Rv) OX=83332 GN=Rv2699c PE=1 SV=1	I6YA17	Rv2699c	11 kDa	20	5	0	0
373	Probable transport accessory protein MmpS3 OS=Mycobacterium tuberculosis (strain ATCC 25618 / H37Rv) OX=83332 GN=mmpS3 PE=1 SV=1	P9WJT1	mmpS3	31 kDa	20	4	0	0
374	Nucleoid-associated protein EspR OS=Mycobacterium tuberculosis (strain ATCC 25618 / H37Rv) OX=83332 GN=espR PE=1 SV=1	P9WJB7	espR	15 kDa	19	6	12	4
375	Tryptophan synthase alpha chain OS=Mycobacterium tuberculosis (strain ATCC 25618 / H37Rv) OX=83332 GN=trpA PE=1 SV=1	P9WFY1	trpA	28 kDa	19	10	15	9
376	UvrABC system protein B OS=Mycobacterium tuberculosis (strain ATCC 25618 / H37Rv) OX=83332 GN=uvrB PE=1 SV=2	P9WFC7	uvrB	80 kDa	19	11	0	0
377	Phosphoserine phosphatase SerB2 OS=Mycobacterium tuberculosis (strain ATCC 25618 / H37Rv) OX=83332 GN=serB2 PE=1 SV=1	O53289	serB2	43 kDa	19	5	2	2
378	Possible dioxygenase OS=Mycobacterium tuberculosis (strain ATCC 25618 / H37Rv) OX=83332 GN=Rv3161c PE=1 SV=1	O53311	Rv3161c	43 kDa	19	5	4	4
379	Conserved protein OS=Mycobacterium tuberculosis (strain ATCC 25618 / H37Rv) OX=83332 GN=Rv1871c PE=1 SV=1	P95144	Rv1871c	15 kDa	19	4	2	2
380	dTDP-glucose 4,6-dehydratase OS=Mycobacterium tuberculosis (strain ATCC 25618 / H37Rv) OX=83332 GN=rmlB PE=1 SV=1	P9WN65	rmlB	38 kDa	19	10	0	0
381	Conserved alanine and glycine and valine rich protein OS=Mycobacterium tuberculosis (strain ATCC 25618 / H37Rv) OX=83332 GN=Rv2696c PE=1 SV=1	I6XF31	Rv2696c	27 kDa	19	7	3	2
382	DNA-binding transcriptional activator DevR/DosR OS=Mycobacterium tuberculosis (strain ATCC 25618 / H37Rv) OX=83332 GN=devR PE=1 SV=1	P9WMF9	devR	23 kDa	19	7	0	0
383	Conserved protein OS=Mycobacterium tuberculosis (strain ATCC 25618 / H37Rv) OX=83332 GN=Rv0580c PE=1 SV=3	O53777	Rv0580c	18 kDa	19	7	4	3
384	Uncharacterized protein Rv0036c OS=Mycobacterium tuberculosis (strain ATCC 25618 / H37Rv) OX=83332 GN=Rv0036c PE=1 SV=1	P9WM91	Rv0036c	28 kDa	19	10	4	3
385	Putative ATPase Rv3679 OS=Mycobacterium tuberculosis (strain ATCC 25618 / H37Rv) OX=83332 GN=Rv3679 PE=1 SV=1	P9WKX5	Rv3679	36 kDa	19	6	0	0
386	UDP-N-acetylmuramoyl-tripeptide--D-alanyl-D-alanine ligase OS=Mycobacterium tuberculosis (strain ATCC 25618 / H37Rv) OX=83332 GN=murF PE=1 SV=1	P9WJL1	murF	52 kDa	19	8	3	2
387	Probable carboxylic ester hydrolase LipM OS=Mycobacterium tuberculosis (strain ATCC 25618 / H37Rv) OX=83332 GN=lipM PE=1 SV=1	Q50681	lipM	47 kDa	19	9	0	0
388	30S ribosomal protein S15 OS=Mycobacterium tuberculosis (strain ATCC 25618 / H37Rv) OX=83332 GN=rpsO PE=1 SV=1	P9WH55	rpsO	10 kDa	19	5	3	3
389	Cyclopropane mycolic acid synthase 2 OS=Mycobacterium tuberculosis (strain ATCC 25618 / H37Rv) OX=83332 GN=cmaA2 PE=1 SV=1	P9WPB5	cmaA2	35 kDa	18	6	0	0
390	Transcription-repair-coupling factor OS=Mycobacterium tuberculosis (strain ATCC 25618 / H37Rv) OX=83332 GN=mfd PE=1 SV=1	P9WMQ5	mfd	133 kDa	18	12	0	0
391	Protein Rv2204c OS=Mycobacterium tuberculosis (strain ATCC 25618 / H37Rv) OX=83332 GN=Rv2204c PE=1 SV=1	P9WMN5	Rv2204c	13 kDa	18	5	15	4
392	Conserved protein OS=Mycobacterium tuberculosis (strain ATCC 25618 / H37Rv) OX=83332 GN=Rv3256c PE=1 SV=2	O05899	Rv3256c	35 kDa	18	10	8	6
393	Bifunctional glutamine synthetase adenylyltransferase/adenylyl-removing enzyme OS=Mycobacterium tuberculosis (strain ATCC 25618 / H37Rv) OX=83332 GN=glnE PE=1 SV=1	P9WN27	glnE	109 kDa	18	10	0	0
394	Conserved protein OS=Mycobacterium tuberculosis (strain ATCC 25618 / H37Rv) OX=83332 GN=Rv3075c PE=1 SV=1	I6YF40	Rv3075c	33 kDa	18	10	7	4
395	50S ribosomal protein L27 OS=Mycobacterium tuberculosis (strain ATCC 25618 / H37Rv) OX=83332 GN=rpmA PE=1 SV=1	P9WHB3	rpmA	9 kDa	18	4	12	4
396	Long-chain-fatty-acid--AMP ligase FadD26 OS=Mycobacterium tuberculosis (strain ATCC 25618 / H37Rv) OX=83332 GN=fadD26 PE=1 SV=1	P9WQ43	fadD26	63 kDa	18	8	0	0
397	Enoyl-[acyl-carrier-protein] reductase [NADH] OS=Mycobacterium tuberculosis (strain ATCC 25618 / H37Rv) OX=83332 GN=inhA PE=1 SV=1	P9WGR1	inhA	29 kDa	18	7	3	2
398	Uncharacterized protein Rv1899c OS=Mycobacterium tuberculosis (strain ATCC 25618 / H37Rv) OX=83332 GN=Rv1899c PE=1 SV=1	P9WK29	Rv1899c	37 kDa	18	8	6	5
399	Chromosomal replication initiator protein DnaA OS=Mycobacterium tuberculosis (strain ATCC 25618 / H37Rv) OX=83332 GN=dnaA PE=1 SV=1	P9WNW3	dnaA	57 kDa	18	12	0	0
400	DNA ligase A OS=Mycobacterium tuberculosis (strain ATCC 25618 / H37Rv) OX=83332 GN=ligA PE=1 SV=1	P9WNV1	ligA	75 kDa	18	9	0	0
401	Hydroxymycolate synthase MmaA4 OS=Mycobacterium tuberculosis (strain ATCC 25618 / H37Rv) OX=83332 GN=mmaA4 PE=1 SV=1	Q79FX8	mmaA4	35 kDa	18	6	2	2
402	Probable conserved ATP-binding protein ABC transporter OS=Mycobacterium tuberculosis (strain ATCC 25618 / H37Rv) OX=83332 GN=Rv1463 PE=1 SV=1	O53154	Rv1463	29 kDa	18	9	5	3
403	Possible acyl-CoA dehydrogenase FadE36 OS=Mycobacterium tuberculosis (strain ATCC 25618 / H37Rv) OX=83332 GN=fadE36 PE=1 SV=1	O69727	fadE36	39 kDa	18	8	0	0
404	Peptidoglycan endopeptidase RipA OS=Mycobacterium tuberculosis (strain ATCC 25618 / H37Rv) OX=83332 GN=ripA PE=1 SV=1	O53168	ripA	50 kDa	18	8	0	0
405	Inosine-5'-monophosphate dehydrogenase OS=Mycobacterium tuberculosis (strain ATCC 25618 / H37Rv) OX=83332 GN=guaB PE=1 SV=1	P9WKI7	guaB	55 kDa	18	6	0	0
406	1-deoxy-D-xylulose-5-phosphate synthase OS=Mycobacterium tuberculosis (strain ATCC 25618 / H37Rv) OX=83332 GN=dxs PE=1 SV=1	P9WNS3	dxs	68 kDa	18	11	0	0
407	Alanine aminopeptidase OS=Mycobacterium tuberculosis (strain ATCC 25618 / H37Rv) OX=83332 GN=pepN PE=1 SV=1	L7N655	pepN	94 kDa	18	9	2	2
408	Inositol-1-monophosphatase SuhB OS=Mycobacterium tuberculosis (strain ATCC 25618 / H37Rv) OX=83332 GN=suhB PE=1 SV=1	P9WKI9	suhB	30 kDa	18	8	4	3
409	Putative acyl-[acyl-carrier-protein] desaturase DesA2 OS=Mycobacterium tuberculosis (strain ATCC 25618 / H37Rv) OX=83332 GN=desA2 PE=1 SV=1	P9WNZ5	desA2	31 kDa	18	8	0	0
410	Dihydrolipoyllysine-residue acyltransferase component of branched-chain alpha-ketoacid dehydrogenase complex OS=Mycobacterium tuberculosis (strain ATCC 25618 / H37Rv) OX=83332 GN=bkdC PE=1 SV=2	O06159	bkdC	41 kDa	18	7	3	2
411	Probable short-chain type dehydrogenase/reductase OS=Mycobacterium tuberculosis (strain ATCC 25618 / H37Rv) OX=83332 GN=Rv2766c PE=1 SV=1	I6YEB6	Rv2766c	27 kDa	18	8	0	0
412	Uncharacterized protein OS=Mycobacterium tuberculosis (strain ATCC 25618 / H37Rv) OX=83332 GN=Rv1111c PE=1 SV=2	O86351	Rv1111c	37 kDa	18	5	0	0
413	ATP-dependent Clp protease proteolytic subunit 2 OS=Mycobacterium tuberculosis (strain ATCC 25618 / H37Rv) OX=83332 GN=clpP2 PE=1 SV=1	P9WPC3	clpP2	24 kDa	17	5	6	2
414	ESX-1 secretion-associated protein EspB OS=Mycobacterium tuberculosis (strain ATCC 25618 / H37Rv) OX=83332 GN=espB PE=1 SV=1	P9WJD9	espB	48 kDa	17	7	13	6
415	Histidine--tRNA ligase OS=Mycobacterium tuberculosis (strain ATCC 25618 / H37Rv) OX=83332 GN=hisS PE=1 SV=1	P9WFV5	hisS	45 kDa	17	8	0	0
416	Phthiotriol/phenolphthiotriol dimycocerosates methyltransferase OS=Mycobacterium tuberculosis (strain ATCC 25618 / H37Rv) OX=83332 GN=Rv2952 PE=1 SV=1	P9WIN3	Rv2952	31 kDa	17	6	2	2
417	UDP-N-acetylmuramate--L-alanine ligase OS=Mycobacterium tuberculosis (strain ATCC 25618 / H37Rv) OX=83332 GN=murC PE=1 SV=1	P9WJL7	murC	51 kDa	17	6	2	2
418	ESX-5 secretion-associated protein EspG5 OS=Mycobacterium tuberculosis (strain ATCC 25618 / H37Rv) OX=83332 GN=espG5 PE=1 SV=1	O53943	espG5	32 kDa	17	7	4	3
419	DNA helicase OS=Mycobacterium tuberculosis (strain ATCC 25618 / H37Rv) OX=83332 GN=ercc3 PE=1 SV=1	O53873	ercc3	60 kDa	17	7	0	0
420	Putative S-adenosyl-L-methionine-dependent methyltransferase Rv0281 OS=Mycobacterium tuberculosis (strain ATCC 25618 / H37Rv) OX=83332 GN=Rv0281 PE=1 SV=1	P9WFI9	Rv0281	33 kDa	17	8	6	3
421	Uncharacterized oxidoreductase Rv3410c OS=Mycobacterium tuberculosis (strain ATCC 25618 / H37Rv) OX=83332 GN=guaB3 PE=1 SV=1	P9WKI5	guaB3	39 kDa	17	9	4	3
422	Triple specificity protein phosphatase PtpB OS=Mycobacterium tuberculosis (strain ATCC 25618 / H37Rv) OX=83332 GN=ptpB PE=1 SV=1	I6WXK4	ptpB	30 kDa	17	9	3	3
423	Cyclopropane mycolic acid synthase 3 OS=Mycobacterium tuberculosis (strain ATCC 25618 / H37Rv) OX=83332 GN=pcaA PE=1 SV=1	P9WPB3	pcaA	33 kDa	17	9	0	0
424	ATP-dependent Clp protease ATP-binding subunit ClpX OS=Mycobacterium tuberculosis (strain ATCC 25618 / H37Rv) OX=83332 GN=clpX PE=1 SV=1	P9WPB9	clpX	47 kDa	17	10	0	0
425	F420-dependent glucose-6-phosphate dehydrogenase OS=Mycobacterium tuberculosis (strain ATCC 25618 / H37Rv) OX=83332 GN=fgd1 PE=1 SV=1	P9WNE1	fgd1	37 kDa	17	8	7	3
426	Long-chain-fatty-acid--AMP ligase FadD23 OS=Mycobacterium tuberculosis (strain ATCC 25618 / H37Rv) OX=83332 GN=fadD23 PE=1 SV=1	P9WQ47	fadD23	63 kDa	17	9	0	0
427	Possible conserved transmembrane protein OS=Mycobacterium tuberculosis (strain ATCC 25618 / H37Rv) OX=83332 GN=Rv0513 PE=1 SV=1	O33358	Rv0513	19 kDa	17	4	0	0
428	Penicillin-insensitive transglycosylase OS=Mycobacterium tuberculosis (strain ATCC 25618 / H37Rv) OX=83332 GN=ponA2 PE=1 SV=1	I6YGX2	ponA2	85 kDa	17	9	0	0
429	Probable ribonucleotide transport ATP-binding protein mkl OS=Mycobacterium tuberculosis (strain ATCC 25618 / H37Rv) OX=83332 GN=mkl PE=1 SV=1	P9WQL5	mkl	39 kDa	17	6	0	0
430	Membrane protein insertase YidC OS=Mycobacterium tuberculosis (strain ATCC 25618 / H37Rv) OX=83332 GN=yidC PE=1 SV=1	P9WIT5	yidC	41 kDa	17	4	0	0
431	50S ribosomal protein L16 OS=Mycobacterium tuberculosis (strain ATCC 25618 / H37Rv) OX=83332 GN=rplP PE=1 SV=1	P9WHD5	rplP	16 kDa	17	5	2	2
432	Uncharacterized protein OS=Mycobacterium tuberculosis (strain ATCC 25618 / H37Rv) OX=83332 GN=Rv1893 PE=1 SV=1	O07739	Rv1893	7 kDa	17	6	0	0
433	Nucleoside triphosphate pyrophosphohydrolase OS=Mycobacterium tuberculosis (strain ATCC 25618 / H37Rv) OX=83332 GN=mazG PE=1 SV=1	P96379	mazG	35 kDa	17	6	0	0
434	Probable long-chain-fatty-acid--AMP ligase FadD30 OS=Mycobacterium tuberculosis (strain ATCC 25618 / H37Rv) OX=83332 GN=fadD30 PE=1 SV=1	P9WQ57	fadD30	64 kDa	17	7	0	0
435	KsdD-like steroid dehydrogenase Rv0785 OS=Mycobacterium tuberculosis (strain ATCC 25618 / H37Rv) OX=83332 GN=Rv0785 PE=1 SV=2	P71838	Rv0785	61 kDa	17	9	0	0
436	Antitoxin VapB47 OS=Mycobacterium tuberculosis (strain ATCC 25618 / H37Rv) OX=83332 GN=vapB47 PE=1 SV=1	P9WF23	vapB47	11 kDa	16	5	4	3
437	Uncharacterized oxidoreductase Rv1144 OS=Mycobacterium tuberculosis (strain ATCC 25618 / H37Rv) OX=83332 GN=Rv1144 PE=1 SV=1	P9WGQ7	Rv1144	26 kDa	16	7	5	3
438	Putative coenzyme F420-dependent oxidoreductase Rv3520c OS=Mycobacterium tuberculosis (strain ATCC 25618 / H37Rv) OX=83332 GN=Rv3520c PE=1 SV=1	O53565	Rv3520c	38 kDa	16	7	7	2
439	Probable iron-sulfur-binding reductase OS=Mycobacterium tuberculosis (strain ATCC 25618 / H37Rv) OX=83332 GN=Rv0338c PE=1 SV=1	O33268	Rv0338c	95 kDa	16	7	0	0
440	CinA-like protein OS=Mycobacterium tuberculosis (strain ATCC 25618 / H37Rv) OX=83332 GN=cinA PE=1 SV=1	P9WPE3	cinA	46 kDa	16	8	4	3
441	Uncharacterized oxidoreductase Rv2971 OS=Mycobacterium tuberculosis (strain ATCC 25618 / H37Rv) OX=83332 GN=Rv2971 PE=1 SV=1	P9WQA5	Rv2971	30 kDa	16	8	5	3
442	Probable transcriptional regulatory protein OS=Mycobacterium tuberculosis (strain ATCC 25618 / H37Rv) OX=83332 GN=Rv1404 PE=1 SV=1	P71672	Rv1404	18 kDa	16	5	4	3
443	Maltokinase OS=Mycobacterium tuberculosis (strain ATCC 25618 / H37Rv) OX=83332 GN=mak PE=1 SV=2	O07177	mak	50 kDa	16	10	0	0
444	Thioredoxin-like reductase Rv2466c OS=Mycobacterium tuberculosis (strain ATCC 25618 / H37Rv) OX=83332 GN=Rv2466c PE=1 SV=1	O53193	Rv2466c	23 kDa	16	5	0	0
445	Cluster of ESAT-6-like protein EsxP OS=Mycobacterium tuberculosis (strain ATCC 25618 / H37Rv) OX=83332 GN=esxP PE=1 SV=1 (P9WNI5)	P9WNI5 [4]	esxP	11 kDa	16	4	0	0
446	ESX-5 secretion system protein EccA5 OS=Mycobacterium tuberculosis (strain ATCC 25618 / H37Rv) OX=83332 GN=eccA5 PE=1 SV=1	P9WPI1	eccA5	68 kDa	16	8	0	0
447	Isoniazid-induced protein IniC OS=Mycobacterium tuberculosis (strain ATCC 25618 / H37Rv) OX=83332 GN=iniC PE=1 SV=1	P9WJ95	iniC	53 kDa	16	9	0	0
448	Conserved protein OS=Mycobacterium tuberculosis (strain ATCC 25618 / H37Rv) OX=83332 GN=Rv3311 PE=1 SV=1	O53362	Rv3311	46 kDa	16	5	5	3
449	Nucleoid-associated protein Rv3716c OS=Mycobacterium tuberculosis (strain ATCC 25618 / H37Rv) OX=83332 GN=Rv3716c PE=1 SV=1	P9WNR9	Rv3716c	13 kDa	16	4	5	2
450	50S ribosomal protein L22 OS=Mycobacterium tuberculosis (strain ATCC 25618 / H37Rv) OX=83332 GN=rplV PE=1 SV=1	P9WHC1	rplV	20 kDa	16	6	6	3
451	Cytochrome c oxidase subunit 2 OS=Mycobacterium tuberculosis (strain ATCC 25618 / H37Rv) OX=83332 GN=ctaC PE=1 SV=1	P9WP69	ctaC	40 kDa	16	6	0	0
452	Citrate synthase 1 OS=Mycobacterium tuberculosis (strain ATCC 25618 / H37Rv) OX=83332 GN=gltA2 PE=1 SV=1	P9WPD5	gltA2	48 kDa	16	7	0	0
453	Glutamate-1-semialdehyde 2,1-aminomutase OS=Mycobacterium tuberculosis (strain ATCC 25618 / H37Rv) OX=83332 GN=hemL PE=1 SV=1	P9WMN9	hemL	48 kDa	16	6	0	0
454	Hypoxic response protein 1 OS=Mycobacterium tuberculosis (strain ATCC 25618 / H37Rv) OX=83332 GN=hrp1 PE=1 SV=1	P9WJA3	hrp1	16 kDa	16	4	0	0
455	Probable oxidoreductase OS=Mycobacterium tuberculosis (strain ATCC 25618 / H37Rv) OX=83332 GN=Rv0068 PE=1 SV=1	O53613	Rv0068	32 kDa	16	6	0	0
456	Possible conserved membrane protein OS=Mycobacterium tuberculosis (strain ATCC 25618 / H37Rv) OX=83332 GN=Rv2520c PE=1 SV=1	I6XEI0	Rv2520c	8 kDa	16	4	0	0
457	Phosphatidylglycerol--prolipoprotein diacylglyceryl transferase OS=Mycobacterium tuberculosis (strain ATCC 25618 / H37Rv) OX=83332 GN=lgt PE=1 SV=1	P9WK93	lgt	50 kDa	16	3	0	0
458	50S ribosomal protein L13 OS=Mycobacterium tuberculosis (strain ATCC 25618 / H37Rv) OX=83332 GN=rplM PE=1 SV=1	P9WHE1	rplM	16 kDa	15	4	0	0
459	Conserved protein OS=Mycobacterium tuberculosis (strain ATCC 25618 / H37Rv) OX=83332 GN=Rv0831c PE=1 SV=3	O53842	Rv0831c	30 kDa	15	6	6	4
460	Keratin, type I cytoskeletal 9 OS=Homo sapiens OX=9606 GN=KRT9	P35527	KRT9	62 kDa	15	8	4	2
461	Aspartate-semialdehyde dehydrogenase OS=Mycobacterium tuberculosis (strain ATCC 25618 / H37Rv) OX=83332 GN=asd PE=1 SV=1	P9WNX5	asd	36 kDa	15	6	6	2
462	Possible long-chain-fatty-acid--CoA ligase FadD12 (Fatty-acid-CoA synthetase) (Fatty-acid-CoA synthase) OS=Mycobacterium tuberculosis (strain ATCC 25618 / H37Rv) OX=83332 GN=fadD12 PE=1 SV=1	O06831	fadD12	58 kDa	15	8	0	0
463	Probable medium chain fatty-acid-CoA ligase FadD14 (Fatty-acid-CoA synthetase) (Fatty-acid-CoA synthase) OS=Mycobacterium tuberculosis (strain ATCC 25618 / H37Rv) OX=83332 GN=fadD14 PE=1 SV=1	O53406	fadD14	60 kDa	15	8	0	0
464	Probable quinone reductase Qor (NADPH:quinone reductase) (Zeta-crystallin homolog protein) OS=Mycobacterium tuberculosis (strain ATCC 25618 / H37Rv) OX=83332 GN=qor PE=1 SV=3	O53146	qor	34 kDa	15	7	4	2
465	Probable succinate dehydrogenase [iron-sulfur subunit] (Succinic dehydrogenase) OS=Mycobacterium tuberculosis (strain ATCC 25618 / H37Rv) OX=83332 GN=Rv0247c PE=1 SV=1	O53669	Rv0247c	29 kDa	15	7	0	0
466	Uncharacterized protein Rv2219 OS=Mycobacterium tuberculosis (strain ATCC 25618 / H37Rv) OX=83332 GN=Rv2219 PE=1 SV=1	P9WLI1	Rv2219	27 kDa	15	5	0	0
467	Methionine synthase OS=Mycobacterium tuberculosis (strain ATCC 25618 / H37Rv) OX=83332 GN=metH PE=1 SV=1	O33259	metH	130 kDa	15	9	0	0
468	Decaprenylphosphoryl-beta-D-ribose oxidase OS=Mycobacterium tuberculosis (strain ATCC 25618 / H37Rv) OX=83332 GN=dprE1 PE=1 SV=1	P9WJF1	dprE1	50 kDa	15	8	0	0
469	Deazaflavin-dependent nitroreductase OS=Mycobacterium tuberculosis (strain ATCC 25618 / H37Rv) OX=83332 GN=ddn PE=1 SV=1	P9WP15	ddn	17 kDa	15	7	3	3
470	Probable aldehyde dehydrogenase OS=Mycobacterium tuberculosis (strain ATCC 25618 / H37Rv) OX=83332 GN=Rv0223c PE=1 SV=1	I6X8S7	Rv0223c	51 kDa	15	7	0	0
471	Transketolase OS=Mycobacterium tuberculosis (strain ATCC 25618 / H37Rv) OX=83332 GN=tkt PE=1 SV=1	P9WG25	tkt	76 kDa	15	7	0	0
472	Probable soluble pyridine nucleotide transhydrogenase OS=Mycobacterium tuberculosis (strain ATCC 25618 / H37Rv) OX=83332 GN=sthA PE=1 SV=1	P9WHH5	sthA	51 kDa	15	9	0	0
473	Possible oxidoreductase OS=Mycobacterium tuberculosis (strain ATCC 25618 / H37Rv) OX=83332 GN=Rv1855c PE=1 SV=2	P95159	Rv1855c	33 kDa	15	5	4	3
474	Possible two component system response transcriptional positive regulator PhoP OS=Mycobacterium tuberculosis (strain ATCC 25618 / H37Rv) OX=83332 GN=phoP PE=1 SV=1	P71814	phoP	28 kDa	15	8	3	2
475	Trk system potassium uptake protein TrkA OS=Mycobacterium tuberculosis (strain ATCC 25618 / H37Rv) OX=83332 GN=ceoB PE=1 SV=1	I6XF25	ceoB	24 kDa	15	8	0	0
476	L-gulono-1,4-lactone dehydrogenase OS=Mycobacterium tuberculosis (strain ATCC 25618 / H37Rv) OX=83332 GN=Rv1771 PE=1 SV=1	P9WIT3	Rv1771	48 kDa	15	8	0	0
477	Fructose-1,6-bisphosphatase class 2 OS=Mycobacterium tuberculosis (strain ATCC 25618 / H37Rv) OX=83332 GN=glpX PE=1 SV=1	P9WN21	glpX	38 kDa	15	6	0	0
478	Alkyl hydroperoxide reductase C OS=Mycobacterium tuberculosis (strain ATCC 25618 / H37Rv) OX=83332 GN=ahpC PE=1 SV=1	P9WQB7	ahpC	22 kDa	15	5	0	0
479	Probable dehydrogenase/reductase OS=Mycobacterium tuberculosis (strain ATCC 25618 / H37Rv) OX=83332 GN=Rv0439c PE=1 SV=3	O53726	Rv0439c	34 kDa	15	6	0	0
480	Uncharacterized protein Rv2850c OS=Mycobacterium tuberculosis (strain ATCC 25618 / H37Rv) OX=83332 GN=Rv2850c PE=1 SV=1	P9WPR3	Rv2850c	67 kDa	15	8	0	0
481	Uncharacterized NTE family protein Rv2565 OS=Mycobacterium tuberculosis (strain ATCC 25618 / H37Rv) OX=83332 GN=Rv2565 PE=1 SV=1	P9WIY7	Rv2565	62 kDa	15	7	0	0
482	Holliday junction ATP-dependent DNA helicase RuvB OS=Mycobacterium tuberculosis (strain ATCC 25618 / H37Rv) OX=83332 GN=ruvB PE=1 SV=1	P9WGW1	ruvB	37 kDa	15	8	0	0
483	Aminomethyltransferase OS=Mycobacterium tuberculosis (strain ATCC 25618 / H37Rv) OX=83332 GN=gcvT PE=1 SV=1	P9WN51	gcvT	38 kDa	15	4	3	2
484	Lysylphosphatidylglycerol biosynthesis bifunctional protein LysX OS=Mycobacterium tuberculosis (strain ATCC 25618 / H37Rv) OX=83332 GN=lysX PE=1 SV=1	P9WFU7	lysX	128 kDa	15	8	0	0
485	Probable cytochrome c oxidase subunit 1 OS=Mycobacterium tuberculosis (strain ATCC 25618 / H37Rv) OX=83332 GN=ctaD PE=1 SV=1	P9WP71	ctaD	64 kDa	15	3	0	0
486	Possible transferase (Possibly glycosyltransferase) OS=Mycobacterium tuberculosis (strain ATCC 25618 / H37Rv) OX=83332 GN=Rv3631 PE=1 SV=1	O06376	Rv3631	26 kDa	15	5	0	0
487	Conserved hypothetical Mce associated alanine and valine rich protein OS=Mycobacterium tuberculosis (strain ATCC 25618 / H37Rv) OX=83332 GN=Rv3493c PE=1 SV=1	I6X7G4	Rv3493c	26 kDa	15	7	0	0
488	Possible epoxide hydrolase EphF (Epoxide hydratase) (Arene-oxide hydratase) OS=Mycobacterium tuberculosis (strain ATCC 25618 / H37Rv) OX=83332 GN=ephF PE=1 SV=1	P96811	ephF	34 kDa	15	6	0	0
489	Probable reductase OS=Mycobacterium tuberculosis (strain ATCC 25618 / H37Rv) OX=83332 GN=Rv1869c PE=1 SV=1	P95146	Rv1869c	44 kDa	15	6	0	0
490	Conserved protein OS=Mycobacterium tuberculosis (strain ATCC 25618 / H37Rv) OX=83332 GN=Rv1211 PE=1 SV=3	O05312	Rv1211	8 kDa	14	3	15	4
491	Probable enoyl-CoA hydratase EchA1 (Enoyl hydrase) (Unsaturated acyl-CoA hydratase) (Crotonase) OS=Mycobacterium tuberculosis (strain ATCC 25618 / H37Rv) OX=83332 GN=echA1 PE=1 SV=1	P96404	echA1	27 kDa	14	7	8	5
492	D-alpha-D-mannose-1-phosphate guanylyltransferase ManB (D-alpha-D-heptose-1-phosphate guanylyltransferase) OS=Mycobacterium tuberculosis (strain ATCC 25618 / H37Rv) OX=83332 GN=manB PE=1 SV=1	L7N6A5	manB	38 kDa	14	8	2	2
493	Dihydrofolate synthase/folylpolyglutamate synthase OS=Mycobacterium tuberculosis (strain ATCC 25618 / H37Rv) OX=83332 GN=folC PE=1 SV=1	I6Y0R5	folC	51 kDa	14	7	4	3
494	Uncharacterized protein Rv2229c OS=Mycobacterium tuberculosis (strain ATCC 25618 / H37Rv) OX=83332 GN=Rv2229c PE=1 SV=1	P9WLH3	Rv2229c	27 kDa	14	8	11	6
495	Bifunctional protein Rv2228c OS=Mycobacterium tuberculosis (strain ATCC 25618 / H37Rv) OX=83332 GN=Rv2228c PE=1 SV=1	P9WLH5	Rv2228c	39 kDa	14	8	3	2
496	Mycothiol acetyltransferase OS=Mycobacterium tuberculosis (strain ATCC 25618 / H37Rv) OX=83332 GN=mshD PE=1 SV=1	P9WJM7	mshD	34 kDa	14	8	4	3
497	ESX-1 secretion-associated protein EspL OS=Mycobacterium tuberculosis (strain ATCC 25618 / H37Rv) OX=83332 GN=espL PE=1 SV=1	P9WJB9	espL	12 kDa	14	6	0	0
498	LexA repressor OS=Mycobacterium tuberculosis (strain ATCC 25618 / H37Rv) OX=83332 GN=lexA PE=1 SV=1	P9WHR7	lexA	25 kDa	14	5	3	2
499	Coenzyme A biosynthesis bifunctional protein CoaBC OS=Mycobacterium tuberculosis (strain ATCC 25618 / H37Rv) OX=83332 GN=coaBC PE=1 SV=1	P9WNZ1	coaBC	44 kDa	14	9	2	2
500	Putative succinate-semialdehyde dehydrogenase [NADP(+)] 2 OS=Mycobacterium tuberculosis (strain ATCC 25618 / H37Rv) OX=83332 GN=gabD2 PE=1 SV=1	P9WNX7	gabD2	55 kDa	14	7	0	0
501	Cyclopropane mycolic acid synthase MmaA2 OS=Mycobacterium tuberculosis (strain ATCC 25618 / H37Rv) OX=83332 GN=mmaA2 PE=1 SV=1	Q79FX6	mmaA2	33 kDa	14	6	0	0
502	Probable transcriptional regulatory protein (Possibly ArsR-family) OS=Mycobacterium tuberculosis (strain ATCC 25618 / H37Rv) OX=83332 GN=Rv0576 PE=1 SV=3	O53773	Rv0576	46 kDa	14	5	5	3
503	2-isopropylmalate synthase OS=Mycobacterium tuberculosis (strain ATCC 25618 / H37Rv) OX=83332 GN=leuA PE=1 SV=1	P9WQB3	leuA	70 kDa	14	6	0	0
504	Histidinol-phosphate aminotransferase OS=Mycobacterium tuberculosis (strain ATCC 25618 / H37Rv) OX=83332 GN=hisC PE=1 SV=1	P9WML7	hisC	41 kDa	14	10	0	0
505	Uncharacterized protein OS=Mycobacterium tuberculosis (strain ATCC 25618 / H37Rv) OX=83332 GN=Rv1638A PE=1 SV=1	L7N673	Rv1638A	10 kDa	14	6	8	4
506	Conserved protein OS=Mycobacterium tuberculosis (strain ATCC 25618 / H37Rv) OX=83332 GN=Rv0854 PE=1 SV=1	I6X9Y7	Rv0854	16 kDa	14	5	6	2
507	Conserved protein OS=Mycobacterium tuberculosis (strain ATCC 25618 / H37Rv) OX=83332 GN=Rv1875 PE=1 SV=1	O07754	Rv1875	16 kDa	14	7	4	3
508	GDP-L-fucose synthase OS=Mycobacterium tuberculosis (strain ATCC 25618 / H37Rv) OX=83332 GN=epiA PE=1 SV=1	P71791	epiA	35 kDa	14	7	0	0
509	Cell division protein FtsQ OS=Mycobacterium tuberculosis (strain ATCC 25618 / H37Rv) OX=83332 GN=ftsQ PE=1 SV=1	P9WNA1	ftsQ	34 kDa	14	5	0	0
510	Probable short-chain type dehydrogenase/reductase OS=Mycobacterium tuberculosis (strain ATCC 25618 / H37Rv) OX=83332 GN=Rv1245c PE=1 SV=1	O50460	Rv1245c	29 kDa	14	5	0	0
511	Probable short-chain type dehydrogenase/reductase. Possible 17-beta-hydroxysteroid dehydrogenase OS=Mycobacterium tuberculosis (strain ATCC 25618 / H37Rv) OX=83332 GN=Rv3502c PE=1 SV=1	O53547	Rv3502c	33 kDa	14	8	0	0
512	GTPase Obg OS=Mycobacterium tuberculosis (strain ATCC 25618 / H37Rv) OX=83332 GN=obg PE=1 SV=1	P9WMT1	obg	50 kDa	14	9	0	0
513	Conserved protein OS=Mycobacterium tuberculosis (strain ATCC 25618 / H37Rv) OX=83332 GN=Rv2161c PE=1 SV=1	O06216	Rv2161c	31 kDa	14	6	0	0
514	NADPH-ferredoxin reductase FprA OS=Mycobacterium tuberculosis (strain ATCC 25618 / H37Rv) OX=83332 GN=fprA PE=1 SV=1	P9WIQ3	fprA	49 kDa	14	9	0	0
515	Nucleotide-binding protein Rv1421 OS=Mycobacterium tuberculosis (strain ATCC 25618 / H37Rv) OX=83332 GN=Rv1421 PE=1 SV=1	P9WFQ3	Rv1421	33 kDa	14	7	0	0
516	Isoniazid-induced protein IniA OS=Mycobacterium tuberculosis (strain ATCC 25618 / H37Rv) OX=83332 GN=iniA PE=1 SV=1	P9WJ99	iniA	70 kDa	14	7	0	0
517	Adenosine 5'-phosphosulfate reductase OS=Mycobacterium tuberculosis (strain ATCC 25618 / H37Rv) OX=83332 GN=cysH PE=1 SV=1	P9WIK3	cysH	27 kDa	14	4	0	0
518	Conserved protein OS=Mycobacterium tuberculosis (strain ATCC 25618 / H37Rv) OX=83332 GN=Rv1232c PE=1 SV=1	O86315	Rv1232c	47 kDa	14	5	0	0
519	Carboxypeptidase Rv3627c OS=Mycobacterium tuberculosis (strain ATCC 25618 / H37Rv) OX=83332 GN=Rv3627c PE=1 SV=1	O06380	Rv3627c	47 kDa	14	8	0	0
520	Heat-inducible transcription repressor HrcA OS=Mycobacterium tuberculosis (strain ATCC 25618 / H37Rv) OX=83332 GN=hrcA PE=1 SV=1	P9WMK3	hrcA	36 kDa	14	6	0	0
521	Uncharacterized protein Rv3127 OS=Mycobacterium tuberculosis (strain ATCC 25618 / H37Rv) OX=83332 GN=Rv3127 PE=1 SV=1	P9WL07	Rv3127	39 kDa	14	7	0	0
522	Possible conserved membrane protein OS=Mycobacterium tuberculosis (strain ATCC 25618 / H37Rv) OX=83332 GN=Rv3693 PE=1 SV=1	O69661	Rv3693	48 kDa	14	6	0	0
523	Probable conserved transmembrane protein OS=Mycobacterium tuberculosis (strain ATCC 25618 / H37Rv) OX=83332 GN=Rv3843c PE=1 SV=2	P96235	Rv3843c	37 kDa	14	8	0	0
524	Probable acyl-CoA dehydrogenase FadE21 OS=Mycobacterium tuberculosis (strain ATCC 25618 / H37Rv) OX=83332 GN=fadE21 PE=1 SV=1	I6XFA9	fadE21	45 kDa	14	5	0	0
525	Putative NAD(P)H nitroreductase acg OS=Mycobacterium tuberculosis (strain ATCC 25618 / H37Rv) OX=83332 GN=acg PE=1 SV=1	P9WIZ9	acg	37 kDa	14	7	0	0
526	Phosphoserine aminotransferase OS=Mycobacterium tuberculosis (strain ATCC 25618 / H37Rv) OX=83332 GN=serC PE=1 SV=1	P9WQ73	serC	40 kDa	14	6	0	0
527	Putative peptidoglycan hydrolase Rv2525c OS=Mycobacterium tuberculosis (strain ATCC 25618 / H37Rv) OX=83332 GN=Rv2525c PE=1 SV=1	I6XEI5	Rv2525c	25 kDa	14	6	0	0
528	Probable glycerol-3-phosphate dehydrogenase 2 [NAD(P)+] OS=Mycobacterium tuberculosis (strain ATCC 25618 / H37Rv) OX=83332 GN=gpsA2 PE=1 SV=1	P9WN75	gpsA2	36 kDa	14	5	0	0
529	Probable conserved transmembrane protein OS=Mycobacterium tuberculosis (strain ATCC 25618 / H37Rv) OX=83332 GN=Rv3645 PE=1 SV=1	I6X7Z3	Rv3645	59 kDa	14	6	0	0
530	3-dehydroquinate synthase OS=Mycobacterium tuberculosis (strain ATCC 25618 / H37Rv) OX=83332 GN=aroB PE=1 SV=1	P9WPX9	aroB	38 kDa	14	5	0	0
531	Putative amidase AmiC OS=Mycobacterium tuberculosis (strain ATCC 25618 / H37Rv) OX=83332 GN=amiC PE=1 SV=1	P9WQ95	amiC	51 kDa	14	8	0	0
532	NADH-quinone oxidoreductase subunit J OS=Mycobacterium tuberculosis (strain ATCC 25618 / H37Rv) OX=83332 GN=nuoJ PE=1 SV=1	P95172	nuoJ	28 kDa	14	4	0	0
533	Ribosome-binding factor A OS=Mycobacterium tuberculosis (strain ATCC 25618 / H37Rv) OX=83332 GN=rbfA PE=1 SV=1	P9WHJ7	rbfA	19 kDa	13	4	0	0
534	Flavin-dependent monooxygenase, oxygenase subunit HsaA OS=Mycobacterium tuberculosis (strain ATCC 25618 / H37Rv) OX=83332 GN=hsaA PE=1 SV=1	P9WJA1	hsaA	43 kDa	13	7	3	2
535	Enolase OS=Mycobacterium tuberculosis (strain ATCC 25618 / H37Rv) OX=83332 GN=eno PE=1 SV=1	P9WNL1	eno	45 kDa	13	7	5	4
536	Elongation factor G-like protein OS=Mycobacterium tuberculosis (strain ATCC 25618 / H37Rv) OX=83332 GN=Rv0120c PE=1 SV=1	P9WNM9	Rv0120c	76 kDa	13	7	0	0
537	30S ribosomal protein S6 OS=Mycobacterium tuberculosis (strain ATCC 25618 / H37Rv) OX=83332 GN=rpsF PE=1 SV=1	P9WH31	rpsF	11 kDa	13	5	10	4
538	Possible enoyl-CoA hydratase EchA21 (Enoyl hydrase) (Unsaturated acyl-CoA hydratase) (Crotonase) OS=Mycobacterium tuberculosis (strain ATCC 25618 / H37Rv) OX=83332 GN=echA21 PE=1 SV=1	P75019	echA21	29 kDa	13	5	6	3
539	Protein PafC OS=Mycobacterium tuberculosis (strain ATCC 25618 / H37Rv) OX=83332 GN=pafC PE=1 SV=1	P9WIL9	pafC	34 kDa	13	8	3	3
540	Cluster of Medium/long-chain-fatty-acid--CoA/3-oxocholest-4-en-26-oate--CoA ligase OS=Mycobacterium tuberculosis (strain ATCC 25618 / H37Rv) OX=83332 GN=fadD19 PE=1 SV=1 (P9WQ51)	P9WQ51 [2]	fadD19	60 kDa	13	6	3	2
541	Ribosome-binding ATPase YchF OS=Mycobacterium tuberculosis (strain ATCC 25618 / H37Rv) OX=83332 GN=ychF PE=1 SV=2	O53459	ychF	38 kDa	13	6	0	0
542	Uncharacterized protein Rv3778c OS=Mycobacterium tuberculosis (strain ATCC 25618 / H37Rv) OX=83332 GN=Rv3778c PE=1 SV=1	P9WQ67	Rv3778c	42 kDa	13	6	13	8
543	Uncharacterized protein Rv1324 OS=Mycobacterium tuberculosis (strain ATCC 25618 / H37Rv) OX=83332 GN=Rv1324 PE=1 SV=1	P9WG61	Rv1324	32 kDa	13	7	6	4
544	Cysteine--tRNA ligase OS=Mycobacterium tuberculosis (strain ATCC 25618 / H37Rv) OX=83332 GN=cysS PE=1 SV=1	P9WFW1	cysS	52 kDa	13	6	0	0
545	Probable cold shock-like protein B CspB OS=Mycobacterium tuberculosis (strain ATCC 25618 / H37Rv) OX=83332 GN=cspB PE=1 SV=1	I6WZM9	cspB	15 kDa	13	5	9	4
546	Uncharacterized protein OS=Mycobacterium tuberculosis (strain ATCC 25618 / H37Rv) OX=83332 GN=Rv3528c PE=1 SV=1	I6YGE4	Rv3528c	27 kDa	13	8	0	0
547	Probable restriction system protein Mrr OS=Mycobacterium tuberculosis (strain ATCC 25618 / H37Rv) OX=83332 GN=mrr PE=1 SV=1	I6Y9K2	mrr	34 kDa	13	6	0	0
548	Putative monooxygenase Rv1533 OS=Mycobacterium tuberculosis (strain ATCC 25618 / H37Rv) OX=83332 GN=Rv1533 PE=1 SV=1	O06179	Rv1533	40 kDa	13	6	0	0
549	Imidazole glycerol phosphate synthase subunit HisF OS=Mycobacterium tuberculosis (strain ATCC 25618 / H37Rv) OX=83332 GN=hisF PE=1 SV=1	P9WMM3	hisF	27 kDa	13	6	0	0
550	Uncharacterized protein Rv2206 OS=Mycobacterium tuberculosis (strain ATCC 25618 / H37Rv) OX=83332 GN=Rv2206 PE=1 SV=1	P9WLI5	Rv2206	26 kDa	13	2	0	0
551	Conserved protein OS=Mycobacterium tuberculosis (strain ATCC 25618 / H37Rv) OX=83332 GN=Rv1919c PE=1 SV=3	O53961	Rv1919c	17 kDa	13	6	0	0
552	Bifunctional protein PyrR OS=Mycobacterium tuberculosis (strain ATCC 25618 / H37Rv) OX=83332 GN=pyrR PE=1 SV=1	P9WHK3	pyrR	21 kDa	13	6	0	0
553	Uncharacterized protein Rv1708 OS=Mycobacterium tuberculosis (strain ATCC 25618 / H37Rv) OX=83332 GN=Rv1708 PE=1 SV=1	P9WLT1	Rv1708	34 kDa	13	4	0	0
554	Galactofuranosyltransferase GlfT2 OS=Mycobacterium tuberculosis (strain ATCC 25618 / H37Rv) OX=83332 GN=glfT2 PE=1 SV=1	O53585	glfT2	72 kDa	13	7	0	0
555	UDP-N-acetylglucosamine--N-acetylmuramyl-(pentapeptide) pyrophosphoryl-undecaprenol N-acetylglucosamine transferase OS=Mycobacterium tuberculosis (strain ATCC 25618 / H37Rv) OX=83332 GN=murG PE=1 SV=1	P9WJK9	murG	42 kDa	13	5	0	0
556	Uncharacterized HTH-type transcriptional regulator Rv0474 OS=Mycobacterium tuberculosis (strain ATCC 25618 / H37Rv) OX=83332 GN=Rv0474 PE=1 SV=1	P9WMH9	Rv0474	15 kDa	13	7	0	0
557	Sensor histidine kinase MtrB OS=Mycobacterium tuberculosis (strain ATCC 25618 / H37Rv) OX=83332 GN=mtrB PE=1 SV=1	P9WGK9	mtrB	62 kDa	13	7	0	0
558	Universal stress protein Rv1996 OS=Mycobacterium tuberculosis (strain ATCC 25618 / H37Rv) OX=83332 GN=Rv1996 PE=1 SV=1	P9WLP1	Rv1996	34 kDa	13	6	0	0
559	Histidine kinase OS=Mycobacterium tuberculosis (strain ATCC 25618 / H37Rv) OX=83332 GN=phoR PE=1 SV=1	P71815	phoR	52 kDa	13	6	0	0
560	Uncharacterized protein Rv0525 OS=Mycobacterium tuberculosis (strain ATCC 25618 / H37Rv) OX=83332 GN=Rv0525 PE=1 SV=1	O06391	Rv0525	22 kDa	13	5	0	0
561	Heat shock protein Hsp (Heat-stress-induced ribosome-binding protein A) OS=Mycobacterium tuberculosis (strain ATCC 25618 / H37Rv) OX=83332 GN=hsp PE=1 SV=1	O53673	hsp	18 kDa	13	4	0	0
562	Dihydroorotate dehydrogenase (quinone) OS=Mycobacterium tuberculosis (strain ATCC 25618 / H37Rv) OX=83332 GN=pyrD PE=1 SV=1	P9WHL1	pyrD	38 kDa	13	7	0	0
563	Glutamate racemase OS=Mycobacterium tuberculosis (strain ATCC 25618 / H37Rv) OX=83332 GN=murI PE=1 SV=1	P9WPW9	murI	29 kDa	13	5	0	0
564	Protein translocase subunit SecF OS=Mycobacterium tuberculosis (strain ATCC 25618 / H37Rv) OX=83332 GN=secF PE=1 SV=1	P9WGN9	secF	47 kDa	13	4	0	0
565	50S ribosomal protein L30 OS=Mycobacterium tuberculosis (strain ATCC 25618 / H37Rv) OX=83332 GN=rpmD PE=1 SV=1	P9WHA3	rpmD	7 kDa	13	3	0	0
566	Ribosome-recycling factor OS=Mycobacterium tuberculosis (strain ATCC 25618 / H37Rv) OX=83332 GN=frr PE=1 SV=1	P9WGY1	frr	21 kDa	12	4	9	4
567	Translation initiation factor IF-1 OS=Mycobacterium tuberculosis (strain ATCC 25618 / H37Rv) OX=83332 GN=infA PE=1 SV=1	P9WKK3	infA	8 kDa	12	4	6	3
568	Bacterial proteasome activator OS=Mycobacterium tuberculosis (strain ATCC 25618 / H37Rv) OX=83332 GN=bpa PE=1 SV=1	P9WKX3	bpa	19 kDa	12	4	0	0
569	Transcriptional regulatory protein EmbR OS=Mycobacterium tuberculosis (strain ATCC 25618 / H37Rv) OX=83332 GN=embR PE=1 SV=1	P9WGJ9	embR	42 kDa	12	7	4	3
570	F420H(2)-dependent quinone reductase Rv1558 OS=Mycobacterium tuberculosis (strain ATCC 25618 / H37Rv) OX=83332 GN=Rv1558 PE=1 SV=1	P9WP11	Rv1558	16 kDa	12	6	10	5
571	2,3-bisphosphoglycerate-dependent phosphoglycerate mutase OS=Mycobacterium tuberculosis (strain ATCC 25618 / H37Rv) OX=83332 GN=gpmA PE=1 SV=1	P9WIC9	gpmA	27 kDa	12	6	10	6
572	Aldehyde dehydrogenase (NAD(+)) OS=Mycobacterium tuberculosis (strain ATCC 25618 / H37Rv) OX=83332 GN=pcd PE=1 SV=1	L7N650	pcd	51 kDa	12	4	6	4
573	Thioredoxin reductase OS=Mycobacterium tuberculosis (strain ATCC 25618 / H37Rv) OX=83332 GN=trxB PE=1 SV=1	P9WHH1	trxB	36 kDa	12	6	10	6
574	Uncharacterized protein Rv1260 OS=Mycobacterium tuberculosis (strain ATCC 25618 / H37Rv) OX=83332 GN=Rv1260 PE=1 SV=1	P9WM51	Rv1260	41 kDa	12	6	3	3
575	50S ribosomal protein L11 OS=Mycobacterium tuberculosis (strain ATCC 25618 / H37Rv) OX=83332 GN=rplK PE=1 SV=1	P9WHE5	rplK	15 kDa	12	4	3	2
576	3-isopropylmalate dehydratase large subunit OS=Mycobacterium tuberculosis (strain ATCC 25618 / H37Rv) OX=83332 GN=leuC PE=1 SV=1	P9WQF5	leuC	50 kDa	12	6	0	0
577	Phosphoribosylformylglycinamidine cyclo-ligase OS=Mycobacterium tuberculosis (strain ATCC 25618 / H37Rv) OX=83332 GN=purM PE=1 SV=1	I6Y4V6	purM	38 kDa	12	4	0	0
578	ATP-dependent Clp protease proteolytic subunit 1 OS=Mycobacterium tuberculosis (strain ATCC 25618 / H37Rv) OX=83332 GN=clpP1 PE=1 SV=1	P9WPC5	clpP1	22 kDa	12	3	16	5
579	Cluster of 50S ribosomal protein L18 OS=Mycobacterium tuberculosis (strain ATCC 25618 / H37Rv) OX=83332 GN=rplR PE=1 SV=1 (P9WHD1)	P9WHD1 [2]	rplR	13 kDa	12	6	10	4
580	Possible acyltransferase OS=Mycobacterium tuberculosis (strain ATCC 25618 / H37Rv) OX=83332 GN=Rv3814c PE=1 SV=1	O07809	Rv3814c	29 kDa	12	8	0	0
581	Uncharacterized oxidoreductase Rv0769 OS=Mycobacterium tuberculosis (strain ATCC 25618 / H37Rv) OX=83332 GN=Rv0769 PE=1 SV=1	P9WGQ9	Rv0769	26 kDa	12	5	0	0
582	Putative S-adenosyl-L-methionine-dependent methyltransferase Rv3767c OS=Mycobacterium tuberculosis (strain ATCC 25618 / H37Rv) OX=83332 GN=Rv3767c PE=1 SV=1	P9WFH5	Rv3767c	35 kDa	12	4	0	0
583	F420H(2)-dependent biliverdin reductase OS=Mycobacterium tuberculosis (strain ATCC 25618 / H37Rv) OX=83332 GN=Rv2074 PE=1 SV=1	P9WLL7	Rv2074	15 kDa	12	6	3	2
584	Probable fatty-acid-AMP ligase FadD24 (Fatty-acid-AMP synthetase) (Fatty-acid-AMP synthase) OS=Mycobacterium tuberculosis (strain ATCC 25618 / H37Rv) OX=83332 GN=fadD24 PE=1 SV=1	O53903	fadD24	63 kDa	12	7	0	0
585	Dephospho-CoA kinase OS=Mycobacterium tuberculosis (strain ATCC 25618 / H37Rv) OX=83332 GN=coaE PE=1 SV=1	P9WPA3	coaE	45 kDa	12	6	3	2
586	ATP-dependent DNA helicase UvrD1 OS=Mycobacterium tuberculosis (strain ATCC 25618 / H37Rv) OX=83332 GN=uvrD1 PE=1 SV=1	P9WMQ1	uvrD1	85 kDa	12	7	0	0
587	Uncharacterized protein Rv2715 OS=Mycobacterium tuberculosis (strain ATCC 25618 / H37Rv) OX=83332 GN=Rv2715 PE=1 SV=1	P9WNH3	Rv2715	37 kDa	12	6	0	0
588	30S ribosomal protein S18 1 OS=Mycobacterium tuberculosis (strain ATCC 25618 / H37Rv) OX=83332 GN=rpsR1 PE=1 SV=1	P9WH49	rpsR1	10 kDa	12	3	3	2
589	Uncharacterized zinc protease Rv2782c OS=Mycobacterium tuberculosis (strain ATCC 25618 / H37Rv) OX=83332 GN=Rv2782c PE=1 SV=1	P9WHT5	Rv2782c	47 kDa	12	5	0	0
590	Sensor-like histidine kinase SenX3 OS=Mycobacterium tuberculosis (strain ATCC 25618 / H37Rv) OX=83332 GN=senX3 PE=1 SV=1	P9WGK5	senX3	45 kDa	12	8	0	0
591	Uncharacterized protein OS=Mycobacterium tuberculosis (strain ATCC 25618 / H37Rv) OX=83332 GN=Rv0810c PE=4 SV=1	I6XWB9	Rv0810c	7 kDa	12	3	3	2
592	Conserved protein OS=Mycobacterium tuberculosis (strain ATCC 25618 / H37Rv) OX=83332 GN=Rv3205c PE=1 SV=1	O05861	Rv3205c	31 kDa	12	7	3	2
593	Uncharacterized protein Rv1332 OS=Mycobacterium tuberculosis (strain ATCC 25618 / H37Rv) OX=83332 GN=Rv1332 PE=1 SV=1	P9WM25	Rv1332	24 kDa	12	6	0	0
594	Lipoarabinomannan carrier protein LprG OS=Mycobacterium tuberculosis (strain ATCC 25618 / H37Rv) OX=83332 GN=lprG PE=1 SV=1	P9WK45	lprG	25 kDa	12	4	0	0
595	ESX-2 secretion system protein EccE2 OS=Mycobacterium tuberculosis (strain ATCC 25618 / H37Rv) OX=83332 GN=eccE2 PE=1 SV=1	P9WJE7	eccE2	58 kDa	12	6	0	0
596	Decaprenylphosphoryl-2-keto-beta-D-erythro-pentose reductase OS=Mycobacterium tuberculosis (strain ATCC 25618 / H37Rv) OX=83332 GN=dprE2 PE=1 SV=1	P9WGS9	dprE2	27 kDa	12	4	0	0
597	Prokaryotic ubiquitin-like protein Pup OS=Mycobacterium tuberculosis (strain ATCC 25618 / H37Rv) OX=83332 GN=pup PE=1 SV=1	P9WHN5	pup	7 kDa	12	3	0	0
598	Pre-mycofactocin synthase OS=Mycobacterium tuberculosis (strain ATCC 25618 / H37Rv) OX=83332 GN=mftD PE=1 SV=1	P9WND7	mftD	42 kDa	12	8	0	0
599	Putative cytochrome P450 140 OS=Mycobacterium tuberculosis (strain ATCC 25618 / H37Rv) OX=83332 GN=cyp140 PE=1 SV=1	P9WPL9	cyp140	49 kDa	12	8	0	0
600	Phosphate import ATP-binding protein PstB 1 OS=Mycobacterium tuberculosis (strain ATCC 25618 / H37Rv) OX=83332 GN=pstB1 PE=1 SV=1	P9WQL1	pstB1	28 kDa	12	6	0	0
601	Conserved protein OS=Mycobacterium tuberculosis (strain ATCC 25618 / H37Rv) OX=83332 GN=Rv1191 PE=1 SV=3	O05293	Rv1191	33 kDa	12	5	0	0
602	DUF2786 domain-containing protein OS=Mycobacterium tuberculosis (strain ATCC 25618 / H37Rv) OX=83332 GN=Rv0184 PE=1 SV=1	O07428	Rv0184	27 kDa	12	8	0	0
603	Probable transcriptional regulatory protein (Probably TetR-family) OS=Mycobacterium tuberculosis (strain ATCC 25618 / H37Rv) OX=83332 GN=Rv3208 PE=1 SV=1	O05858	Rv3208	25 kDa	12	6	0	0
604	Conserved protein OS=Mycobacterium tuberculosis (strain ATCC 25618 / H37Rv) OX=83332 GN=Rv1598c PE=1 SV=1	O06592	Rv1598c	15 kDa	12	4	0	0
605	Possible membrane protein OS=Mycobacterium tuberculosis (strain ATCC 25618 / H37Rv) OX=83332 GN=Rv3675 PE=4 SV=1	I6YCQ7	Rv3675	14 kDa	12	4	0	0
606	Conserved protein OS=Mycobacterium tuberculosis (strain ATCC 25618 / H37Rv) OX=83332 GN=Rv3438 PE=1 SV=1	I6X7B3	Rv3438	29 kDa	12	3	0	0
607	Conserved protein OS=Mycobacterium tuberculosis (strain ATCC 25618 / H37Rv) OX=83332 GN=Rv3218 PE=1 SV=1	O05848	Rv3218	34 kDa	12	4	0	0
608	Probable conserved integral membrane protein OS=Mycobacterium tuberculosis (strain ATCC 25618 / H37Rv) OX=83332 GN=Rv0308 PE=1 SV=1	O07235	Rv0308	26 kDa	12	3	0	0
609	Conserved protein OS=Mycobacterium tuberculosis (strain ATCC 25618 / H37Rv) OX=83332 GN=Rv3688c PE=1 SV=1	I6X831	Rv3688c	17 kDa	11	5	12	5
610	Valine--tRNA ligase OS=Mycobacterium tuberculosis (strain ATCC 25618 / H37Rv) OX=83332 GN=valS PE=1 SV=2	P9WFS9	valS	99 kDa	11	6	0	0
611	Leucine--tRNA ligase OS=Mycobacterium tuberculosis (strain ATCC 25618 / H37Rv) OX=83332 GN=leuS PE=1 SV=1	P9WFV1	leuS	108 kDa	11	7	10	7
612	Trehalose-6-phosphate synthase OS=Mycobacterium tuberculosis (strain ATCC 25618 / H37Rv) OX=83332 GN=otsA PE=1 SV=1	P9WN11	otsA	56 kDa	11	7	4	3
613	Putative S-adenosyl-L-methionine-dependent methyltransferase Rv3399 OS=Mycobacterium tuberculosis (strain ATCC 25618 / H37Rv) OX=83332 GN=Rv3399 PE=1 SV=2	P9WFH1	Rv3399	38 kDa	11	6	7	5
614	Probable catechol-O-methyltransferase OS=Mycobacterium tuberculosis (strain ATCC 25618 / H37Rv) OX=83332 GN=Rv1703c PE=1 SV=1	L0TAD5	Rv1703c	22 kDa	11	5	0	0
615	Uncharacterized protein Rv0250c OS=Mycobacterium tuberculosis (strain ATCC 25618 / H37Rv) OX=83332 GN=Rv0250c PE=1 SV=1	O53672	Rv0250c	11 kDa	11	5	0	0
616	Uncharacterized protein Rv3400 OS=Mycobacterium tuberculosis (strain ATCC 25618 / H37Rv) OX=83332 GN=Rv3400 PE=1 SV=1	P9WKZ7	Rv3400	28 kDa	11	5	4	3
617	D-alanine--D-alanine ligase OS=Mycobacterium tuberculosis (strain ATCC 25618 / H37Rv) OX=83332 GN=ddl PE=1 SV=1	P9WP31	ddl	40 kDa	11	6	0	0
618	UPF0336 protein Rv0637 OS=Mycobacterium tuberculosis (strain ATCC 25618 / H37Rv) OX=83332 GN=Rv0637 PE=1 SV=1	P9WFJ9	Rv0637	19 kDa	11	5	6	2
619	30S ribosomal protein S12 OS=Mycobacterium tuberculosis (strain ATCC 25618 / H37Rv) OX=83332 GN=rpsL PE=1 SV=1	P9WH63	rpsL	14 kDa	11	2	4	2
620	Phosphate import ATP-binding protein PstB 2 OS=Mycobacterium tuberculosis (strain ATCC 25618 / H37Rv) OX=83332 GN=pstB2 PE=1 SV=1	P9WQK9	pstB2	30 kDa	11	5	0	0
621	Probable fatty acyl-CoA transferase Rv3272 OS=Mycobacterium tuberculosis (strain ATCC 25618 / H37Rv) OX=83332 GN=Rv3272 PE=1 SV=1	P96877	Rv3272	42 kDa	11	7	0	0
622	Uncharacterized protein Rv2567 OS=Mycobacterium tuberculosis (strain ATCC 25618 / H37Rv) OX=83332 GN=Rv2567 PE=1 SV=1	P9WL97	Rv2567	95 kDa	11	6	0	0
623	Epimerase family protein Rv2216 OS=Mycobacterium tuberculosis (strain ATCC 25618 / H37Rv) OX=83332 GN=Rv2216 PE=1 SV=1	P9WGP7	Rv2216	32 kDa	11	4	0	0
624	Bifunctional enzyme CysN/CysC OS=Mycobacterium tuberculosis (strain ATCC 25618 / H37Rv) OX=83332 GN=cysNC PE=1 SV=1	P9WNM5	cysNC	68 kDa	11	6	0	0
625	Conserved protein OS=Mycobacterium tuberculosis (strain ATCC 25618 / H37Rv) OX=83332 GN=Rv2172c PE=1 SV=3	O53506	Rv2172c	33 kDa	11	4	3	2
626	L-aspartate oxidase OS=Mycobacterium tuberculosis (strain ATCC 25618 / H37Rv) OX=83332 GN=nadB PE=1 SV=1	P9WJJ9	nadB	54 kDa	11	7	0	0
627	Pyruvate carboxylase OS=Mycobacterium tuberculosis (strain ATCC 25618 / H37Rv) OX=83332 GN=pca PE=1 SV=1	I6YEU0	pca	120 kDa	11	6	0	0
628	NADH-quinone oxidoreductase subunit C OS=Mycobacterium tuberculosis (strain ATCC 25618 / H37Rv) OX=83332 GN=nuoC PE=1 SV=1	P9WJH3	nuoC	27 kDa	11	4	0	0
629	30S ribosomal protein S20 OS=Mycobacterium tuberculosis (strain ATCC 25618 / H37Rv) OX=83332 GN=rpsT PE=1 SV=1	P9WH41	rpsT	9 kDa	11	4	7	4
630	2-C-methyl-D-erythritol 4-phosphate cytidylyltransferase OS=Mycobacterium tuberculosis (strain ATCC 25618 / H37Rv) OX=83332 GN=ispD PE=1 SV=1	P9WKG9	ispD	24 kDa	11	6	0	0
631	Cytochrome bc1 complex cytochrome c subunit OS=Mycobacterium tuberculosis (strain ATCC 25618 / H37Rv) OX=83332 GN=qcrC PE=1 SV=1	P9WP35	qcrC	29 kDa	11	4	0	0
632	Adenine phosphoribosyltransferase OS=Mycobacterium tuberculosis (strain ATCC 25618 / H37Rv) OX=83332 GN=apt PE=1 SV=2	P9WQ07	apt	22 kDa	11	6	0	0
633	Probable monooxygenase OS=Mycobacterium tuberculosis (strain ATCC 25618 / H37Rv) OX=83332 GN=Rv3049c PE=1 SV=1	I6Y2E2	Rv3049c	59 kDa	11	6	0	0
634	Phenyloxazoline synthase MbtB OS=Mycobacterium tuberculosis (strain ATCC 25618 / H37Rv) OX=83332 GN=mbtB PE=1 SV=1	P9WQ63	mbtB	152 kDa	11	8	0	0
635	Uncharacterized protein Rv0501 OS=Mycobacterium tuberculosis (strain ATCC 25618 / H37Rv) OX=83332 GN=Rv0501 PE=1 SV=1	P9WKT3	Rv0501	41 kDa	11	5	0	0
636	Putative glutaredoxin Rv3198.1 OS=Mycobacterium tuberculosis (strain ATCC 25618 / H37Rv) OX=83332 GN=Rv3198.1 PE=1 SV=1	P9WN17	Rv3198	9 kDa	11	4	2	2
637	Possible oxidoreductase OS=Mycobacterium tuberculosis (strain ATCC 25618 / H37Rv) OX=83332 GN=Rv2263 PE=1 SV=1	O53537	Rv2263	34 kDa	11	5	0	0
638	Histidinol-phosphatase OS=Mycobacterium tuberculosis (strain ATCC 25618 / H37Rv) OX=83332 GN=hisN PE=1 SV=2	P95189	hisN	28 kDa	11	5	0	0
639	Possible methyltransferase (Methylase) OS=Mycobacterium tuberculosis (strain ATCC 25618 / H37Rv) OX=83332 GN=Rv2622 PE=1 SV=1	I6XES4	Rv2622	30 kDa	11	5	0	0
640	Probable cation-transporting ATPase G OS=Mycobacterium tuberculosis (strain ATCC 25618 / H37Rv) OX=83332 GN=ctpG PE=1 SV=1	P9WPS7	ctpG	79 kDa	11	7	0	0
641	Conserved protein OS=Mycobacterium tuberculosis (strain ATCC 25618 / H37Rv) OX=83332 GN=Rv2061c PE=1 SV=3	O86340	Rv2061c	15 kDa	11	5	0	0
642	Lipid uptake coordinator A OS=Mycobacterium tuberculosis (strain ATCC 25618 / H37Rv) OX=83332 GN=lucA PE=1 SV=1	O69690	lucA	27 kDa	11	3	0	0
643	Probable zinc metalloprotease Zmp1 OS=Mycobacterium tuberculosis (strain ATCC 25618 / H37Rv) OX=83332 GN=zmp1 PE=1 SV=1	I6X8R2	zmp1	74 kDa	11	7	0	0
644	Uncharacterized PPE family protein PPE33 OS=Mycobacterium tuberculosis (strain ATCC 25618 / H37Rv) OX=83332 GN=PPE33 PE=1 SV=1	P9WI03	PPE33	47 kDa	11	5	0	0
645	Glutamate decarboxylase OS=Mycobacterium tuberculosis (strain ATCC 25618 / H37Rv) OX=83332 GN=gadB PE=1 SV=1	I6YG46	gadB	51 kDa	11	4	0	0
646	AhpC-TSA domain-containing protein OS=Mycobacterium tuberculosis (strain ATCC 25618 / H37Rv) OX=83332 GN=Rv1676 PE=1 SV=1	O53923	Rv1676	26 kDa	11	5	0	0
647	Probable conserved membrane protein OS=Mycobacterium tuberculosis (strain ATCC 25618 / H37Rv) OX=83332 GN=Rv2609c PE=1 SV=1	I6YDV4	Rv2609c	38 kDa	11	5	0	0
648	Heme uptake protein MmpL11 OS=Mycobacterium tuberculosis (strain ATCC 25618 / H37Rv) OX=83332 GN=mmpL11 PE=1 SV=1	P9WJT9	mmpL11	104 kDa	11	5	0	0
649	Uncharacterized ABC transporter permease Rv0072 OS=Mycobacterium tuberculosis (strain ATCC 25618 / H37Rv) OX=83332 GN=Rv0072 PE=1 SV=1	P9WG17	Rv0072	36 kDa	11	5	0	0
650	Thioesterase TesA OS=Mycobacterium tuberculosis (strain ATCC 25618 / H37Rv) OX=83332 GN=tesA PE=1 SV=1	P9WQD5	tesA	29 kDa	10	5	6	3
651	Putative S-adenosyl-L-methionine-dependent methyltransferase Rv1896c OS=Mycobacterium tuberculosis (strain ATCC 25618 / H37Rv) OX=83332 GN=Rv1896c PE=1 SV=1	P9WFH7	Rv1896c	33 kDa	10	5	0	0
652	Polyphosphate kinase OS=Mycobacterium tuberculosis (strain ATCC 25618 / H37Rv) OX=83332 GN=ppk PE=1 SV=1	P9WHV9	ppk	83 kDa	10	5	0	0
653	Uridylate kinase OS=Mycobacterium tuberculosis (strain ATCC 25618 / H37Rv) OX=83332 GN=pyrH PE=1 SV=1	P9WHK5	pyrH	27 kDa	10	4	5	5
654	Possible acyl-CoA dehydrogenase FadE19 (MMGC) OS=Mycobacterium tuberculosis (strain ATCC 25618 / H37Rv) OX=83332 GN=fadE19 PE=1 SV=1	I6Y0W5	fadE19	42 kDa	10	4	0	0
655	Glutamyl-tRNA(Gln) amidotransferase subunit A OS=Mycobacterium tuberculosis (strain ATCC 25618 / H37Rv) OX=83332 GN=gatA PE=1 SV=1	P9WQA1	gatA	51 kDa	10	7	10	6
656	Putative acetolactate synthase small subunit OS=Mycobacterium tuberculosis (strain ATCC 25618 / H37Rv) OX=83332 GN=ilvH PE=1 SV=1	P9WKJ3	ilvH	18 kDa	10	5	0	0
657	GMP synthase [glutamine-hydrolyzing] OS=Mycobacterium tuberculosis (strain ATCC 25618 / H37Rv) OX=83332 GN=guaA PE=1 SV=1	P9WMS7	guaA	56 kDa	10	7	2	2
658	Probable oxidoreductase OS=Mycobacterium tuberculosis (strain ATCC 25618 / H37Rv) OX=83332 GN=Rv1751 PE=1 SV=1	O65936	Rv1751	50 kDa	10	5	0	0
659	Putative peroxiredoxin Rv2521 OS=Mycobacterium tuberculosis (strain ATCC 25618 / H37Rv) OX=83332 GN=bcp PE=1 SV=1	P9WIE1	bcp	17 kDa	10	3	4	2
660	Putative cystathionine beta-lyase OS=Mycobacterium tuberculosis (strain ATCC 25618 / H37Rv) OX=83332 GN=Rv2294 PE=1 SV=1	P9WQ83	Rv2294	44 kDa	10	5	0	0
661	Possible transcriptional regulatory protein (Probably MarR-family) OS=Mycobacterium tuberculosis (strain ATCC 25618 / H37Rv) OX=83332 GN=Rv0042c PE=1 SV=1	P71699	Rv0042c	22 kDa	10	5	0	0
662	Uncharacterized protein Rv1265 OS=Mycobacterium tuberculosis (strain ATCC 25618 / H37Rv) OX=83332 GN=Rv1265 PE=1 SV=1	P9WM49	Rv1265	25 kDa	10	5	0	0
663	Deoxyguanosinetriphosphate triphosphohydrolase-like protein OS=Mycobacterium tuberculosis (strain ATCC 25618 / H37Rv) OX=83332 GN=dgt PE=1 SV=1	P9WNY7	dgt	47 kDa	10	6	0	0
664	Exodeoxyribonuclease III OS=Mycobacterium tuberculosis (strain ATCC 25618 / H37Rv) OX=83332 GN=xthA PE=1 SV=1	P96273	xthA	32 kDa	10	4	0	0
665	FHA domain-containing protein FhaB OS=Mycobacterium tuberculosis (strain ATCC 25618 / H37Rv) OX=83332 GN=fhaB PE=1 SV=1	P9WJB5	fhaB	17 kDa	10	4	0	0
666	CTP synthase OS=Mycobacterium tuberculosis (strain ATCC 25618 / H37Rv) OX=83332 GN=pyrG PE=1 SV=1	P9WHK7	pyrG	64 kDa	10	6	0	0
667	50S ribosomal protein L14 OS=Mycobacterium tuberculosis (strain ATCC 25618 / H37Rv) OX=83332 GN=rplN PE=1 SV=1	P9WHD9	rplN	13 kDa	10	4	0	0
668	ESX-3 secretion system protein EccD3 OS=Mycobacterium tuberculosis (strain ATCC 25618 / H37Rv) OX=83332 GN=eccD3 PE=1 SV=1	P9WNQ3	eccD3	48 kDa	10	4	0	0
669	Uncharacterized protein Rv2242 OS=Mycobacterium tuberculosis (strain ATCC 25618 / H37Rv) OX=83332 GN=Rv2242 PE=1 SV=1	P9WPH5	Rv2242	45 kDa	10	6	0	0
670	Acyl-CoA dehydrogenase fadE12 OS=Mycobacterium tuberculosis (strain ATCC 25618 / H37Rv) OX=83332 GN=fadE12 PE=1 SV=1	P9WQG3	fadE12	42 kDa	10	4	0	0
671	Sec-independent protein translocase protein TatA OS=Mycobacterium tuberculosis (strain ATCC 25618 / H37Rv) OX=83332 GN=tatA PE=1 SV=1	P9WGA1	tatA	9 kDa	10	2	5	2
672	50S ribosomal protein L20 OS=Mycobacterium tuberculosis (strain ATCC 25618 / H37Rv) OX=83332 GN=rplT PE=1 SV=1	P9WHC5	rplT	15 kDa	10	4	7	3
673	Adenylosuccinate lyase OS=Mycobacterium tuberculosis (strain ATCC 25618 / H37Rv) OX=83332 GN=purB PE=1 SV=1	I6XWA1	purB	51 kDa	10	4	0	0
674	Glucose-1-phosphate thymidylyltransferase OS=Mycobacterium tuberculosis (strain ATCC 25618 / H37Rv) OX=83332 GN=rmlA PE=1 SV=1	P9WH13	rmlA	31 kDa	10	5	0	0
675	Glycerol-3-phosphate dehydrogenase 2 OS=Mycobacterium tuberculosis (strain ATCC 25618 / H37Rv) OX=83332 GN=glpD2 PE=1 SV=1	P9WN79	glpD2	63 kDa	10	5	0	0
676	Probable fatty-acid-CoA ligase FadD7 (Fatty-acid-CoA synthetase) (Fatty-acid-CoA synthase) OS=Mycobacterium tuberculosis (strain ATCC 25618 / H37Rv) OX=83332 GN=fadD7 PE=1 SV=4	O07169	fadD7	55 kDa	10	5	0	0
677	Mce-family protein Mce1F OS=Mycobacterium tuberculosis (strain ATCC 25618 / H37Rv) OX=83332 GN=mce1F PE=1 SV=1	L0T2W6	mce1F	54 kDa	10	5	0	0
678	Probable glutamine-binding lipoprotein GlnH (GLNBP) OS=Mycobacterium tuberculosis (strain ATCC 25618 / H37Rv) OX=83332 GN=glnH PE=1 SV=1	P96257	glnH	35 kDa	10	6	0	0
679	N5-carboxyaminoimidazole ribonucleotide synthase OS=Mycobacterium tuberculosis (strain ATCC 25618 / H37Rv) OX=83332 GN=purK PE=1 SV=1	P9WHL9	purK	46 kDa	10	5	4	2
680	Putative O-methyltransferase Rv1220c OS=Mycobacterium tuberculosis (strain ATCC 25618 / H37Rv) OX=83332 GN=Rv1220c PE=1 SV=2	P9WJZ7	Rv1220c	23 kDa	10	5	0	0
681	Uncharacterized protein Rv0479c OS=Mycobacterium tuberculosis (strain ATCC 25618 / H37Rv) OX=83332 GN=Rv0479c PE=1 SV=1	P9WKV7	Rv0479c	37 kDa	10	6	0	0
682	ESX-1 secretion system protein EccE1 OS=Mycobacterium tuberculosis (strain ATCC 25618 / H37Rv) OX=83332 GN=eccE1 PE=1 SV=1	P9WJE9	eccE1	50 kDa	10	5	0	0
683	Putative isochorismate synthase MenF OS=Mycobacterium tuberculosis (strain ATCC 25618 / H37Rv) OX=83332 GN=menF PE=1 SV=1	P9WFW9	menF	39 kDa	10	5	4	2
684	Uncharacterized protein Rv0502 OS=Mycobacterium tuberculosis (strain ATCC 25618 / H37Rv) OX=83332 GN=Rv0502 PE=1 SV=1	P9WKT1	Rv0502	39 kDa	10	5	0	0
685	Probable conserved Mce associated transmembrane protein OS=Mycobacterium tuberculosis (strain ATCC 25618 / H37Rv) OX=83332 GN=Rv0176 PE=1 SV=1	O07420	Rv0176	35 kDa	10	3	0	0
686	Cluster of Uncharacterized PPE family protein PPE32 OS=Mycobacterium tuberculosis (strain ATCC 25618 / H37Rv) OX=83332 GN=PPE32 PE=1 SV=1 (P9WI05)	P9WI05 [3]	PPE32	40 kDa	10	5	0	0
687	Possible exported protein OS=Mycobacterium tuberculosis (strain ATCC 25618 / H37Rv) OX=83332 GN=Rv0633c PE=1 SV=3	P96923	Rv0633c	32 kDa	10	5	0	0
688	TPPK_C domain-containing protein OS=Mycobacterium tuberculosis (strain ATCC 25618 / H37Rv) OX=83332 GN=Rv1697 PE=1 SV=1	O33198	Rv1697	42 kDa	10	5	0	0
689	Molybdopterin molybdenumtransferase 1 OS=Mycobacterium tuberculosis (strain ATCC 25618 / H37Rv) OX=83332 GN=moeA1 PE=1 SV=1	P9WJQ7	moeA1	44 kDa	10	6	0	0
690	Uncharacterized protein OS=Mycobacterium tuberculosis (strain ATCC 25618 / H37Rv) OX=83332 GN=Rv1192 PE=1 SV=1	O05294	Rv1192	30 kDa	10	3	0	0
691	Probable lipase/esterase LipG OS=Mycobacterium tuberculosis (strain ATCC 25618 / H37Rv) OX=83332 GN=lipG PE=1 SV=4	P96935	lipG	33 kDa	10	5	0	0
692	ESX-5 secretion system protein EccD5 OS=Mycobacterium tuberculosis (strain ATCC 25618 / H37Rv) OX=83332 GN=eccD5 PE=1 SV=1	P9WNP9	eccD5	53 kDa	10	5	0	0
693	Putative amidase AmiB2 OS=Mycobacterium tuberculosis (strain ATCC 25618 / H37Rv) OX=83332 GN=amiB2 PE=1 SV=1	P9WQ97	amiB2	49 kDa	10	5	0	0
694	Nicotinate phosphoribosyltransferase pncB1 OS=Mycobacterium tuberculosis (strain ATCC 25618 / H37Rv) OX=83332 GN=pncB1 PE=1 SV=1	P9WJI9	pncB1	47 kDa	10	6	0	0
695	Ribosomal RNA small subunit methyltransferase H OS=Mycobacterium tuberculosis (strain ATCC 25618 / H37Rv) OX=83332 GN=rsmH PE=1 SV=2	P9WJP1	rsmH	43 kDa	10	6	0	0
696	Probable lipase LipD OS=Mycobacterium tuberculosis (strain ATCC 25618 / H37Rv) OX=83332 GN=lipD PE=1 SV=1	P95290	lipD	47 kDa	10	4	0	0
697	Probable conserved Mce associated protein OS=Mycobacterium tuberculosis (strain ATCC 25618 / H37Rv) OX=83332 GN=Rv0177 PE=1 SV=1	O07421	Rv0177	20 kDa	10	4	0	0
698	UTP--glucose-1-phosphate uridylyltransferase OS=Mycobacterium tuberculosis (strain ATCC 25618 / H37Rv) OX=83332 GN=galU PE=1 SV=1	O05576	galU	32 kDa	10	3	0	0
699	Possible fatty-acid-CoA ligase FadD1 (Fatty-acid-CoA synthetase) (Fatty-acid-CoA synthase) OS=Mycobacterium tuberculosis (strain ATCC 25618 / H37Rv) OX=83332 GN=fadD1 PE=1 SV=1	P72007	fadD1	57 kDa	10	6	0	0
700	Uncharacterized RNA pseudouridine synthase Rv1540 OS=Mycobacterium tuberculosis (strain ATCC 25618 / H37Rv) OX=83332 GN=Rv1540 PE=1 SV=1	P9WHQ3	Rv1540	33 kDa	10	4	0	0
701	Rhamnosyl O-methyltransferase OS=Mycobacterium tuberculosis (strain ATCC 25618 / H37Rv) OX=83332 GN=Rv2959c PE=1 SV=1	P9WIM5	Rv2959c	28 kDa	10	4	0	0
702	Probable conserved lipoprotein LpqD OS=Mycobacterium tuberculosis (strain ATCC 25618 / H37Rv) OX=83332 GN=lpqD PE=1 SV=1	O50416	lpqD	25 kDa	10	6	0	0
703	ESX-1 secretion-associated protein EspC OS=Mycobacterium tuberculosis (strain ATCC 25618 / H37Rv) OX=83332 GN=espC PE=1 SV=1	P9WJD7	espC	11 kDa	10	3	0	0
704	Probable conserved transmembrane protein OS=Mycobacterium tuberculosis (strain ATCC 25618 / H37Rv) OX=83332 GN=Rv2732c PE=1 SV=1	O33237	Rv2732c	22 kDa	10	2	0	0
705	ESX conserved component EccC2. ESX-2 type VII secretion system protein. Possible membrane protein OS=Mycobacterium tuberculosis (strain ATCC 25618 / H37Rv) OX=83332 GN=eccC2 PE=1 SV=1	O05450	eccC2	154 kDa	9	6	0	0
706	L-threonine dehydratase biosynthetic IlvA OS=Mycobacterium tuberculosis (strain ATCC 25618 / H37Rv) OX=83332 GN=ilvA PE=1 SV=1	P9WG95	ilvA	45 kDa	9	4	2	2
707	Uncharacterized protein Rv3788 OS=Mycobacterium tuberculosis (strain ATCC 25618 / H37Rv) OX=83332 GN=Rv3788 PE=1 SV=1	P9WKW7	Rv3788	17 kDa	9	4	10	5
708	Probable chromosome partitioning protein ParA OS=Mycobacterium tuberculosis (strain ATCC 25618 / H37Rv) OX=83332 GN=parA PE=1 SV=1	Q1LVD4	parA	38 kDa	9	3	0	0
709	Keratin, type II cytoskeletal 2 epidermal OS=Homo sapiens OX=9606 GN=KRT2	P35908	KRT2	65 kDa	9	6	0	0
710	Phosphoribosylformylglycinamidine synthase subunit PurQ OS=Mycobacterium tuberculosis (strain ATCC 25618 / H37Rv) OX=83332 GN=purQ PE=1 SV=1	P9WHL5	purQ	24 kDa	9	5	0	0
711	Elongation factor 4 OS=Mycobacterium tuberculosis (strain ATCC 25618 / H37Rv) OX=83332 GN=lepA PE=1 SV=1	P9WK97	lepA	72 kDa	9	5	0	0
712	Uncharacterized protein Rv1498c OS=Mycobacterium tuberculosis (strain ATCC 25618 / H37Rv) OX=83332 GN=Rv1498c PE=1 SV=2	P9WLW9	Rv1498c	30 kDa	9	3	0	0
713	Protein PafB OS=Mycobacterium tuberculosis (strain ATCC 25618 / H37Rv) OX=83332 GN=pafB PE=1 SV=1	P9WIM1	pafB	35 kDa	9	5	3	3
714	Uncharacterized protein Rv3633 OS=Mycobacterium tuberculosis (strain ATCC 25618 / H37Rv) OX=83332 GN=Rv3633 PE=1 SV=1	P9WI89	Rv3633	32 kDa	9	5	0	0
715	Probable helicase HelY OS=Mycobacterium tuberculosis (strain ATCC 25618 / H37Rv) OX=83332 GN=helY PE=1 SV=1	P9WMR1	helY	100 kDa	9	5	0	0
716	Conserved hypothetical alanine rich protein OS=Mycobacterium tuberculosis (strain ATCC 25618 / H37Rv) OX=83332 GN=Rv2681 PE=1 SV=1	I6XF17	Rv2681	47 kDa	9	6	0	0
717	Probable conserved membrane protein OS=Mycobacterium tuberculosis (strain ATCC 25618 / H37Rv) OX=83332 GN=Rv0361 PE=1 SV=1	O06311	Rv0361	30 kDa	9	4	0	0
718	Putative DNA-binding protein Rv0500A OS=Mycobacterium tuberculosis (strain ATCC 25618 / H37Rv) OX=83332 GN=Rv0500A PE=1 SV=1	P9WKT7	Rv0500A	9 kDa	9	4	0	0
719	Putative cytochrome P450 135B1 OS=Mycobacterium tuberculosis (strain ATCC 25618 / H37Rv) OX=83332 GN=cyp135B1 PE=1 SV=1	P9WPM9	cyp135B1	51 kDa	9	4	0	0
720	Mycobactin synthetase protein B OS=Mycobacterium tuberculosis (strain ATCC 25618 / H37Rv) OX=83332 GN=mbtE PE=1 SV=2	I6Y0L1	mbtE	183 kDa	9	6	0	0
721	Aminotransferase OS=Mycobacterium tuberculosis (strain ATCC 25618 / H37Rv) OX=83332 GN=Rv1178 PE=1 SV=1	O50434	Rv1178	38 kDa	9	6	0	0
722	Uncharacterized protein OS=Mycobacterium tuberculosis (strain ATCC 25618 / H37Rv) OX=83332 GN=Rv0123 PE=1 SV=1	O07173	Rv0123	14 kDa	9	3	0	0
723	Conserved protein OS=Mycobacterium tuberculosis (strain ATCC 25618 / H37Rv) OX=83332 GN=Rv2405 PE=1 SV=1	P71738	Rv2405	21 kDa	9	5	0	0
724	Molybdopterin molybdenumtransferase 2 OS=Mycobacterium tuberculosis (strain ATCC 25618 / H37Rv) OX=83332 GN=moaE2 PE=1 SV=1	P9WJQ5	moaE2	42 kDa	9	3	0	0
725	Uncharacterized protein Rv0940c OS=Mycobacterium tuberculosis (strain ATCC 25618 / H37Rv) OX=83332 GN=Rv0940c PE=1 SV=1	P9WKP1	Rv0940c	32 kDa	9	4	0	0
726	Serine/threonine-protein kinase PknK OS=Mycobacterium tuberculosis (strain ATCC 25618 / H37Rv) OX=83332 GN=pknK PE=1 SV=1	P9WI65	pknK	119 kDa	9	5	0	0
727	HTH-type transcriptional repressor KstR OS=Mycobacterium tuberculosis (strain ATCC 25618 / H37Rv) OX=83332 GN=kstR PE=1 SV=5	P96856	kstR	24 kDa	9	4	0	0
728	Siderophore exporter MmpL4 OS=Mycobacterium tuberculosis (strain ATCC 25618 / H37Rv) OX=83332 GN=mmpL4 PE=1 SV=1	P9WJV3	mmpL4	105 kDa	9	6	0	0
729	ESX-1 secretion-associated protein EspF OS=Mycobacterium tuberculosis (strain ATCC 25618 / H37Rv) OX=83332 GN=espF PE=1 SV=1	P9WJD1	espF	11 kDa	9	3	2	2
730	Trehalose import ATP-binding protein SugC OS=Mycobacterium tuberculosis (strain ATCC 25618 / H37Rv) OX=83332 GN=sugC PE=1 SV=1	P9WQI3	sugC	43 kDa	9	5	0	0
731	Probable short-chain type dehydrogenase/reductase OS=Mycobacterium tuberculosis (strain ATCC 25618 / H37Rv) OX=83332 GN=Rv3485c PE=1 SV=1	O06348	Rv3485c	33 kDa	9	6	0	0
732	Malonyl CoA-acyl carrier protein transacylase OS=Mycobacterium tuberculosis (strain ATCC 25618 / H37Rv) OX=83332 GN=fabD PE=1 SV=1	P9WNG5	fabD	31 kDa	9	3	3	2
733	Exopolyphosphatase 1 OS=Mycobacterium tuberculosis (strain ATCC 25618 / H37Rv) OX=83332 GN=ppx1 PE=1 SV=1	P9WHV5	ppx1	37 kDa	9	5	0	0
734	Putative mutator protein MutT4 OS=Mycobacterium tuberculosis (strain ATCC 25618 / H37Rv) OX=83332 GN=mutT4 PE=1 SV=1	P9WIX7	mutT4	27 kDa	9	3	0	0
735	Probable transcriptional repressor SirR OS=Mycobacterium tuberculosis (strain ATCC 25618 / H37Rv) OX=83332 GN=sirR PE=1 SV=1	I6Y1Q2	sirR	25 kDa	9	6	0	0
736	3-hydroxyacyl-thioester dehydratase X OS=Mycobacterium tuberculosis (strain ATCC 25618 / H37Rv) OX=83332 GN=htdX PE=1 SV=1	O53664	htdX	30 kDa	9	4	0	0
737	Probable cysteine desulfurase OS=Mycobacterium tuberculosis (strain ATCC 25618 / H37Rv) OX=83332 GN=csd PE=1 SV=1	P9WQ69	csd	45 kDa	9	4	0	0
738	DNA primase OS=Mycobacterium tuberculosis (strain ATCC 25618 / H37Rv) OX=83332 GN=dnaG PE=1 SV=1	P9WNW1	dnaG	70 kDa	9	6	0	0
739	Universal stress protein Rv2624c OS=Mycobacterium tuberculosis (strain ATCC 25618 / H37Rv) OX=83332 GN=Rv2624c PE=1 SV=1	P9WFD5	Rv2624c	29 kDa	9	5	0	0
740	Conserved protein OS=Mycobacterium tuberculosis (strain ATCC 25618 / H37Rv) OX=83332 GN=Rv1215c PE=1 SV=1	O05316	Rv1215c	63 kDa	9	5	0	0
741	UPF0109 protein Rv2908c OS=Mycobacterium tuberculosis (strain ATCC 25618 / H37Rv) OX=83332 GN=Rv2908c PE=1 SV=1	P9WFM7	Rv2908c	9 kDa	9	5	0	0
742	Putative lipoprotein LpqE OS=Mycobacterium tuberculosis (strain ATCC 25618 / H37Rv) OX=83332 GN=lpqE PE=1 SV=1	P9WK63	lpqE	19 kDa	9	5	0	0
743	DNA_pol3_delta domain-containing protein OS=Mycobacterium tuberculosis (strain ATCC 25618 / H37Rv) OX=83332 GN=Rv2413c PE=1 SV=3	P71730	Rv2413c	33 kDa	9	4	0	0
744	Lipoprotein LpqB OS=Mycobacterium tuberculosis (strain ATCC 25618 / H37Rv) OX=83332 GN=lpqB PE=1 SV=1	P9WK37	lpqB	62 kDa	9	5	0	0
745	Uroporphyrinogen III methylase OS=Mycobacterium tuberculosis (strain ATCC 25618 / H37Rv) OX=83332 GN=cysG PE=1 SV=1	I6X5I7	cysG	42 kDa	9	5	0	0
746	Uncharacterized oxidoreductase Rv0927c OS=Mycobacterium tuberculosis (strain ATCC 25618 / H37Rv) OX=83332 GN=Rv0927c PE=1 SV=1	P9WGQ5	Rv0927c	27 kDa	9	3	0	0
747	Demethylmenaquinone methyltransferase OS=Mycobacterium tuberculosis (strain ATCC 25618 / H37Rv) OX=83332 GN=menG PE=1 SV=1	P9WFR3	menG	25 kDa	9	4	0	0
748	Probable phosphatase Rv3661 OS=Mycobacterium tuberculosis (strain ATCC 25618 / H37Rv) OX=83332 GN=Rv3661 PE=1 SV=1	P9WGJ1	Rv3661	31 kDa	9	2	0	0
749	Conserved protein OS=Mycobacterium tuberculosis (strain ATCC 25618 / H37Rv) OX=83332 GN=Rv1513 PE=1 SV=1	P71792	Rv1513	27 kDa	9	4	0	0
750	Possible osmoprotectant (Glycine betaine/carnitine/choline/L-proline) transport ATP-binding protein ABC transporter ProV OS=Mycobacterium tuberculosis (strain ATCC 25618 / H37Rv) OX=83332 GN=proV PE=1 SV=1	O69724	proV	40 kDa	9	5	0	0
751	S-nitrosomycothiol reductase MscR OS=Mycobacterium tuberculosis (strain ATCC 25618 / H37Rv) OX=83332 GN=mscR PE=1 SV=1	O53533	mscR	38 kDa	9	4	0	0
752	Sulfate/thiosulfate import ATP-binding protein CysA OS=Mycobacterium tuberculosis (strain ATCC 25618 / H37Rv) OX=83332 GN=cysA PE=1 SV=2	P9WQM1	cysA	37 kDa	9	3	0	0
753	Acyl-CoA:diacylglycerol acyltransferase OS=Mycobacterium tuberculosis (strain ATCC 25618 / H37Rv) OX=83332 GN=Rv0519c PE=1 SV=1	O33364	Rv0519c	31 kDa	9	3	0	0
754	Cell division protein CrgA OS=Mycobacterium tuberculosis (strain ATCC 25618 / H37Rv) OX=83332 GN=crgA PE=1 SV=1	P9WP57	crgA	10 kDa	9	3	0	0
755	Low molecular weight antigen MTB12 OS=Mycobacterium tuberculosis (strain ATCC 25618 / H37Rv) OX=83332 GN=mtb12 PE=1 SV=1	P9WIN7	mtb12	17 kDa	8	4	29	4
756	Riboflavin synthase OS=Mycobacterium tuberculosis (strain ATCC 25618 / H37Rv) OX=83332 GN=ribE PE=1 SV=1	P9WK35	ribE	21 kDa	8	5	6	3
757	Succinate dehydrogenase flavoprotein subunit OS=Mycobacterium tuberculosis (strain ATCC 25618 / H37Rv) OX=83332 GN=sdhA PE=1 SV=1	O53370	sdhA	65 kDa	8	5	0	0
758	Acyl-CoA dehydrogenase FadE7 OS=Mycobacterium tuberculosis (strain ATCC 25618 / H37Rv) OX=83332 GN=fadE7 PE=1 SV=3	P95208	fadE7	42 kDa	8	5	3	3
759	Probable ATP-dependent helicase Lhr (Large helicase-related protein) OS=Mycobacterium tuberculosis (strain ATCC 25618 / H37Rv) OX=83332 GN=lhr PE=1 SV=2	P96901	lhr	161 kDa	8	5	0	0
760	50S ribosomal subunit assembly factor BipA OS=Mycobacterium tuberculosis (strain ATCC 25618 / H37Rv) OX=83332 GN=typA PE=1 SV=2	O06563	typA	68 kDa	8	6	2	2
761	Biotin-dependent acetyl-/propionyl-coenzyme A carboxylase epsilon subunit OS=Mycobacterium tuberculosis (strain ATCC 25618 / H37Rv) OX=83332 GN=accE5 PE=1 SV=1	P96886	accE5	19 kDa	8	3	0	0
762	Putative succinyl-diaminopimelate desuccinylase DapE OS=Mycobacterium tuberculosis (strain ATCC 25618 / H37Rv) OX=83332 GN=dapE PE=1 SV=1	P9WHS9	dapE	37 kDa	8	4	6	3
763	Possible oxidoreductase OS=Mycobacterium tuberculosis (strain ATCC 25618 / H37Rv) OX=83332 GN=Rv0044c PE=1 SV=1	P71701	Rv0044c	29 kDa	8	4	0	0
764	pH-sensitive adenylate cyclase Rv1264 OS=Mycobacterium tuberculosis (strain ATCC 25618 / H37Rv) OX=83332 GN=Rv1264 PE=1 SV=1	P9WMU9	Rv1264	42 kDa	8	6	0	0
765	GTP cyclohydrolase 1 OS=Mycobacterium tuberculosis (strain ATCC 25618 / H37Rv) OX=83332 GN=folE PE=1 SV=1	P9WN57	folE	22 kDa	8	4	0	0
766	Uncharacterized protein Rv2082 OS=Mycobacterium tuberculosis (strain ATCC 25618 / H37Rv) OX=83332 GN=Rv2082 PE=1 SV=1	Q10690	Rv2082	74 kDa	8	3	0	0
767	Haloalkane dehalogenase 2 OS=Mycobacterium tuberculosis (strain ATCC 25618 / H37Rv) OX=83332 GN=dhmA2 PE=1 SV=1	P9WMS1	dhmA2	32 kDa	8	4	0	0
768	Flavin-dependent thymidylate synthase OS=Mycobacterium tuberculosis (strain ATCC 25618 / H37Rv) OX=83332 GN=thyX PE=1 SV=1	P9WG57	thyX	28 kDa	8	5	0	0
769	Conserved protein (CPSA-related protein) OS=Mycobacterium tuberculosis (strain ATCC 25618 / H37Rv) OX=83332 GN=Rv3267 PE=1 SV=2	P96872	Rv3267	51 kDa	8	5	0	0
770	Hydrolase Rv0480c OS=Mycobacterium tuberculosis (strain ATCC 25618 / H37Rv) OX=83332 GN=Rv0480c PE=1 SV=1	P9WJ01	Rv0480c	29 kDa	8	5	0	0
771	Adenylosuccinate synthetase OS=Mycobacterium tuberculosis (strain ATCC 25618 / H37Rv) OX=83332 GN=purA PE=1 SV=1	P9WHN3	purA	47 kDa	8	5	0	0
772	Probable CoA-transferase Rv1866 OS=Mycobacterium tuberculosis (strain ATCC 25618 / H37Rv) OX=83332 GN=Rv1866 PE=1 SV=2	P95149	Rv1866	86 kDa	8	4	0	0
773	DNA integrity scanning protein DisA OS=Mycobacterium tuberculosis (strain ATCC 25618 / H37Rv) OX=83332 GN=disA PE=1 SV=1	P9WNW5	disA	39 kDa	8	3	0	0
774	Acetolactate synthase large subunit IlvG OS=Mycobacterium tuberculosis (strain ATCC 25618 / H37Rv) OX=83332 GN=ilvG PE=1 SV=1	P9WG39	ilvG	58 kDa	8	3	0	0
775	Single-stranded DNA-binding protein OS=Mycobacterium tuberculosis (strain ATCC 25618 / H37Rv) OX=83332 GN=ssb PE=1 SV=1	P9WGD5	ssb	17 kDa	8	3	0	0
776	Sulfate adenylyltransferase subunit 2 OS=Mycobacterium tuberculosis (strain ATCC 25618 / H37Rv) OX=83332 GN=cysD PE=1 SV=1	P9WIK1	cysD	35 kDa	8	5	0	0
777	3-oxoacyl-[acyl-carrier-protein] synthase 3 OS=Mycobacterium tuberculosis (strain ATCC 25618 / H37Rv) OX=83332 GN=fabH PE=1 SV=1	P9WNG3	fabH	35 kDa	8	5	0	0
778	PlsC domain-containing protein OS=Mycobacterium tuberculosis (strain ATCC 25618 / H37Rv) OX=83332 GN=plsC PE=1 SV=1	I6YDI9	plsC	62 kDa	8	5	0	0
779	Possible conserved membrane protein OS=Mycobacterium tuberculosis (strain ATCC 25618 / H37Rv) OX=83332 GN=Rv0538 PE=1 SV=1	O06404	Rv0538	55 kDa	8	5	0	0
780	Possible metal cation transporting P-type ATPase CtpH OS=Mycobacterium tuberculosis (strain ATCC 25618 / H37Rv) OX=83332 GN=ctpH PE=1 SV=1	P96271	ctpH	160 kDa	8	5	0	0
781	Uncharacterized NTE family protein Rv1063c OS=Mycobacterium tuberculosis (strain ATCC 25618 / H37Rv) OX=83332 GN=Rv1063c PE=1 SV=1	P9WIY9	Rv1063c	38 kDa	8	5	0	0
782	Probable short-chain type dehydrogenase OS=Mycobacterium tuberculosis (strain ATCC 25618 / H37Rv) OX=83332 GN=Rv1865c PE=1 SV=2	P95150	Rv1865c	30 kDa	8	4	0	0
783	Probable 5-oxoprolinase OplA (5-oxo-L-prolinase) (Pyroglutamase) (5-OPASE) OS=Mycobacterium tuberculosis (strain ATCC 25618 / H37Rv) OX=83332 GN=oplA PE=1 SV=2	P95223	oplA	130 kDa	8	5	0	0
784	Putative gluconeogenesis factor OS=Mycobacterium tuberculosis (strain ATCC 25618 / H37Rv) OX=83332 GN=Rv1422 PE=1 SV=1	P9WMU5	Rv1422	36 kDa	8	4	0	0
785	Possible transcriptional regulatory protein OS=Mycobacterium tuberculosis (strain ATCC 25618 / H37Rv) OX=83332 GN=Rv0339c PE=1 SV=1	O33269	Rv0339c	88 kDa	8	4	0	0
786	Conserved protein OS=Mycobacterium tuberculosis (strain ATCC 25618 / H37Rv) OX=83332 GN=Rv2406c PE=1 SV=1	P71737	Rv2406c	15 kDa	8	4	0	0
787	Uncharacterized protein Rv1109c OS=Mycobacterium tuberculosis (strain ATCC 25618 / H37Rv) OX=83332 GN=Rv1109c PE=1 SV=1	P9WM59	Rv1109c	23 kDa	8	3	0	0
788	Uncharacterized protein Rv0634A OS=Mycobacterium tuberculosis (strain ATCC 25618 / H37Rv) OX=83332 GN=Rv0634A PE=1 SV=1	P9WKS5	Rv0634A	9 kDa	8	4	5	2
789	Glutamyl-tRNA reductase OS=Mycobacterium tuberculosis (strain ATCC 25618 / H37Rv) OX=83332 GN=hemA PE=1 SV=1	P9WMP7	hemA	49 kDa	8	5	0	0
790	Carotenoid cleavage oxygenase OS=Mycobacterium tuberculosis (strain ATCC 25618 / H37Rv) OX=83332 GN=Rv0654 PE=1 SV=1	P9WPR5	Rv0654	55 kDa	8	5	0	0
791	Conserved protein OS=Mycobacterium tuberculosis (strain ATCC 25618 / H37Rv) OX=83332 GN=Rv1194c PE=1 SV=1	O05296	Rv1194c	46 kDa	8	4	0	0
792	Probable macrolide-transport ATP-binding protein ABC transporter OS=Mycobacterium tuberculosis (strain ATCC 25618 / H37Rv) OX=83332 GN=Rv1473 PE=1 SV=1	O53164	Rv1473	58 kDa	8	5	0	0
793	Probable conserved Mce associated membrane protein OS=Mycobacterium tuberculosis (strain ATCC 25618 / H37Rv) OX=83332 GN=Rv0175 PE=1 SV=1	O07419	Rv0175	22 kDa	8	4	0	0
794	Ribonuclease 3 OS=Mycobacterium tuberculosis (strain ATCC 25618 / H37Rv) OX=83332 GN=rnc PE=1 SV=1	P9WH03	rnc	25 kDa	8	4	0	0
795	Polyphosphate:GDP phosphotransferase OS=Mycobacterium tuberculosis (strain ATCC 25618 / H37Rv) OX=83332 GN=ppk2 PE=1 SV=1	O05877	ppk2	34 kDa	8	5	0	0
796	Serine/threonine-protein kinase PknE OS=Mycobacterium tuberculosis (strain ATCC 25618 / H37Rv) OX=83332 GN=pknE PE=1 SV=1	P9WI77	pknE	61 kDa	8	4	0	0
797	Glycerol-3-phosphate acyltransferase OS=Mycobacterium tuberculosis (strain ATCC 25618 / H37Rv) OX=83332 GN=plsB PE=1 SV=1	P9WI61	plsB	88 kDa	8	4	0	0
798	Uncharacterized protein Rv1363c OS=Mycobacterium tuberculosis (strain ATCC 25618 / H37Rv) OX=83332 GN=Rv1363c PE=1 SV=1	P9WLZ9	Rv1363c	28 kDa	8	5	0	0
799	Formylglycine-generating enzyme OS=Mycobacterium tuberculosis (strain ATCC 25618 / H37Rv) OX=83332 GN=Rv0712 PE=1 SV=1	I6Y8I5	Rv0712	33 kDa	8	4	0	0
800	Probable transcriptional regulatory protein OS=Mycobacterium tuberculosis (strain ATCC 25618 / H37Rv) OX=83332 GN=Rv1460 PE=1 SV=2	O53151	Rv1460	28 kDa	8	5	0	0
801	UDP-N-acetylglucosamine 1-carboxyvinyltransferase OS=Mycobacterium tuberculosis (strain ATCC 25618 / H37Rv) OX=83332 GN=murA PE=1 SV=1	P9WJM1	murA	44 kDa	8	4	0	0
802	Methyltransf_25 domain-containing protein OS=Mycobacterium tuberculosis (strain ATCC 25618 / H37Rv) OX=83332 GN=Rv2954c PE=1 SV=1	I6X5U4	Rv2954c	27 kDa	8	4	0	0
803	Uncharacterized oxidoreductase Rv0484c OS=Mycobacterium tuberculosis (strain ATCC 25618 / H37Rv) OX=83332 GN=Rv0484c PE=1 SV=1	P9WGR5	Rv0484c	26 kDa	8	4	0	0
804	N-acetylmuramoyl-L-alanine amidase CwlM OS=Mycobacterium tuberculosis (strain ATCC 25618 / H37Rv) OX=83332 GN=cwlM PE=1 SV=1	L7N653	cwlM	44 kDa	8	5	0	0
805	Conserved protein OS=Mycobacterium tuberculosis (strain ATCC 25618 / H37Rv) OX=83332 GN=Rv3038c PE=1 SV=1	I6YAZ1	Rv3038c	36 kDa	8	3	0	0
806	Diacylglycerol kinase OS=Mycobacterium tuberculosis (strain ATCC 25618 / H37Rv) OX=83332 GN=dagK PE=1 SV=1	P9WP29	dagK	33 kDa	8	3	0	0
807	Conserved protein OS=Mycobacterium tuberculosis (strain ATCC 25618 / H37Rv) OX=83332 GN=Rv1770 PE=1 SV=1	O06803	Rv1770	46 kDa	8	3	0	0
808	Uncharacterized GMC-type oxidoreductase Rv1279 OS=Mycobacterium tuberculosis (strain ATCC 25618 / H37Rv) OX=83332 GN=Rv1279 PE=1 SV=1	P9WMV5	Rv1279	57 kDa	8	5	0	0
809	UPF0353 protein Rv1481 OS=Mycobacterium tuberculosis (strain ATCC 25618 / H37Rv) OX=83332 GN=Rv1481 PE=1 SV=1	P9WFJ7	Rv1481	36 kDa	8	4	0	0
810	3-alpha-(or 20-beta)-hydroxysteroid dehydrogenase OS=Mycobacterium tuberculosis (strain ATCC 25618 / H37Rv) OX=83332 GN=fabG3 PE=1 SV=1	P9WGT1	fabG3	27 kDa	8	4	0	0
811	Mycothiol S-conjugate amidase OS=Mycobacterium tuberculosis (strain ATCC 25618 / H37Rv) OX=83332 GN=mca PE=1 SV=1	P9WJN1	mca	33 kDa	8	6	0	0
812	Putative asparagine synthetase [glutamine-hydrolyzing] OS=Mycobacterium tuberculosis (strain ATCC 25618 / H37Rv) OX=83332 GN=asnB PE=1 SV=1	P9WN33	asnB	72 kDa	8	5	0	0
813	o-succinylbenzoate synthase OS=Mycobacterium tuberculosis (strain ATCC 25618 / H37Rv) OX=83332 GN=menC PE=1 SV=1	P9WJP3	menC	34 kDa	8	5	0	0
814	Conserved protein OS=Mycobacterium tuberculosis (strain ATCC 25618 / H37Rv) OX=83332 GN=Rv1209 PE=1 SV=1	O05310	Rv1209	13 kDa	8	4	0	0
815	Possible oxidoreductase FadB5 OS=Mycobacterium tuberculosis (strain ATCC 25618 / H37Rv) OX=83332 GN=fadB5 PE=1 SV=1	O07721	fadB5	36 kDa	8	5	0	0
816	3-hydroxyacyl-thioester dehydratase Y OS=Mycobacterium tuberculosis (strain ATCC 25618 / H37Rv) OX=83332 GN=htdY PE=1 SV=1	I6YBZ8	htdY	30 kDa	8	4	0	0
817	Catechol O-methyltransferase OS=Mycobacterium tuberculosis (strain ATCC 25618 / H37Rv) OX=83332 GN=Rv0187 PE=1 SV=1	O07431	Rv0187	23 kDa	8	4	0	0
818	Zinc uptake regulation protein OS=Mycobacterium tuberculosis (strain ATCC 25618 / H37Rv) OX=83332 GN=zur PE=1 SV=1	P9WN85	zur	14 kDa	8	4	0	0
819	Putative cystathionine beta-synthase Rv1077 OS=Mycobacterium tuberculosis (strain ATCC 25618 / H37Rv) OX=83332 GN=cbs PE=1 SV=1	P9WP51	cbs	49 kDa	8	4	0	0
820	Putative phenylalanine aminotransferase OS=Mycobacterium tuberculosis (strain ATCC 25618 / H37Rv) OX=83332 GN=pat PE=1 SV=1	P9WML5	pat	38 kDa	8	2	0	0
821	Zinc metalloprotease Rip1 OS=Mycobacterium tuberculosis (strain ATCC 25618 / H37Rv) OX=83332 GN=rip1 PE=1 SV=1	P9WHS3	rip1	43 kDa	8	4	0	0
822	Putative zinc metalloprotease Rip3 OS=Mycobacterium tuberculosis (strain ATCC 25618 / H37Rv) OX=83332 GN=rip3 PE=1 SV=1	P9WHR1	rip3	41 kDa	8	2	0	0
823	DNA polymerase III subunit delta' OS=Mycobacterium tuberculosis (strain ATCC 25618 / H37Rv) OX=83332 GN=Rv3644c PE=1 SV=3	O06363	Rv3644c	42 kDa	8	3	0	0
824	Uncharacterized protein Rv0877 OS=Mycobacterium tuberculosis (strain ATCC 25618 / H37Rv) OX=83332 GN=Rv0877 PE=1 SV=1	P9WKR3	Rv0877	27 kDa	8	3	0	0
825	Probable conserved membrane protein OS=Mycobacterium tuberculosis (strain ATCC 25618 / H37Rv) OX=83332 GN=Rv0199 PE=1 SV=1	O53650	Rv0199	24 kDa	8	3	0	0
826	Possible conserved membrane protein OS=Mycobacterium tuberculosis (strain ATCC 25618 / H37Rv) OX=83332 GN=Rv0314c PE=1 SV=1	O07241	Rv0314c	23 kDa	8	2	0	0
827	Probable acyl-CoA dehydrogenase FadE20 OS=Mycobacterium tuberculosis (strain ATCC 25618 / H37Rv) OX=83332 GN=fadE20 PE=1 SV=1	O33229	fadE20	43 kDa	7	3	0	0
828	Elongation factor P OS=Mycobacterium tuberculosis (strain ATCC 25618 / H37Rv) OX=83332 GN=efp PE=1 SV=1	P9WNM3	efp	20 kDa	7	4	8	4
829	Conserved protein OS=Mycobacterium tuberculosis (strain ATCC 25618 / H37Rv) OX=83332 GN=Rv2694c PE=1 SV=3	O07196	Rv2694c	14 kDa	7	4	2	2
830	Serine protease PepD OS=Mycobacterium tuberculosis (strain ATCC 25618 / H37Rv) OX=83332 GN=pepD PE=1 SV=1	O53896	pepD	46 kDa	7	3	0	0
831	Isoleucine--tRNA ligase OS=Mycobacterium tuberculosis (strain ATCC 25618 / H37Rv) OX=83332 GN=ileS PE=1 SV=1	P9WFV3	ileS	117 kDa	7	4	4	2
832	Probable transcriptional regulatory protein Rv2603c OS=Mycobacterium tuberculosis (strain ATCC 25618 / H37Rv) OX=83332 GN=Rv2603c PE=1 SV=1	P9WGA5	Rv2603c	27 kDa	7	4	12	4
833	Homoserine kinase OS=Mycobacterium tuberculosis (strain ATCC 25618 / H37Rv) OX=83332 GN=thrB PE=1 SV=1	P9WKE7	thrB	32 kDa	7	4	7	4
834	Thiamine-phosphate synthase OS=Mycobacterium tuberculosis (strain ATCC 25618 / H37Rv) OX=83332 GN=thiE PE=1 SV=1	P9WG75	thiE	23 kDa	7	2	4	3
835	Probable phosphoribosylglycinamide formyltransferase 2 PurT (GART 2) (Gar transformylase 2) (5'-phosphoribosylglycinamide transformylase 2) (Formate-dependent gar transformylase) OS=Mycobacterium tuberculosis (strain ATCC 25618 / H37Rv) OX=83332 GN=purT PE=1 SV=2	P95197	purT	44 kDa	7	5	4	3
836	Nicotinate-nucleotide pyrophosphorylase [carboxylating] OS=Mycobacterium tuberculosis (strain ATCC 25618 / H37Rv) OX=83332 GN=nadC PE=1 SV=1	P9WJJ7	nadC	30 kDa	7	4	0	0
837	dTDP-4-amino-4,6-dideoxyglucose formyltransferase OS=Mycobacterium tuberculosis (strain ATCC 25618 / H37Rv) OX=83332 GN=Rv3404c PE=1 SV=1	P9WKZ3	Rv3404c	27 kDa	7	4	0	0
838	Esterase LipI OS=Mycobacterium tuberculosis (strain ATCC 25618 / H37Rv) OX=83332 GN=lipI PE=1 SV=1	P71668	lipI	34 kDa	7	5	5	3
839	Possible acyl-CoA dehydrogenase FadE16 OS=Mycobacterium tuberculosis (strain ATCC 25618 / H37Rv) OX=83332 GN=fadE16 PE=1 SV=2	O53926	fadE16	38 kDa	7	5	0	0
840	Probable acyl-CoA dehydrogenase FadE4 OS=Mycobacterium tuberculosis (strain ATCC 25618 / H37Rv) OX=83332 GN=fadE4 PE=1 SV=1	P96414	fadE4	63 kDa	7	5	0	0
841	Cytidylate kinase OS=Mycobacterium tuberculosis (strain ATCC 25618 / H37Rv) OX=83332 GN=cmk PE=1 SV=1	P9WPA9	cmk	24 kDa	7	4	2	2
842	Acetylglutamate kinase OS=Mycobacterium tuberculosis (strain ATCC 25618 / H37Rv) OX=83332 GN=argB PE=1 SV=1	P9WQ01	argB	31 kDa	7	3	0	0
843	Branched-chain-amino-acid aminotransferase OS=Mycobacterium tuberculosis (strain ATCC 25618 / H37Rv) OX=83332 GN=ilvE PE=1 SV=1	P9WQ75	ilvE	40 kDa	7	5	0	0
844	Possible conserved transmembrane protein OS=Mycobacterium tuberculosis (strain ATCC 25618 / H37Rv) OX=83332 GN=Rv0473 PE=1 SV=1	I6Y3V3	Rv0473	51 kDa	7	4	0	0
845	Uncharacterized S-adenosylmethionine-dependent methyltransferase Rv2258c OS=Mycobacterium tuberculosis (strain ATCC 25618 / H37Rv) OX=83332 GN=Rv2258c PE=1 SV=1	O53532	Rv2258c	38 kDa	7	4	0	0
846	Probable molybdenum cofactor guanylyltransferase OS=Mycobacterium tuberculosis (strain ATCC 25618 / H37Rv) OX=83332 GN=mobA PE=1 SV=1	P9WJQ9	mobA	21 kDa	7	4	0	0
847	3-phosphoshikimate 1-carboxyvinyltransferase OS=Mycobacterium tuberculosis (strain ATCC 25618 / H37Rv) OX=83332 GN=aroA PE=1 SV=1	P9WPY5	aroA	46 kDa	7	4	0	0
848	Possible conserved transmembrane alanine and glycine rich protein OS=Mycobacterium tuberculosis (strain ATCC 25618 / H37Rv) OX=83332 GN=Rv2721c PE=1 SV=1	I6XF52	Rv2721c	72 kDa	7	2	0	0
849	Probable transcriptional regulatory protein (Probably AsnC-family) OS=Mycobacterium tuberculosis (strain ATCC 25618 / H37Rv) OX=83332 GN=Rv3050c PE=1 SV=1	I6XG13	Rv3050c	28 kDa	7	3	0	0
850	Transcription antitermination protein NusB OS=Mycobacterium tuberculosis (strain ATCC 25618 / H37Rv) OX=83332 GN=nusB PE=1 SV=1	P9WIV1	nusB	17 kDa	7	3	4	3
851	Conserved protein OS=Mycobacterium tuberculosis (strain ATCC 25618 / H37Rv) OX=83332 GN=Rv3046c PE=1 SV=1	I6YF16	Rv3046c	13 kDa	7	3	0	0
852	Transcriptional regulatory protein PrrA OS=Mycobacterium tuberculosis (strain ATCC 25618 / H37Rv) OX=83332 GN=prrA PE=1 SV=1	P9WGM1	prrA	25 kDa	7	4	4	3
853	Signal transduction histidine-protein kinase/phosphatase MprB OS=Mycobacterium tuberculosis (strain ATCC 25618 / H37Rv) OX=83332 GN=mprB PE=1 SV=1	P9WGL1	mprB	54 kDa	7	4	0	0
854	Probable O-antigen/lipopolysaccharide transport ATP-binding protein ABC transporter RfbE OS=Mycobacterium tuberculosis (strain ATCC 25618 / H37Rv) OX=83332 GN=rfbE PE=1 SV=2	P72047	rfbE	30 kDa	7	4	0	0
855	Uncharacterized protein Rv2305 OS=Mycobacterium tuberculosis (strain ATCC 25618 / H37Rv) OX=83332 GN=Rv2305 PE=1 SV=1	P9WLD1	Rv2305	46 kDa	7	3	0	0
856	Probable cation-transporting ATPase I OS=Mycobacterium tuberculosis (strain ATCC 25618 / H37Rv) OX=83332 GN=ctpI PE=1 SV=1	P9WPS5	ctpI	170 kDa	7	5	0	0
857	Multidrug efflux system ATP-binding protein Rv1218c OS=Mycobacterium tuberculosis (strain ATCC 25618 / H37Rv) OX=83332 GN=Rv1218c PE=1 SV=1	O86311	Rv1218c	33 kDa	7	4	0	0
858	Conserved protein OS=Mycobacterium tuberculosis (strain ATCC 25618 / H37Rv) OX=83332 GN=Rv2327 PE=1 SV=1	P71885	Rv2327	17 kDa	7	5	0	0
859	Orotate phosphoribosyltransferase OS=Mycobacterium tuberculosis (strain ATCC 25618 / H37Rv) OX=83332 GN=pyrE PE=1 SV=1	P9WHK9	pyrE	19 kDa	7	3	0	0
860	Cyclopropane mycolic acid synthase 1 OS=Mycobacterium tuberculosis (strain ATCC 25618 / H37Rv) OX=83332 GN=cmaA1 PE=1 SV=1	P9WPB7	cmaA1	32 kDa	7	5	0	0
861	Uncharacterized RNA pseudouridine synthase Rv1711 OS=Mycobacterium tuberculosis (strain ATCC 25618 / H37Rv) OX=83332 GN=Rv1711 PE=1 SV=1	P9WHQ1	Rv1711	28 kDa	7	4	0	0
862	Probable methylmalonyl-CoA mutase large subunit OS=Mycobacterium tuberculosis (strain ATCC 25618 / H37Rv) OX=83332 GN=mutB PE=1 SV=1	P9WJK5	mutB	81 kDa	7	4	0	0
863	Transcriptional repressor NrdR OS=Mycobacterium tuberculosis (strain ATCC 25618 / H37Rv) OX=83332 GN=nrdR PE=1 SV=1	P9WIZ1	nrdR	17 kDa	7	4	0	0
864	AAA domain-containing protein OS=Mycobacterium tuberculosis (strain ATCC 25618 / H37Rv) OX=83332 GN=Rv2426c PE=1 SV=2	P71922	Rv2426c	32 kDa	7	5	0	0
865	Cluster of Uncharacterized ABC transporter ATP-binding protein Rv2326c OS=Mycobacterium tuberculosis (strain ATCC 25618 / H37Rv) OX=83332 GN=Rv2326c PE=1 SV=1 (P9WQI7)	P9WQI7 [2]	Rv2326c	73 kDa	7	5	0	0
866	Possible electron transfer protein FdxB OS=Mycobacterium tuberculosis (strain ATCC 25618 / H37Rv) OX=83332 GN=fdxB PE=1 SV=3	P71846	fdxB	77 kDa	7	4	0	0
867	Hydrophilic compounds import ATP-binding/permease protein BacA OS=Mycobacterium tuberculosis (strain ATCC 25618 / H37Rv) OX=83332 GN=bacA PE=1 SV=1	P9WQI9	bacA	71 kDa	7	4	0	0
868	tRNA (guanine-N(7)-)-methyltransferase OS=Mycobacterium tuberculosis (strain ATCC 25618 / H37Rv) OX=83332 GN=trmB PE=1 SV=1	P9WFY9	trmB	29 kDa	7	4	0	0
869	Uncharacterized protein Rv0898c OS=Mycobacterium tuberculosis (strain ATCC 25618 / H37Rv) OX=83332 GN=Rv0898c PE=1 SV=1	P9WKP5	Rv0898c	10 kDa	7	3	0	0
870	Uncharacterized HTH-type transcriptional regulator Rv0472c OS=Mycobacterium tuberculosis (strain ATCC 25618 / H37Rv) OX=83332 GN=Rv0472c PE=1 SV=1	P9WMD9	Rv0472c	26 kDa	7	4	0	0
871	Trk system potassium uptake protein TrkA OS=Mycobacterium tuberculosis (strain ATCC 25618 / H37Rv) OX=83332 GN=trkA PE=1 SV=1	P9WFZ3	trkA	24 kDa	7	4	0	0
872	Methoxy mycolic acid synthase MmaA3 OS=Mycobacterium tuberculosis (strain ATCC 25618 / H37Rv) OX=83332 GN=mmaA3 PE=1 SV=1	P0CH91	mmaA3	33 kDa	7	4	0	0
873	Serine/threonine-protein kinase PknF OS=Mycobacterium tuberculosis (strain ATCC 25618 / H37Rv) OX=83332 GN=pknF PE=1 SV=1	P9WI75	pknF	51 kDa	7	5	0	0
874	UPF0749 protein Rv1823 OS=Mycobacterium tuberculosis (strain ATCC 25618 / H37Rv) OX=83332 GN=Rv1823 PE=1 SV=1	P9WFG1	Rv1823	32 kDa	7	4	0	0
875	Conserved protein OS=Mycobacterium tuberculosis (strain ATCC 25618 / H37Rv) OX=83332 GN=Rv2749 PE=1 SV=1	O33291	Rv2749	11 kDa	7	3	0	0
876	Histidinol dehydrogenase OS=Mycobacterium tuberculosis (strain ATCC 25618 / H37Rv) OX=83332 GN=hisD PE=1 SV=2	P9WNW9	hisD	46 kDa	7	4	0	0
877	Anthranilate phosphoribosyltransferase OS=Mycobacterium tuberculosis (strain ATCC 25618 / H37Rv) OX=83332 GN=trpD PE=1 SV=1	P9WFX5	trpD	38 kDa	7	4	0	0
878	Possible acyltransferase OS=Mycobacterium tuberculosis (strain ATCC 25618 / H37Rv) OX=83332 GN=Rv3815c PE=1 SV=1	O07808	Rv3815c	28 kDa	7	4	0	0
879	N-acetylglucosaminyl-diphospho-decaprenol L-rhamnosyltransferase OS=Mycobacterium tuberculosis (strain ATCC 25618 / H37Rv) OX=83332 GN=wbbL PE=1 SV=2	P9WMY3	wbbL	34 kDa	7	4	0	0
880	Insertion element IS6110 uncharacterized 12.0 kDa protein OS=Mycobacterium tuberculosis (strain ATCC 25618 / H37Rv) OX=83332 GN=Rv0795 PE=1 SV=1	P9WKH5	Rv0795	12 kDa	7	3	0	0
881	Prephenate dehydrogenase OS=Mycobacterium tuberculosis (strain ATCC 25618 / H37Rv) OX=83332 GN=tyrA PE=1 SV=4	O69721	tyrA	33 kDa	7	3	0	0
882	Phosphate acetyltransferase OS=Mycobacterium tuberculosis (strain ATCC 25618 / H37Rv) OX=83332 GN=pta PE=1 SV=1	P9WHP1	pta	73 kDa	7	5	0	0
883	ESX-5 secretion system protein EccE5 OS=Mycobacterium tuberculosis (strain ATCC 25618 / H37Rv) OX=83332 GN=eccE5 PE=1 SV=1	P9WJE3	eccE5	44 kDa	7	3	0	0
884	PPE family protein PPE10 OS=Mycobacterium tuberculosis (strain ATCC 25618 / H37Rv) OX=83332 GN=PPE10 PE=1 SV=1	P9WI41	PPE10	47 kDa	7	3	0	0
885	Conserved protein OS=Mycobacterium tuberculosis (strain ATCC 25618 / H37Rv) OX=83332 GN=Rv1977 PE=1 SV=1	O53978	Rv1977	38 kDa	7	4	0	0
886	Adenylate cyclase (ATP pyrophosphate-lyase) (Adenylyl cyclase) OS=Mycobacterium tuberculosis (strain ATCC 25618 / H37Rv) OX=83332 GN=Rv1647 PE=1 SV=1	P94982	Rv1647	34 kDa	7	4	0	0
887	Uncharacterized glycosyltransferase Rv1524 OS=Mycobacterium tuberculosis (strain ATCC 25618 / H37Rv) OX=83332 GN=Rv1524 PE=1 SV=1	P9WN07	Rv1524	44 kDa	7	4	0	0
888	Probable acyl-CoA dehydrogenase FadE8 OS=Mycobacterium tuberculosis (strain ATCC 25618 / H37Rv) OX=83332 GN=fadE8 PE=1 SV=1	I6X9J0	fadE8	59 kDa	7	4	0	0
889	Shikimate kinase OS=Mycobacterium tuberculosis (strain ATCC 25618 / H37Rv) OX=83332 GN=aroK PE=1 SV=1	P9WPY3	aroK	19 kDa	7	4	0	0
890	Uncharacterized NAD-dependent oxidoreductase Rv0687 OS=Mycobacterium tuberculosis (strain ATCC 25618 / H37Rv) OX=83332 GN=Rv0687 PE=1 SV=1	P9WGS7	Rv0687	29 kDa	7	4	0	0
891	Cluster of Uncharacterized protein Rv1148c OS=Mycobacterium tuberculosis (strain ATCC 25618 / H37Rv) OX=83332 GN=Rv1148c PE=1 SV=1 (P9WM55)	P9WM55 [2]	Rv1148c	50 kDa	7	3	0	0
892	Probable glycerophosphodiester phosphodiesterase 1 OS=Mycobacterium tuberculosis (strain ATCC 25618 / H37Rv) OX=83332 GN=glpQ1 PE=1 SV=1	P9WMU3	glpQ1	30 kDa	7	2	0	0
893	Probable conserved transmembrane protein OS=Mycobacterium tuberculosis (strain ATCC 25618 / H37Rv) OX=83332 GN=Rv0180c PE=1 SV=1	O07424	Rv0180c	48 kDa	7	3	0	0
894	Fido domain-containing protein OS=Mycobacterium tuberculosis (strain ATCC 25618 / H37Rv) OX=83332 GN=Rv3662c PE=1 SV=1	I6YCP7	Rv3662c	26 kDa	7	3	0	0
895	Phosphoribosyl-ATP pyrophosphatase OS=Mycobacterium tuberculosis (strain ATCC 25618 / H37Rv) OX=83332 GN=hisE PE=1 SV=1	P9WMM9	hisE	10 kDa	7	3	0	0
896	Methionine aminopeptidase 2 OS=Mycobacterium tuberculosis (strain ATCC 25618 / H37Rv) OX=83332 GN=map PE=1 SV=1	P9WK19	map	31 kDa	7	3	0	0
897	Putative inactive phenolphthiocerol synthesis polyketide synthase type I Pks15 OS=Mycobacterium tuberculosis (strain ATCC 25618 / H37Rv) OX=83332 GN=pks15 PE=1 SV=2	P96284	pks15	52 kDa	7	3	0	0
898	Uncharacterized PPE family protein PPE38 OS=Mycobacterium tuberculosis (strain ATCC 25618 / H37Rv) OX=83332 GN=PPE38 PE=1 SV=1	P9WHZ9	PPE38	37 kDa	7	2	0	0
899	50S ribosomal protein L32 OS=Mycobacterium tuberculosis (strain ATCC 25618 / H37Rv) OX=83332 GN=rpmF PE=1 SV=1	P9WH99	rpmF	7 kDa	7	2	0	0
900	UPF0234 protein Rv0566c OS=Mycobacterium tuberculosis (strain ATCC 25618 / H37Rv) OX=83332 GN=Rv0566c PE=1 SV=1	P9WFK9	Rv0566c	18 kDa	6	3	7	4
901	Uncharacterized glycosyl hydrolase Rv3401 OS=Mycobacterium tuberculosis (strain ATCC 25618 / H37Rv) OX=83332 GN=Rv3401 PE=1 SV=1	P9WN13	Rv3401	87 kDa	6	4	4	3
902	Probable poly(A) polymerase PcnA (Polynucleotide adenylyltransferase) (NTP polymerase) (RNA adenylating enzyme) (Poly(A) polymerase) OS=Mycobacterium tuberculosis (strain ATCC 25618 / H37Rv) OX=83332 GN=pcnA PE=1 SV=1	L7N672	pcnA	53 kDa	6	4	3	2
903	UDP-galactopyranose mutase OS=Mycobacterium tuberculosis (strain ATCC 25618 / H37Rv) OX=83332 GN=glf PE=1 SV=1	P9WIQ1	glf	46 kDa	6	3	0	0
904	Probable serine protease PepA (Serine proteinase) (MTB32A) OS=Mycobacterium tuberculosis (strain ATCC 25618 / H37Rv) OX=83332 GN=pepA PE=1 SV=1	O07175	pepA	35 kDa	6	4	14	4
905	Cluster of Keratin, type I cytoskeletal 10 OS=Homo sapiens OX=9606 GN=KRT10 (P13645)	P13645 [3]	KRT10	59 kDa	6	3	0	0
906	CysO-cysteine peptidase OS=Mycobacterium tuberculosis (strain ATCC 25618 / H37Rv) OX=83332 GN=mec PE=1 SV=1	P9WHS1	mec	17 kDa	6	3	6	3
907	Biotin-dependent 3-methylcrotonyl-coenzyme A carboxylase alpha1 subunit OS=Mycobacterium tuberculosis (strain ATCC 25618 / H37Rv) OX=83332 GN=accA1 PE=1 SV=1	P9WPQ3	accA1	71 kDa	6	4	0	0
908	Bifunctional purine biosynthesis protein PurH OS=Mycobacterium tuberculosis (strain ATCC 25618 / H37Rv) OX=83332 GN=purH PE=1 SV=1	P9WHM7	purH	55 kDa	6	4	5	2
909	FAD-containing monooxygenase EthA OS=Mycobacterium tuberculosis (strain ATCC 25618 / H37Rv) OX=83332 GN=ethA PE=1 SV=1	P9WNF9	ethA	55 kDa	6	3	0	0
910	Delta(24)-sterol reductase OS=Mycobacterium tuberculosis (strain ATCC 25618 / H37Rv) OX=83332 GN=Rv3719 PE=1 SV=1	O69686	Rv3719	53 kDa	6	4	0	0
911	Putative aminoglycoside phosphotransferase OS=Mycobacterium tuberculosis (strain ATCC 25618 / H37Rv) OX=83332 GN=Rv3168 PE=1 SV=1	P9WI99	Rv3168	43 kDa	6	3	0	0
912	Conserved protein OS=Mycobacterium tuberculosis (strain ATCC 25618 / H37Rv) OX=83332 GN=Rv2510c PE=1 SV=1	I6Y0X6	Rv2510c	57 kDa	6	4	0	0
913	MoCF_biosynth domain-containing protein OS=Mycobacterium tuberculosis (strain ATCC 25618 / H37Rv) OX=83332 GN=moaB2 PE=1 SV=3	O53897	moaB2	18 kDa	6	2	3	2
914	Tyrosine--tRNA ligase OS=Mycobacterium tuberculosis (strain ATCC 25618 / H37Rv) OX=83332 GN=tyrS PE=1 SV=1	P9WFT1	tyrS	46 kDa	6	4	4	3
915	Glutamate synthase [NADPH] small chain OS=Mycobacterium tuberculosis (strain ATCC 25618 / H37Rv) OX=83332 GN=gltD PE=1 SV=1	P9WN19	gltD	53 kDa	6	4	0	0
916	Uncharacterized protein OS=Mycobacterium tuberculosis (strain ATCC 25618 / H37Rv) OX=83332 GN=Rv1691 PE=1 SV=1	O33193	Rv1691	27 kDa	6	2	0	0
917	3-isopropylmalate dehydrogenase OS=Mycobacterium tuberculosis (strain ATCC 25618 / H37Rv) OX=83332 GN=leuB PE=1 SV=1	P9WKK9	leuB	35 kDa	6	5	0	0
918	Probable conserved membrane protein OS=Mycobacterium tuberculosis (strain ATCC 25618 / H37Rv) OX=83332 GN=Rv0347 PE=1 SV=1	O06298	Rv0347	37 kDa	6	3	0	0
919	Response regulator MprA OS=Mycobacterium tuberculosis (strain ATCC 25618 / H37Rv) OX=83332 GN=mprA PE=1 SV=1	P9WGM9	mprA	26 kDa	6	4	0	0
920	GTPase Der OS=Mycobacterium tuberculosis (strain ATCC 25618 / H37Rv) OX=83332 GN=der PE=1 SV=1	P9WNL3	der	50 kDa	6	4	0	0
921	Conserved protein OS=Mycobacterium tuberculosis (strain ATCC 25618 / H37Rv) OX=83332 GN=Rv3237c PE=1 SV=1	O05882	Rv3237c	17 kDa	6	3	0	0
922	Probable peptidase OS=Mycobacterium tuberculosis (strain ATCC 25618 / H37Rv) OX=83332 GN=Rv0457c PE=1 SV=2	O07178	Rv0457c	74 kDa	6	3	0	0
923	Possible transcriptional regulatory protein (Probably TetR-family) OS=Mycobacterium tuberculosis (strain ATCC 25618 / H37Rv) OX=83332 GN=Rv3058c PE=1 SV=4	P95100	Rv3058c	24 kDa	6	4	0	0
924	Argininosuccinate lyase OS=Mycobacterium tuberculosis (strain ATCC 25618 / H37Rv) OX=83332 GN=argH PE=1 SV=1	P9WPY7	argH	50 kDa	6	3	0	0
925	Uncharacterized oxidoreductase Rv2298 OS=Mycobacterium tuberculosis (strain ATCC 25618 / H37Rv) OX=83332 GN=Rv2298 PE=1 SV=1	P9WQA7	Rv2298	35 kDa	6	3	0	0
926	Oligoribonuclease OS=Mycobacterium tuberculosis (strain ATCC 25618 / H37Rv) OX=83332 GN=orn PE=1 SV=1	P9WIU1	orn	23 kDa	6	3	3	2
927	Conserved protein OS=Mycobacterium tuberculosis (strain ATCC 25618 / H37Rv) OX=83332 GN=Rv1769 PE=1 SV=1	O06802	Rv1769	45 kDa	6	2	0	0
928	1,4-dihydroxy-2-naphthoyl-CoA synthase OS=Mycobacterium tuberculosis (strain ATCC 25618 / H37Rv) OX=83332 GN=menB PE=1 SV=1	P9WNP5	menB	35 kDa	6	2	0	0
929	Probable acetyltransferase Rv3034c OS=Mycobacterium tuberculosis (strain ATCC 25618 / H37Rv) OX=83332 GN=Rv3034c PE=1 SV=1	O53281	Rv3034c	33 kDa	6	3	0	0
930	Probable membrane protein OS=Mycobacterium tuberculosis (strain ATCC 25618 / H37Rv) OX=83332 GN=Rv1231c PE=1 SV=1	O86314	Rv1231c	20 kDa	6	2	0	0
931	Probable aldehyde dehydrogenase NAD dependent AldA (Aldehyde dehydrogenase [NAD+]) OS=Mycobacterium tuberculosis (strain ATCC 25618 / H37Rv) OX=83332 GN=aldA PE=1 SV=1	I6X9R9	aldA	51 kDa	6	2	0	0
932	Putative ligase Rv1013 OS=Mycobacterium tuberculosis (strain ATCC 25618 / H37Rv) OX=83332 GN=pks16 PE=1 SV=2	O05598	pks16	58 kDa	6	3	0	0
933	Putative pre-16S rRNA nuclease OS=Mycobacterium tuberculosis (strain ATCC 25618 / H37Rv) OX=83332 GN=Rv2554c PE=1 SV=1	P9WGV7	Rv2554c	18 kDa	6	3	2	2
934	UDP-glucose 4-epimerase OS=Mycobacterium tuberculosis (strain ATCC 25618 / H37Rv) OX=83332 GN=galE1 PE=1 SV=1	P9WN67	galE1	34 kDa	6	3	0	0
935	Pyruvate dehydrogenase E1 component OS=Mycobacterium tuberculosis (strain ATCC 25618 / H37Rv) OX=83332 GN=aceE PE=1 SV=2	P9WIS9	aceE	103 kDa	6	2	0	0
936	5-formyltetrahydrofolate cyclo-ligase OS=Mycobacterium tuberculosis (strain ATCC 25618 / H37Rv) OX=83332 GN=Rv0992c PE=1 SV=1	O05575	Rv0992c	21 kDa	6	3	0	0
937	DNA repair protein RecN OS=Mycobacterium tuberculosis (strain ATCC 25618 / H37Rv) OX=83332 GN=recN PE=1 SV=1	P9WHI7	recN	62 kDa	6	5	0	0
938	Uncharacterized protein OS=Mycobacterium tuberculosis (strain ATCC 25618 / H37Rv) OX=83332 GN=Rv3005c PE=1 SV=1	I6YAV3	Rv3005c	29 kDa	6	2	0	0
939	Probable acyl-CoA dehydrogenase FadE1 OS=Mycobacterium tuberculosis (strain ATCC 25618 / H37Rv) OX=83332 GN=fadE1 PE=1 SV=1	P96808	fadE1	50 kDa	6	2	0	0
940	Possible N-acyl-L-amino acid amidohydrolase AmiA1 (N-acyl-L-amino acid aminohydrolase) OS=Mycobacterium tuberculosis (strain ATCC 25618 / H37Rv) OX=83332 GN=amiA1 PE=1 SV=1	L7N663	amiA1	41 kDa	6	4	0	0
941	Putative glutamine amidotransferase Rv2859c OS=Mycobacterium tuberculosis (strain ATCC 25618 / H37Rv) OX=83332 GN=Rv2859c PE=1 SV=1	O33341	Rv2859c	32 kDa	6	4	0	0
942	Uncharacterized protein Rv1829 OS=Mycobacterium tuberculosis (strain ATCC 25618 / H37Rv) OX=83332 GN=Rv1829 PE=1 SV=1	P9WLR5	Rv1829	18 kDa	6	2	3	2
943	NYN domain-containing protein OS=Mycobacterium tuberculosis (strain ATCC 25618 / H37Rv) OX=83332 GN=Rv0207c PE=1 SV=3	P96389	Rv0207c	26 kDa	6	2	0	0
944	Carbonic anhydrase 2 OS=Mycobacterium tuberculosis (strain ATCC 25618 / H37Rv) OX=83332 GN=mtcA2 PE=1 SV=1	P9WPJ9	mtcA2	22 kDa	6	3	4	2
945	DUF5642 domain-containing protein OS=Mycobacterium tuberculosis (strain ATCC 25618 / H37Rv) OX=83332 GN=Rv0999 PE=1 SV=1	O05582	Rv0999	26 kDa	6	3	0	0
946	Probable transmembrane protein OS=Mycobacterium tuberculosis (strain ATCC 25618 / H37Rv) OX=83332 GN=Rv1234 PE=1 SV=1	O50451	Rv1234	19 kDa	6	3	0	0
947	NADH-quinone oxidoreductase subunit I OS=Mycobacterium tuberculosis (strain ATCC 25618 / H37Rv) OX=83332 GN=nuoI PE=1 SV=1	P9WJG9	nuoI	23 kDa	6	3	0	0
948	Probable oxidoreductase OS=Mycobacterium tuberculosis (strain ATCC 25618 / H37Rv) OX=83332 GN=Rv0077c PE=1 SV=3	O53622	Rv0077c	30 kDa	6	4	0	0
949	Uncharacterized protein Rv0048c OS=Mycobacterium tuberculosis (strain ATCC 25618 / H37Rv) OX=83332 GN=Rv0048c PE=1 SV=1	P9WM87	Rv0048c	31 kDa	6	4	0	0
950	Uncharacterized protein OS=Mycobacterium tuberculosis (strain ATCC 25618 / H37Rv) OX=83332 GN=Rv1443c PE=1 SV=1	O06816	Rv1443c	18 kDa	6	4	0	0
951	Possible oxidoreductase OS=Mycobacterium tuberculosis (strain ATCC 25618 / H37Rv) OX=83332 GN=Rv0547c PE=1 SV=1	O06413	Rv0547c	32 kDa	6	2	0	0
952	Trehalose-phosphate phosphatase OS=Mycobacterium tuberculosis (strain ATCC 25618 / H37Rv) OX=83332 GN=otsB PE=1 SV=1	P9WFZ5	otsB	42 kDa	6	4	0	0
953	Meth_synt_2 domain-containing protein OS=Mycobacterium tuberculosis (strain ATCC 25618 / H37Rv) OX=83332 GN=Rv3015c PE=1 SV=1	I6YAW3	Rv3015c	34 kDa	6	4	0	0
954	Multidomain regulatory protein Rv1364c OS=Mycobacterium tuberculosis (strain ATCC 25618 / H37Rv) OX=83332 GN=Rv1364c PE=1 SV=1	P9WLZ7	Rv1364c	70 kDa	6	5	0	0
955	S-adenosyl-L-methionine-dependent methyltransferase OS=Mycobacterium tuberculosis (strain ATCC 25618 / H37Rv) OX=83332 GN=Rv2751 PE=1 SV=1	I6YEA3	Rv2751	34 kDa	6	2	0	0
956	Cholesterol oxidase OS=Mycobacterium tuberculosis (strain ATCC 25618 / H37Rv) OX=83332 GN=choD PE=1 SV=1	P9WMV9	choD	63 kDa	6	4	0	0
957	Probable conserved membrane protein OS=Mycobacterium tuberculosis (strain ATCC 25618 / H37Rv) OX=83332 GN=Rv3482c PE=1 SV=1	I6YG92	Rv3482c	29 kDa	6	4	0	0
958	5'-methylthioadenosine/S-adenosylhomocysteine nucleosidase OS=Mycobacterium tuberculosis (strain ATCC 25618 / H37Rv) OX=83332 GN=mtnN PE=1 SV=1	P9WJM3	mtnN	27 kDa	6	4	0	0
959	tRNA dimethylallyltransferase OS=Mycobacterium tuberculosis (strain ATCC 25618 / H37Rv) OX=83332 GN=miaA PE=1 SV=1	P9WJW1	miaA	34 kDa	6	4	0	0
960	Probable PhiRv1 integrase OS=Mycobacterium tuberculosis (strain ATCC 25618 / H37Rv) OX=83332 GN=Rv1586c PE=1 SV=1	O06604	Rv1586c	52 kDa	6	4	0	0
961	PHB domain-containing protein OS=Mycobacterium tuberculosis (strain ATCC 25618 / H37Rv) OX=83332 GN=Rv3090 PE=1 SV=1	O05769	Rv3090	32 kDa	6	3	0	0
962	Steroid 3-ketoacyl-CoA thiolase FadA6 OS=Mycobacterium tuberculosis (strain ATCC 25618 / H37Rv) OX=83332 GN=fadA6 PE=1 SV=1	I6XHJ3	fadA6	41 kDa	6	3	0	0
963	Phosphate-specific transport system accessory protein PhoU homolog 1 OS=Mycobacterium tuberculosis (strain ATCC 25618 / H37Rv) OX=83332 GN=phoU1 PE=1 SV=1	P9WI97	phoU1	25 kDa	6	3	0	0
964	Bifunctional oligoribonuclease and PAP phosphatase NrnA OS=Mycobacterium tuberculosis (strain ATCC 25618 / H37Rv) OX=83332 GN=nrnA PE=1 SV=2	P71615	nrnA	35 kDa	6	3	0	0
965	Dormancy associated translation inhibitor OS=Mycobacterium tuberculosis (strain ATCC 25618 / H37Rv) OX=83332 GN=Rv0079 PE=1 SV=1	P9WMA9	Rv0079	30 kDa	6	5	0	0
966	Universal stress protein Rv3134c OS=Mycobacterium tuberculosis (strain ATCC 25618 / H37Rv) OX=83332 GN=Rv3134c PE=1 SV=1	P9WFD3	Rv3134c	28 kDa	6	3	0	0
967	Uncharacterized protein Rv2091c OS=Mycobacterium tuberculosis (strain ATCC 25618 / H37Rv) OX=83332 GN=Rv2091c PE=1 SV=1	P9WLJ5	Rv2091c	26 kDa	6	2	0	0
968	1D-myo-inositol 2-acetamido-2-deoxy-alpha-D-glucopyranoside deacetylase OS=Mycobacterium tuberculosis (strain ATCC 25618 / H37Rv) OX=83332 GN=mshB PE=1 SV=1	P9WJN3	mshB	32 kDa	6	3	0	0
969	Probable transcriptional regulatory protein OS=Mycobacterium tuberculosis (strain ATCC 25618 / H37Rv) OX=83332 GN=Rv2989 PE=1 SV=3	O53238	Rv2989	24 kDa	6	3	0	0
970	Possible Mce-family lipoprotein LprK (Mce-family lipoprotein Mce1E) OS=Mycobacterium tuberculosis (strain ATCC 25618 / H37Rv) OX=83332 GN=lprK PE=1 SV=1	O07417	lprK	42 kDa	6	4	0	0
971	UPF0749 protein Rv1825 OS=Mycobacterium tuberculosis (strain ATCC 25618 / H37Rv) OX=83332 GN=Rv1825 PE=1 SV=1	P9WFG3	Rv1825	31 kDa	6	2	0	0
972	Uncharacterized protein Rv2901c OS=Mycobacterium tuberculosis (strain ATCC 25618 / H37Rv) OX=83332 GN=Rv2901c PE=1 SV=1	P9WL27	Rv2901c	12 kDa	6	2	0	0
973	Medium/long-chain-fatty-acid--[acyl-carrier-protein] ligase MbtM OS=Mycobacterium tuberculosis (strain ATCC 25618 / H37Rv) OX=83332 GN=mbtM PE=1 SV=1	P9WQ41	mbtM	54 kDa	6	3	0	0
974	Possible molybdopterin biosynthesis protein MoeW OS=Mycobacterium tuberculosis (strain ATCC 25618 / H37Rv) OX=83332 GN=moeW PE=1 SV=1	P95234	moeW	35 kDa	6	2	0	0
975	Glycogen synthase OS=Mycobacterium tuberculosis (strain ATCC 25618 / H37Rv) OX=83332 GN=Rv3032 PE=1 SV=1	P9WMY9	Rv3032	45 kDa	6	3	0	0
976	UPF0053 protein Rv2366c OS=Mycobacterium tuberculosis (strain ATCC 25618 / H37Rv) OX=83332 GN=Rv2366c PE=1 SV=1	P9WFP1	Rv2366c	47 kDa	6	3	0	0
977	Possible secreted protein OS=Mycobacterium tuberculosis (strain ATCC 25618 / H37Rv) OX=83332 GN=Rv0394c PE=1 SV=1	P95202	Rv0394c	25 kDa	6	2	0	0
978	Probable transcriptional regulatory protein OS=Mycobacterium tuberculosis (strain ATCC 25618 / H37Rv) OX=83332 GN=Rv1773c PE=1 SV=1	O06806	Rv1773c	27 kDa	6	3	0	0
979	Probable monoacyl phosphatidylinositol tetramannoside-binding protein LpqW OS=Mycobacterium tuberculosis (strain ATCC 25618 / H37Rv) OX=83332 GN=lpqW PE=1 SV=1	P9WGU7	lpqW	66 kDa	6	4	0	0
980	Probable epoxide hydrolase EphC (Epoxide hydratase) OS=Mycobacterium tuberculosis (strain ATCC 25618 / H37Rv) OX=83332 GN=ephC PE=1 SV=1	O06576	ephC	35 kDa	6	3	0	0
981	STAS domain-containing protein OS=Mycobacterium tuberculosis (strain ATCC 25618 / H37Rv) OX=83332 GN=Rv0941c PE=1 SV=2	P71568	Rv0941c	27 kDa	6	2	0	0
982	Uncharacterized membrane protein ArfC OS=Mycobacterium tuberculosis (strain ATCC 25618 / H37Rv) OX=83332 GN=arfC PE=1 SV=1	P9WJG5	arfC	19 kDa	6	3	0	0
983	Uncharacterized PPE family protein PPE3 OS=Mycobacterium tuberculosis (strain ATCC 25618 / H37Rv) OX=83332 GN=PPE3 PE=1 SV=1	P9WI45	PPE3	55 kDa	6	3	0	0
984	Carboxylesterase Culp1 OS=Mycobacterium tuberculosis (strain ATCC 25618 / H37Rv) OX=83332 GN=cut7 PE=1 SV=1	P9WP43	cut7	22 kDa	6	3	4	2
985	Possible enoyl-CoA hydratase EchA9 (Enoyl hydrase) (Unsaturated acyl-CoA hydratase) (Crotonase) OS=Mycobacterium tuberculosis (strain ATCC 25618 / H37Rv) OX=83332 GN=echA9 PE=1 SV=1	O53419	echA9	36 kDa	6	2	0	0
986	Uncharacterized protein Rv2926c OS=Mycobacterium tuberculosis (strain ATCC 25618 / H37Rv) OX=83332 GN=Rv2926c PE=1 SV=1	P9WL17	Rv2926c	22 kDa	6	2	0	0
987	Uncharacterized protein Rv1303 OS=Mycobacterium tuberculosis (strain ATCC 25618 / H37Rv) OX=83332 GN=Rv1303 PE=1 SV=1	P9WM31	Rv1303	17 kDa	6	2	0	0
988	Uncharacterized protein Rv2742A OS=Mycobacterium tuberculosis (strain ATCC 25618 / H37Rv) OX=83332 GN=Rv2742A PE=1 SV=1	P0DMQ8	Rv2742A	16 kDa	6	2	0	0
989	Arginine--tRNA ligase OS=Mycobacterium tuberculosis (strain ATCC 25618 / H37Rv) OX=83332 GN=argS PE=1 SV=1	P9WFW5	argS	60 kDa	5	3	0	0
990	Probable 1,4-alpha-glucan branching enzyme Rv3031 OS=Mycobacterium tuberculosis (strain ATCC 25618 / H37Rv) OX=83332 GN=Rv3031 PE=1 SV=1	P9WQ27	Rv3031	58 kDa	5	3	0	0
991	Possible conserved exported protein OS=Mycobacterium tuberculosis (strain ATCC 25618 / H37Rv) OX=83332 GN=Rv0309 PE=1 SV=1	O07236	Rv0309	23 kDa	5	2	0	0
992	ESX-1 secretion-associated protein EspD OS=Mycobacterium tuberculosis (strain ATCC 25618 / H37Rv) OX=83332 GN=espD PE=1 SV=1	P9WJD5	espD	20 kDa	5	4	0	0
993	UPF0678 fatty acid-binding protein-like protein Rv0813c OS=Mycobacterium tuberculosis (strain ATCC 25618 / H37Rv) OX=83332 GN=Rv0813c PE=1 SV=1	P9WFG9	Rv0813c	24 kDa	5	3	2	2
994	Uncharacterized protein Rv2000 OS=Mycobacterium tuberculosis (strain ATCC 25618 / H37Rv) OX=83332 GN=Rv2000 PE=1 SV=1	P9WLN7	Rv2000	60 kDa	5	3	0	0
995	Oxygen sensor histidine kinase response regulator DosT OS=Mycobacterium tuberculosis (strain ATCC 25618 / H37Rv) OX=83332 GN=dosT PE=1 SV=1	P9WGK1	dosT	62 kDa	5	3	0	0
996	Uncharacterized protein Rv2569c OS=Mycobacterium tuberculosis (strain ATCC 25618 / H37Rv) OX=83332 GN=Rv2569c PE=1 SV=1	P9WL93	Rv2569c	34 kDa	5	4	0	0
997	Possible ketoacyl reductase OS=Mycobacterium tuberculosis (strain ATCC 25618 / H37Rv) OX=83332 GN=Rv1544 PE=1 SV=1	Q10782	Rv1544	28 kDa	5	4	2	2
998	Putative acetolactate synthase large subunit IlvX OS=Mycobacterium tuberculosis (strain ATCC 25618 / H37Rv) OX=83332 GN=ilvX PE=1 SV=1	O53554	ilvX	52 kDa	5	2	0	0
999	Purine nucleoside phosphorylase Rv2149c OS=Mycobacterium tuberculosis (strain ATCC 25618 / H37Rv) OX=83332 GN=Rv2149c PE=1 SV=1	P9WKD5	Rv2149c	26 kDa	5	4	0	0
1000	Carboxylic ester hydrolase LipN OS=Mycobacterium tuberculosis (strain ATCC 25618 / H37Rv) OX=83332 GN=lipN PE=1 SV=1	P95125	lipN	40 kDa	5	4	0	0
1001	Uncharacterized protein OS=Mycobacterium tuberculosis (strain ATCC 25618 / H37Rv) OX=83332 GN=Rv1006 PE=1 SV=1	O05592	Rv1006	61 kDa	5	3	0	0
1002	Putative Rieske 2Fe-2S iron-sulfur protein Rv3818 OS=Mycobacterium tuberculosis (strain ATCC 25618 / H37Rv) OX=83332 GN=Rv3818 PE=1 SV=1	P9WH21	Rv3818	58 kDa	5	4	0	0
1003	Glucosyl-3-phosphoglycerate phosphatase OS=Mycobacterium tuberculosis (strain ATCC 25618 / H37Rv) OX=83332 GN=gpgP PE=1 SV=1	P9WIC7	gpgP	24 kDa	5	3	4	3
1004	UDP-N-acetylmuramoylalanine--D-glutamate ligase OS=Mycobacterium tuberculosis (strain ATCC 25618 / H37Rv) OX=83332 GN=murD PE=1 SV=2	P9WJL5	murD	50 kDa	5	3	0	0
1005	Uncharacterized response regulatory protein Rv3143 OS=Mycobacterium tuberculosis (strain ATCC 25618 / H37Rv) OX=83332 GN=Rv3143 PE=1 SV=1	P9WGL7	Rv3143	14 kDa	5	3	0	0
1006	Probable conserved ATP-binding protein ABC transporter OS=Mycobacterium tuberculosis (strain ATCC 25618 / H37Rv) OX=83332 GN=Rv3041c PE=1 SV=1	I6YF11	Rv3041c	31 kDa	5	3	0	0
1007	Probable lignin peroxidase LipJ OS=Mycobacterium tuberculosis (strain ATCC 25618 / H37Rv) OX=83332 GN=lipJ PE=1 SV=1	O07732	lipJ	50 kDa	5	3	0	0
1008	Conserved protein OS=Mycobacterium tuberculosis (strain ATCC 25618 / H37Rv) OX=83332 GN=Rv2680 PE=1 SV=1	O86317	Rv2680	23 kDa	5	3	3	2
1009	Nicotinate-nucleotide--dimethylbenzimidazole phosphoribosyltransferase OS=Mycobacterium tuberculosis (strain ATCC 25618 / H37Rv) OX=83332 GN=cobT PE=1 SV=1	P9WP85	cobT	36 kDa	5	3	0	0
1010	Helicase ATP-binding domain-containing protein OS=Mycobacterium tuberculosis (strain ATCC 25618 / H37Rv) OX=83332 GN=Rv1179c PE=1 SV=1	O50435	Rv1179c	101 kDa	5	4	0	0
1011	Esterase Rv0045c OS=Mycobacterium tuberculosis (strain ATCC 25618 / H37Rv) OX=83332 GN=Rv0045c PE=1 SV=1	I6XU97	Rv0045c	32 kDa	5	3	0	0
1012	Haloalkane dehalogenase 3 OS=Mycobacterium tuberculosis (strain ATCC 25618 / H37Rv) OX=83332 GN=dhaA PE=1 SV=1	P9WMR9	dhaA	34 kDa	5	4	0	0
1013	Coproporphyrinogen III oxidase OS=Mycobacterium tuberculosis (strain ATCC 25618 / H37Rv) OX=83332 GN=cgoX PE=1 SV=1	P9WMP1	cgoX	47 kDa	5	4	0	0
1014	Uncharacterized protein Rv3292 OS=Mycobacterium tuberculosis (strain ATCC 25618 / H37Rv) OX=83332 GN=Rv3292 PE=1 SV=1	P9WL01	Rv3292	45 kDa	5	3	0	0
1015	Mannose-6-phosphate isomerase OS=Mycobacterium tuberculosis (strain ATCC 25618 / H37Rv) OX=83332 GN=manA PE=1 SV=1	O05898	manA	43 kDa	5	3	0	0
1016	DNA-binding protein Rv2175c OS=Mycobacterium tuberculosis (strain ATCC 25618 / H37Rv) OX=83332 GN=Rv2175c PE=1 SV=3	O53509	Rv2175c	16 kDa	5	2	5	2
1017	Holliday junction ATP-dependent DNA helicase RuvA OS=Mycobacterium tuberculosis (strain ATCC 25618 / H37Rv) OX=83332 GN=ruvA PE=1 SV=1	P9WGW3	ruvA	20 kDa	5	3	0	0
1018	Conserved protein OS=Mycobacterium tuberculosis (strain ATCC 25618 / H37Rv) OX=83332 GN=Rv3091 PE=1 SV=1	I6YB49	Rv3091	62 kDa	5	3	0	0
1019	L-asparaginase OS=Mycobacterium tuberculosis (strain ATCC 25618 / H37Rv) OX=83332 GN=ansA PE=1 SV=1	P9WPX5	ansA	32 kDa	5	3	0	0
1020	Propanal dehydrogenase (CoA-propanoylating) OS=Mycobacterium tuberculosis (strain ATCC 25618 / H37Rv) OX=83332 GN=hsaG PE=1 SV=1	P9WQH3	hsaG	32 kDa	5	4	0	0
1021	Medium/long-chain-fatty-acid--CoA ligase FadD8 OS=Mycobacterium tuberculosis (strain ATCC 25618 / H37Rv) OX=83332 GN=fadD8 PE=1 SV=1	O06417	fadD8	61 kDa	5	2	0	0
1022	Hypoxanthine-guanine phosphoribosyltransferase OS=Mycobacterium tuberculosis (strain ATCC 25618 / H37Rv) OX=83332 GN=hpt PE=1 SV=1	P9WHQ9	hpt	22 kDa	5	4	4	2
1023	Uncharacterized HTH-type transcriptional regulator Rv1830 OS=Mycobacterium tuberculosis (strain ATCC 25618 / H37Rv) OX=83332 GN=Rv1830 PE=1 SV=1	P9WME5	Rv1830	24 kDa	5	3	0	0
1024	Uncharacterized protein OS=Mycobacterium tuberculosis (strain ATCC 25618 / H37Rv) OX=83332 GN=Rv3519 PE=1 SV=1	O53564	Rv3519	26 kDa	5	3	0	0
1025	Uncharacterized protein OS=Mycobacterium tuberculosis (strain ATCC 25618 / H37Rv) OX=83332 GN=Rv0690c PE=1 SV=1	I6Y4G1	Rv0690c	38 kDa	5	3	0	0
1026	ECF RNA polymerase sigma factor SigH OS=Mycobacterium tuberculosis (strain ATCC 25618 / H37Rv) OX=83332 GN=sigH PE=1 SV=1	P9WGH9	sigH	24 kDa	5	4	0	0
1027	Universal stress protein Rv2005c OS=Mycobacterium tuberculosis (strain ATCC 25618 / H37Rv) OX=83332 GN=Rv2005c PE=1 SV=1	P9WLN1	Rv2005c	31 kDa	5	3	0	0
1028	Steroid 3-ketoacyl-CoA thiolase OS=Mycobacterium tuberculosis (strain ATCC 25618 / H37Rv) OX=83332 GN=fadA5 PE=1 SV=1	I6XHI4	fadA5	41 kDa	5	3	0	0
1029	Putative antitoxin VapB10 OS=Mycobacterium tuberculosis (strain ATCC 25618 / H37Rv) OX=83332 GN=vapB10 PE=1 SV=1	P9WLZ1	vapB10	9 kDa	5	3	3	2
1030	Carbamoyl-phosphate synthase small chain OS=Mycobacterium tuberculosis (strain ATCC 25618 / H37Rv) OX=83332 GN=carA PE=1 SV=1	P9WPK5	carA	40 kDa	5	3	0	0
1031	Uncharacterized FAD-linked oxidoreductase Rv2280 OS=Mycobacterium tuberculosis (strain ATCC 25618 / H37Rv) OX=83332 GN=Rv2280 PE=1 SV=1	P9WIT1	Rv2280	48 kDa	5	2	0	0
1032	Possible oxidoreductase OS=Mycobacterium tuberculosis (strain ATCC 25618 / H37Rv) OX=83332 GN=Rv2893 PE=1 SV=1	I6YEN3	Rv2893	35 kDa	5	3	0	0
1033	Uncharacterized protein OS=Mycobacterium tuberculosis (strain ATCC 25618 / H37Rv) OX=83332 GN=Rv0926c PE=1 SV=1	I6WZS8	Rv0926c	38 kDa	5	3	0	0
1034	Conserved protein OS=Mycobacterium tuberculosis (strain ATCC 25618 / H37Rv) OX=83332 GN=Rv2409c PE=1 SV=1	P71734	Rv2409c	31 kDa	5	4	0	0
1035	tRNA N6-adenosine threonylcarbamoyltransferase OS=Mycobacterium tuberculosis (strain ATCC 25618 / H37Rv) OX=83332 GN=tsaD PE=1 SV=1	P9WHT7	tsaD	35 kDa	5	3	0	0
1036	Uncharacterized protein OS=Mycobacterium tuberculosis (strain ATCC 25618 / H37Rv) OX=83332 GN=Rv2375 PE=1 SV=1	O05823	Rv2375	12 kDa	5	3	0	0
1037	RecBCD enzyme subunit RecD OS=Mycobacterium tuberculosis (strain ATCC 25618 / H37Rv) OX=83332 GN=recD PE=1 SV=1	P9WHJ1	recD	62 kDa	5	3	0	0
1038	Conserved protein OS=Mycobacterium tuberculosis (strain ATCC 25618 / H37Rv) OX=83332 GN=Rv3699 PE=1 SV=3	O69667	Rv3699	25 kDa	5	3	3	2
1039	50S ribosomal protein L23 OS=Mycobacterium tuberculosis (strain ATCC 25618 / H37Rv) OX=83332 GN=rplW PE=1 SV=1	P9WHB9	rplW	11 kDa	5	3	0	0
1040	Ribonuclease P protein component OS=Mycobacterium tuberculosis (strain ATCC 25618 / H37Rv) OX=83332 GN=rnpA PE=1 SV=1	P9WGZ3	rnpA	13 kDa	5	2	0	0
1041	Uncharacterized protein OS=Mycobacterium tuberculosis (strain ATCC 25618 / H37Rv) OX=83332 GN=Rv3916c PE=1 SV=1	O53594	Rv3916c	27 kDa	5	3	0	0
1042	Pantothenate synthetase OS=Mycobacterium tuberculosis (strain ATCC 25618 / H37Rv) OX=83332 GN=panC PE=1 SV=1	P9WIL5	panC	33 kDa	5	3	0	0
1043	Uncharacterized ABC transporter ATP-binding protein Rv1281c OS=Mycobacterium tuberculosis (strain ATCC 25618 / H37Rv) OX=83332 GN=Rv1281c PE=1 SV=1	P9WQJ5	Rv1281c	65 kDa	5	3	0	0
1044	Probable 'component linked with the assembly of cytochrome' transport transmembrane ATP-binding protein ABC transporter CydD OS=Mycobacterium tuberculosis (strain ATCC 25618 / H37Rv) OX=83332 GN=cydD PE=1 SV=1	O06138	cydD	55 kDa	5	2	0	0
1045	Glucose-6-phosphate 1-dehydrogenase 2 OS=Mycobacterium tuberculosis (strain ATCC 25618 / H37Rv) OX=83332 GN=zwf2 PE=1 SV=1	P9WN73	zwf2	57 kDa	5	2	0	0
1046	Putative non-heme bromoperoxidase BpoC OS=Mycobacterium tuberculosis (strain ATCC 25618 / H37Rv) OX=83332 GN=bpoC PE=1 SV=1	P9WNH1	bpoC	28 kDa	5	3	0	0
1047	Uncharacterized protein Rv2047c OS=Mycobacterium tuberculosis (strain ATCC 25618 / H37Rv) OX=83332 GN=Rv2047c PE=1 SV=1	P9WIH5	Rv2047c	91 kDa	5	2	0	0
1048	Signal peptidase I OS=Mycobacterium tuberculosis (strain ATCC 25618 / H37Rv) OX=83332 GN=lepB PE=1 SV=1	P9WKA1	lepB	32 kDa	5	2	0	0
1049	Calcium-transporting ATPase CtpE OS=Mycobacterium tuberculosis (strain ATCC 25618 / H37Rv) OX=83332 GN=ctpE PE=1 SV=1	P9WPT1	ctpE	85 kDa	5	3	0	0
1050	Conserved protein OS=Mycobacterium tuberculosis (strain ATCC 25618 / H37Rv) OX=83332 GN=Rv2114 PE=1 SV=3	O33249	Rv2114	23 kDa	5	3	0	0
1051	Conserved protein OS=Mycobacterium tuberculosis (strain ATCC 25618 / H37Rv) OX=83332 GN=Rv0862c PE=1 SV=1	O53874	Rv0862c	80 kDa	5	3	0	0
1052	Probable conserved transmembrane protein OS=Mycobacterium tuberculosis (strain ATCC 25618 / H37Rv) OX=83332 GN=Rv1707 PE=1 SV=1	O33206	Rv1707	51 kDa	5	3	0	0
1053	Copper-sensing transcriptional repressor RicR OS=Mycobacterium tuberculosis (strain ATCC 25618 / H37Rv) OX=83332 GN=ricR PE=1 SV=1	O07434	ricR	10 kDa	5	4	0	0
1054	Probable O-acetylhomoserine sulfhydrylase MetC (Homocysteine synthase) (O-acetylhomoserine (Thiol)-lyase) (OAH sulfhydrylase) (O-acetyl-L-homoserine sulfhydrylase) OS=Mycobacterium tuberculosis (strain ATCC 25618 / H37Rv) OX=83332 GN=metC PE=1 SV=1	O53390	metC	47 kDa	5	3	0	0
1055	1-deoxy-D-xylulose 5-phosphate reductoisomerase OS=Mycobacterium tuberculosis (strain ATCC 25618 / H37Rv) OX=83332 GN=dxr PE=1 SV=1	P9WNS1	dxr	43 kDa	5	3	0	0
1056	Sensory transduction protein RegX3 OS=Mycobacterium tuberculosis (strain ATCC 25618 / H37Rv) OX=83332 GN=regX3 PE=1 SV=1	P9WGL9	regX3	25 kDa	5	2	0	0
1057	Conserved protein OS=Mycobacterium tuberculosis (strain ATCC 25618 / H37Rv) OX=83332 GN=Rv3813c PE=1 SV=1	O07810	Rv3813c	29 kDa	5	2	0	0
1058	Probable oxidoreductase OS=Mycobacterium tuberculosis (strain ATCC 25618 / H37Rv) OX=83332 GN=Rv1050 PE=1 SV=3	O53398	Rv1050	32 kDa	5	3	0	0
1059	Phosphatidyl-myo-inositol mannosyltransferase OS=Mycobacterium tuberculosis (strain ATCC 25618 / H37Rv) OX=83332 GN=pimA PE=1 SV=1	P9WMZ5	pimA	40 kDa	5	3	0	0
1060	Possible SOJ/para-related protein OS=Mycobacterium tuberculosis (strain ATCC 25618 / H37Rv) OX=83332 GN=Rv3213c PE=1 SV=1	O05853	Rv3213c	29 kDa	5	3	0	0
1061	Probable dipeptide-transport ATP-binding protein ABC transporter DppD OS=Mycobacterium tuberculosis (strain ATCC 25618 / H37Rv) OX=83332 GN=dppD PE=1 SV=1	I6Y482	dppD	59 kDa	5	4	0	0
1062	Phosphoserine phosphatase SerB1 OS=Mycobacterium tuberculosis (strain ATCC 25618 / H37Rv) OX=83332 GN=serB1 PE=1 SV=1	P9WGJ3	serB1	33 kDa	5	2	0	0
1063	Probable transcriptional regulatory protein NarL OS=Mycobacterium tuberculosis (strain ATCC 25618 / H37Rv) OX=83332 GN=narL PE=1 SV=1	P9WGM5	narL	23 kDa	5	3	0	0
1064	Conserved protein OS=Mycobacterium tuberculosis (strain ATCC 25618 / H37Rv) OX=83332 GN=Rv0523c PE=1 SV=3	O06389	Rv0523c	15 kDa	5	3	0	0
1065	Conserved protein OS=Mycobacterium tuberculosis (strain ATCC 25618 / H37Rv) OX=83332 GN=Rv3732 PE=1 SV=1	O69699	Rv3732	38 kDa	5	3	0	0
1066	Probable unidentified antibiotic-transport ATP-binding protein ABC transporter OS=Mycobacterium tuberculosis (strain ATCC 25618 / H37Rv) OX=83332 GN=Rv1458c PE=1 SV=1	O53149	Rv1458c	34 kDa	5	4	0	0
1067	Possible phosphotransferase OS=Mycobacterium tuberculosis (strain ATCC 25618 / H37Rv) OX=83332 GN=Rv3817 PE=1 SV=1	O07806	Rv3817	27 kDa	5	3	0	0
1068	Probable acyl-CoA dehydrogenase FadE31 OS=Mycobacterium tuberculosis (strain ATCC 25618 / H37Rv) OX=83332 GN=fadE31 PE=1 SV=1	I6YGH7	fadE31	41 kDa	5	3	0	0
1069	Copper-exporting P-type ATPase OS=Mycobacterium tuberculosis (strain ATCC 25618 / H37Rv) OX=83332 GN=ctpA PE=1 SV=1	P9WPU1	ctpA	79 kDa	5	3	0	0
1070	Endopeptidase La OS=Mycobacterium tuberculosis (strain ATCC 25618 / H37Rv) OX=83332 GN=Rv3194c PE=1 SV=1	O53340	Rv3194c	35 kDa	5	2	0	0
1071	Probable conserved integral membrane alanine and valine and leucine rich protein OS=Mycobacterium tuberculosis (strain ATCC 25618 / H37Rv) OX=83332 GN=Rv2690c PE=1 SV=1	I6Y1H7	Rv2690c	71 kDa	5	3	0	0
1072	Uncharacterized protein Rv1501 OS=Mycobacterium tuberculosis (strain ATCC 25618 / H37Rv) OX=83332 GN=Rv1501 PE=1 SV=1	P9WI91	Rv1501	31 kDa	5	3	0	0
1073	Conserved protein OS=Mycobacterium tuberculosis (strain ATCC 25618 / H37Rv) OX=83332 GN=Rv2955c PE=1 SV=4	P95137	Rv2955c	36 kDa	5	4	0	0
1074	UvrABC system protein C OS=Mycobacterium tuberculosis (strain ATCC 25618 / H37Rv) OX=83332 GN=uvrC PE=1 SV=1	P9WFC5	uvrC	72 kDa	5	3	0	0
1075	Uncharacterized protein Rv1486c OS=Mycobacterium tuberculosis (strain ATCC 25618 / H37Rv) OX=83332 GN=Rv1486c PE=1 SV=1	P9WLX3	Rv1486c	30 kDa	5	3	0	0
1076	Putative antitoxin VapB45 OS=Mycobacterium tuberculosis (strain ATCC 25618 / H37Rv) OX=83332 GN=vapB45 PE=1 SV=3	O53464	vapB45	26 kDa	5	3	0	0
1077	Conserved membrane protein OS=Mycobacterium tuberculosis (strain ATCC 25618 / H37Rv) OX=83332 GN=Rv1132 PE=1 SV=3	O06583	Rv1132	64 kDa	5	3	0	0
1078	Peptidoglycan glycosyltransferase RodA OS=Mycobacterium tuberculosis (strain ATCC 25618 / H37Rv) OX=83332 GN=rodA PE=1 SV=1	P9WN99	rodA	51 kDa	5	3	0	0
1079	Uncharacterized glycosyltransferase Rv0539 OS=Mycobacterium tuberculosis (strain ATCC 25618 / H37Rv) OX=83332 GN=Rv0539 PE=1 SV=1	P9WMY1	Rv0539	23 kDa	5	2	0	0
1080	Probable conserved lipoprotein LpqU OS=Mycobacterium tuberculosis (strain ATCC 25618 / H37Rv) OX=83332 GN=lpqU PE=1 SV=4	P96378	lpqU	26 kDa	5	3	0	0
1081	Uncharacterized oxidoreductase Rv2073c OS=Mycobacterium tuberculosis (strain ATCC 25618 / H37Rv) OX=83332 GN=Rv2073c PE=1 SV=1	P9WGR3	Rv2073c	26 kDa	5	2	0	0
1082	Cobalamin biosynthesis protein CobIJ OS=Mycobacterium tuberculosis (strain ATCC 25618 / H37Rv) OX=83332 GN=cobIJ PE=1 SV=1	P9WGB3	cobIJ	54 kDa	5	3	0	0
1083	ECF RNA polymerase sigma factor SigE OS=Mycobacterium tuberculosis (strain ATCC 25618 / H37Rv) OX=83332 GN=sigE PE=1 SV=1	P9WGG7	sigE	29 kDa	5	2	0	0
1084	NAD kinase OS=Mycobacterium tuberculosis (strain ATCC 25618 / H37Rv) OX=83332 GN=ppnK PE=1 SV=1	P9WHV7	ppnK	33 kDa	5	2	0	0
1085	Siderophore export accessory protein MmpS5 OS=Mycobacterium tuberculosis (strain ATCC 25618 / H37Rv) OX=83332 GN=mmpS5 PE=1 SV=1	P9WJS7	mmpS5	15 kDa	5	2	2	2
1086	Conserved protein OS=Mycobacterium tuberculosis (strain ATCC 25618 / H37Rv) OX=83332 GN=Rv3753c PE=1 SV=1	O69720	Rv3753c	18 kDa	5	2	0	0
1087	Alanine and proline-rich secreted protein Apa OS=Mycobacterium tuberculosis (strain ATCC 25618 / H37Rv) OX=83332 GN=apa PE=1 SV=1	P9WIR7	apa	33 kDa	5	2	14	4
1088	Uncharacterized protein Rv0968 OS=Mycobacterium tuberculosis (strain ATCC 25618 / H37Rv) OX=83332 GN=Rv0968 PE=1 SV=1	P9WKL9	Rv0968	10 kDa	5	2	0	0
1089	Tryptophan--tRNA ligase OS=Mycobacterium tuberculosis (strain ATCC 25618 / H37Rv) OX=83332 GN=trpS PE=1 SV=1	P9WFT3	trpS	36 kDa	5	2	0	0
1090	Probable respiratory nitrate reductase (Beta chain) NarH OS=Mycobacterium tuberculosis (strain ATCC 25618 / H37Rv) OX=83332 GN=narH PE=1 SV=1	O06560	narH	62 kDa	5	2	0	0
1091	Cell wall synthesis protein CwsA OS=Mycobacterium tuberculosis (strain ATCC 25618 / H37Rv) OX=83332 GN=cwsA PE=1 SV=1	P9WJF3	cwsA	16 kDa	5	2	0	0
1092	Phosphate-specific transport system accessory protein PhoU homolog 2 OS=Mycobacterium tuberculosis (strain ATCC 25618 / H37Rv) OX=83332 GN=phoU2 PE=1 SV=1	P9WI95	phoU2	24 kDa	5	2	0	0
1093	NADH-quinone oxidoreductase subunit H OS=Mycobacterium tuberculosis (strain ATCC 25618 / H37Rv) OX=83332 GN=nuoH PE=1 SV=1	P9WIX1	nuoH	45 kDa	5	2	0	0
1094	Conserved protein OS=Mycobacterium tuberculosis (strain ATCC 25618 / H37Rv) OX=83332 GN=Rv0530A PE=1 SV=1	V5QPR5	Rv0530A	6 kDa	5	2	0	0
1095	Uncharacterized protein Rv1987 OS=Mycobacterium tuberculosis (strain ATCC 25618 / H37Rv) OX=83332 GN=Rv1987 PE=1 SV=1	P9WLQ1	Rv1987	15 kDa	5	2	0	0
1096	Phosphatidylserine decarboxylase proenzyme OS=Mycobacterium tuberculosis (strain ATCC 25618 / H37Rv) OX=83332 GN=psd PE=1 SV=1	P9WHQ5	psd	24 kDa	5	2	0	0
1097	Cluster of Possible PhiRv2 prophage protein OS=Mycobacterium tuberculosis (strain ATCC 25618 / H37Rv) OX=83332 GN=Rv2650c PE=1 SV=1 (P71947)	P71947 [2]	Rv2650c	51 kDa	4	3	0	0
1098	Cluster of Keratin, type I cytoskeletal 14 OS=Homo sapiens OX=9606 GN=KRT14 (P02533)	P02533 [5]	KRT14	52 kDa	4	4	0	0
1099	Biotin-dependent 3-methylcrotonyl-coenzyme A carboxylase beta1 subunit OS=Mycobacterium tuberculosis (strain ATCC 25618 / H37Rv) OX=83332 GN=accD1 PE=1 SV=1	I6YDK7	accD1	57 kDa	4	2	0	0
1100	Malate synthase G OS=Mycobacterium tuberculosis (strain ATCC 25618 / H37Rv) OX=83332 GN=glcB PE=1 SV=1	P9WK17	glcB	80 kDa	4	3	0	0
1101	ESX-5 secretion system ATPase EccB5 OS=Mycobacterium tuberculosis (strain ATCC 25618 / H37Rv) OX=83332 GN=eccB5 PE=1 SV=1	P9WNQ9	eccB5	54 kDa	4	2	0	0
1102	Probable acetyl-CoA acetyltransferase OS=Mycobacterium tuberculosis (strain ATCC 25618 / H37Rv) OX=83332 GN=fadA4 PE=1 SV=1	P9WG69	fadA4	40 kDa	4	3	6	4
1103	Putative threonylcarbamoyl-AMP synthase OS=Mycobacterium tuberculosis (strain ATCC 25618 / H37Rv) OX=83332 GN=Rv1301 PE=1 SV=1	P9WGC9	Rv1301	23 kDa	4	3	0	0
1104	Macro domain-containing protein OS=Mycobacterium tuberculosis (strain ATCC 25618 / H37Rv) OX=83332 GN=Rv0060 PE=1 SV=1	O53605	Rv0060	39 kDa	4	2	0	0
1105	Uncharacterized protein Rv1954A OS=Mycobacterium tuberculosis (strain ATCC 25618 / H37Rv) OX=83332 GN=Rv1954A PE=2 SV=1	P0CV86	Rv1954A	10 kDa	4	2	0	0
1106	Probable NADPH quinone oxidoreductase FadB4 (NADPH:quinone reductase) (Zeta-crystallin) OS=Mycobacterium tuberculosis (strain ATCC 25618 / H37Rv) OX=83332 GN=fadB4 PE=1 SV=1	P95185	fadB4	34 kDa	4	4	3	3
1107	Putative antitoxin VapB38 OS=Mycobacterium tuberculosis (strain ATCC 25618 / H37Rv) OX=83332 GN=vapB38 PE=1 SV=1	P9WJ25	vapB38	8 kDa	4	3	3	2
1108	Trehalose 2-sulfotransferase OS=Mycobacterium tuberculosis (strain ATCC 25618 / H37Rv) OX=83332 GN=stf0 PE=1 SV=1	O53699	stf0	30 kDa	4	2	0	0
1109	Possible transmembrane protein OS=Mycobacterium tuberculosis (strain ATCC 25618 / H37Rv) OX=83332 GN=Rv0426c PE=1 SV=1	P96272	Rv0426c	14 kDa	4	2	0	0
1110	Ribose-phosphate pyrophosphokinase OS=Mycobacterium tuberculosis (strain ATCC 25618 / H37Rv) OX=83332 GN=prs PE=1 SV=1	P9WKE3	prs	35 kDa	4	3	0	0
1111	Conserved protein OS=Mycobacterium tuberculosis (strain ATCC 25618 / H37Rv) OX=83332 GN=Rv3683 PE=1 SV=1	I6X827	Rv3683	34 kDa	4	3	0	0
1112	Probable acyl-CoA dehydrogenase FadE9 OS=Mycobacterium tuberculosis (strain ATCC 25618 / H37Rv) OX=83332 GN=fadE9 PE=1 SV=1	I6Y4R2	fadE9	41 kDa	4	3	0	0
1113	Probable phosphomannomutase PmmA (PMM) (Phosphomannose mutase) OS=Mycobacterium tuberculosis (strain ATCC 25618 / H37Rv) OX=83332 GN=pmmA PE=1 SV=1	O86374	pmmA	49 kDa	4	2	0	0
1114	ERCC4 domain-containing protein OS=Mycobacterium tuberculosis (strain ATCC 25618 / H37Rv) OX=83332 GN=Rv2529 PE=1 SV=2	P95024	Rv2529	50 kDa	4	2	0	0
1115	D-glycerol 3-phosphate phosphatase OS=Mycobacterium tuberculosis (strain ATCC 25618 / H37Rv) OX=83332 GN=Rv1692 PE=1 SV=1	O33194	Rv1692	37 kDa	4	3	0	0
1116	Conserved protein OS=Mycobacterium tuberculosis (strain ATCC 25618 / H37Rv) OX=83332 GN=Rv2134c PE=1 SV=1	O06241	Rv2134c	21 kDa	4	3	0	0
1117	Cluster of Putative S-adenosyl-L-methionine-dependent methyltransferase Rv0145 OS=Mycobacterium tuberculosis (strain ATCC 25618 / H37Rv) OX=83332 GN=Rv0145 PE=1 SV=1 (P9WFJ1)	P9WFJ1 [2]	Rv0145	34 kDa	4	2	0	0
1118	Tryptophan synthase beta chain OS=Mycobacterium tuberculosis (strain ATCC 25618 / H37Rv) OX=83332 GN=trpB PE=1 SV=1	P9WFX9	trpB	45 kDa	4	2	0	0
1119	ATP synthase epsilon chain OS=Mycobacterium tuberculosis (strain ATCC 25618 / H37Rv) OX=83332 GN=atpC PE=1 SV=1	P9WPV1	atpC	13 kDa	4	2	4	2
1120	Uncharacterized protein Rv2008c OS=Mycobacterium tuberculosis (strain ATCC 25618 / H37Rv) OX=83332 GN=Rv2008c PE=1 SV=1	P9WLM9	Rv2008c	48 kDa	4	2	0	0
1121	Probable transport protein MmpL1 OS=Mycobacterium tuberculosis (strain ATCC 25618 / H37Rv) OX=83332 GN=mmpL1 PE=1 SV=1	P9WJV9	mmpL1	105 kDa	4	3	0	0
1122	Uncharacterized protein Rv2001 OS=Mycobacterium tuberculosis (strain ATCC 25618 / H37Rv) OX=83332 GN=Rv2001 PE=1 SV=1	P9WLN5	Rv2001	29 kDa	4	2	0	0
1123	ESX-1 secretion-associated protein EspE OS=Mycobacterium tuberculosis (strain ATCC 25618 / H37Rv) OX=83332 GN=espE PE=1 SV=1	P9WJD3	espE	42 kDa	4	2	0	0
1124	RibD_C domain-containing protein OS=Mycobacterium tuberculosis (strain ATCC 25618 / H37Rv) OX=83332 GN=ribD PE=1 SV=1	P71968	ribD	28 kDa	4	2	0	0
1125	Coproheme decarboxylase OS=Mycobacterium tuberculosis (strain ATCC 25618 / H37Rv) OX=83332 GN=chdC PE=1 SV=1	P9WL45	chdC	26 kDa	4	3	0	0
1126	Glutamate 5-kinase OS=Mycobacterium tuberculosis (strain ATCC 25618 / H37Rv) OX=83332 GN=proB PE=1 SV=1	P9WHU9	proB	39 kDa	4	2	0	0
1127	Abasic site processing protein OS=Mycobacterium tuberculosis (strain ATCC 25618 / H37Rv) OX=83332 GN=Rv3226c PE=1 SV=1	O05872	Rv3226c	28 kDa	4	2	0	0
1128	Antitoxin VapB32 OS=Mycobacterium tuberculosis (strain ATCC 25618 / H37Rv) OX=83332 GN=vapB32 PE=1 SV=1	P9WJ33	vapB32	7 kDa	4	2	0	0
1129	ESX-3 secretion-associated protein EspG3 OS=Mycobacterium tuberculosis (strain ATCC 25618 / H37Rv) OX=83332 GN=espG3 PE=1 SV=1	P9WJC7	espG3	32 kDa	4	3	0	0
1130	POLIIIAc domain-containing protein OS=Mycobacterium tuberculosis (strain ATCC 25618 / H37Rv) OX=83332 GN=Rv3856c PE=1 SV=1	P96221	Rv3856c	37 kDa	4	3	0	0
1131	Mce-family protein Mce1A OS=Mycobacterium tuberculosis (strain ATCC 25618 / H37Rv) OX=83332 GN=mce1A PE=1 SV=1	Q79FZ9	mce1A	48 kDa	4	2	0	0
1132	PGL/p-HBAD biosynthesis rhamnosyltransferase OS=Mycobacterium tuberculosis (strain ATCC 25618 / H37Rv) OX=83332 GN=Rv2962c PE=1 SV=1	P9WN09	Rv2962c	49 kDa	4	3	0	0
1133	Phosphomethylpyrimidine synthase OS=Mycobacterium tuberculosis (strain ATCC 25618 / H37Rv) OX=83332 GN=thiC PE=1 SV=1	P9WG79	thiC	60 kDa	4	2	0	0
1134	GTPase HflX OS=Mycobacterium tuberculosis (strain ATCC 25618 / H37Rv) OX=83332 GN=hflX PE=1 SV=1	O33230	hflX	53 kDa	4	2	0	0
1135	Conserved protein OS=Mycobacterium tuberculosis (strain ATCC 25618 / H37Rv) OX=83332 GN=Rv0443 PE=1 SV=3	O53728	Rv0443	19 kDa	4	2	0	0
1136	Multifunctional non-homologous end joining DNA repair protein LigD OS=Mycobacterium tuberculosis (strain ATCC 25618 / H37Rv) OX=83332 GN=ligD PE=1 SV=1	P9WNV3	ligD	84 kDa	4	2	0	0
1137	Mce-family protein Mce1C OS=Mycobacterium tuberculosis (strain ATCC 25618 / H37Rv) OX=83332 GN=mce1C PE=1 SV=1	O07415	mce1C	54 kDa	4	3	0	0
1138	Gamma-glutamyl phosphate reductase OS=Mycobacterium tuberculosis (strain ATCC 25618 / H37Rv) OX=83332 GN=proA PE=1 SV=1	P9WHV1	proA	44 kDa	4	2	0	0
1139	Probable short-chain type dehydrogenase/reductase OS=Mycobacterium tuberculosis (strain ATCC 25618 / H37Rv) OX=83332 GN=Rv1882c PE=1 SV=1	O07749	Rv1882c	30 kDa	4	2	0	0
1140	Uncharacterized tRNA/rRNA methyltransferase Rv3579c OS=Mycobacterium tuberculosis (strain ATCC 25618 / H37Rv) OX=83332 GN=Rv3579c PE=1 SV=1	P9WFY5	Rv3579c	34 kDa	4	2	0	0
1141	Probable enoyl-CoA hydratase echA14 OS=Mycobacterium tuberculosis (strain ATCC 25618 / H37Rv) OX=83332 GN=echA14 PE=1 SV=1	P9WNN5	echA14	26 kDa	4	2	0	0
1142	Probable membrane protein OS=Mycobacterium tuberculosis (strain ATCC 25618 / H37Rv) OX=83332 GN=Rv1920 PE=1 SV=1	O53962	Rv1920	32 kDa	4	2	0	0
1143	Uncharacterized protein Rv1278 OS=Mycobacterium tuberculosis (strain ATCC 25618 / H37Rv) OX=83332 GN=Rv1278 PE=1 SV=1	P9WM41	Rv1278	93 kDa	4	3	0	0
1144	Mce-family protein Mce1B OS=Mycobacterium tuberculosis (strain ATCC 25618 / H37Rv) OX=83332 GN=mce1B PE=1 SV=1	O07414	mce1B	38 kDa	4	3	0	0
1145	Probable diacyglycerol O-acyltransferase tgs1 OS=Mycobacterium tuberculosis (strain ATCC 25618 / H37Rv) OX=83332 GN=tgs1 PE=1 SV=1	P9WKC9	tgs1	51 kDa	4	3	0	0
1146	RecBCD enzyme subunit RecC OS=Mycobacterium tuberculosis (strain ATCC 25618 / H37Rv) OX=83332 GN=recC PE=1 SV=1	P9WIQ5	recC	120 kDa	4	2	0	0
1147	Uncharacterized protein Rv1424c OS=Mycobacterium tuberculosis (strain ATCC 25618 / H37Rv) OX=83332 GN=Rv1424c PE=1 SV=1	P9WLX7	Rv1424c	27 kDa	4	2	0	0
1148	Trehalose-2-sulfate acyltransferase PapA2 OS=Mycobacterium tuberculosis (strain ATCC 25618 / H37Rv) OX=83332 GN=papA2 PE=1 SV=1	P9WIK7	papA2	52 kDa	4	3	0	0
1149	Riboflavin biosynthesis protein OS=Mycobacterium tuberculosis (strain ATCC 25618 / H37Rv) OX=83332 GN=ribF PE=1 SV=1	I6X5C9	ribF	36 kDa	4	3	0	0
1150	Probable acyl-CoA dehydrogenase FadE35 OS=Mycobacterium tuberculosis (strain ATCC 25618 / H37Rv) OX=83332 GN=fadE35 PE=1 SV=1	O53577	fadE35	65 kDa	4	3	0	0
1151	Probable L-lysine-epsilon aminotransferase OS=Mycobacterium tuberculosis (strain ATCC 25618 / H37Rv) OX=83332 GN=lat PE=1 SV=1	P9WQ77	lat	49 kDa	4	2	0	0
1152	Probable glycine dehydrogenase (decarboxylating) OS=Mycobacterium tuberculosis (strain ATCC 25618 / H37Rv) OX=83332 GN=gcvP PE=1 SV=1	P9WN53	gcvP	100 kDa	4	4	0	0
1153	Dimethylallyltranstransferase OS=Mycobacterium tuberculosis (strain ATCC 25618 / H37Rv) OX=83332 GN=grcC2 PE=1 SV=1	O05572	grcC2	35 kDa	4	3	0	0
1154	Uncharacterized protein Rv3786c OS=Mycobacterium tuberculosis (strain ATCC 25618 / H37Rv) OX=83332 GN=Rv3786c PE=1 SV=1	P9WKW9	Rv3786c	45 kDa	4	2	0	0
1155	Nitrate reductase alpha subunit OS=Mycobacterium tuberculosis (strain ATCC 25618 / H37Rv) OX=83332 GN=narG PE=1 SV=1	P9WJQ3	narG	137 kDa	4	3	0	0
1156	D-inositol 3-phosphate glycosyltransferase OS=Mycobacterium tuberculosis (strain ATCC 25618 / H37Rv) OX=83332 GN=mshA PE=1 SV=1	P9WMY7	mshA	51 kDa	4	2	0	0
1157	Conserved protein OS=Mycobacterium tuberculosis (strain ATCC 25618 / H37Rv) OX=83332 GN=Rv2054 PE=1 SV=1	O86353	Rv2054	25 kDa	4	3	0	0
1158	Uncharacterized protein Rv2237 OS=Mycobacterium tuberculosis (strain ATCC 25618 / H37Rv) OX=83332 GN=Rv2237 PE=1 SV=1	P9WLH1	Rv2237	29 kDa	4	3	0	0
1159	Possible oxidoreductase OS=Mycobacterium tuberculosis (strain ATCC 25618 / H37Rv) OX=83332 GN=Rv3368c PE=1 SV=1	O50397	Rv3368c	24 kDa	4	2	0	0
1160	Ribosome maturation factor RimP OS=Mycobacterium tuberculosis (strain ATCC 25618 / H37Rv) OX=83332 GN=rimP PE=1 SV=1	P9WH17	rimP	20 kDa	4	2	0	0
1161	Sulfite reductase [ferredoxin] OS=Mycobacterium tuberculosis (strain ATCC 25618 / H37Rv) OX=83332 GN=sir PE=1 SV=1	P9WJ03	sir	62 kDa	4	2	0	0
1162	Possible conserved transmembrane protein OS=Mycobacterium tuberculosis (strain ATCC 25618 / H37Rv) OX=83332 GN=Rv3104c PE=1 SV=1	O05781	Rv3104c	33 kDa	4	2	0	0
1163	ESX-2 secretion system protein eccD2 OS=Mycobacterium tuberculosis (strain ATCC 25618 / H37Rv) OX=83332 GN=eccD2 PE=1 SV=1	P9WNQ5	eccD2	53 kDa	4	3	0	0
1164	Probable conserved transmembrane protein OS=Mycobacterium tuberculosis (strain ATCC 25618 / H37Rv) OX=83332 GN=Rv0528 PE=1 SV=1	O06394	Rv0528	57 kDa	4	2	0	0
1165	Possible alkyldihydroxyacetonephosphate synthase AgpS (Alkyl-DHAP synthase) (Alkylglycerone-phosphate synthase) OS=Mycobacterium tuberculosis (strain ATCC 25618 / H37Rv) OX=83332 GN=agpS PE=1 SV=1	O05784	agpS	57 kDa	4	3	0	0
1166	Probable oxidoreductase OS=Mycobacterium tuberculosis (strain ATCC 25618 / H37Rv) OX=83332 GN=Rv0794c PE=1 SV=1	I6Y4U4	Rv0794c	52 kDa	4	3	0	0
1167	Glycerol-3-phosphate dehydrogenase [NAD(P)+] OS=Mycobacterium tuberculosis (strain ATCC 25618 / H37Rv) OX=83332 GN=gpsA PE=1 SV=1	P9WN77	gpsA	34 kDa	4	2	0	0
1168	Putative diacyglycerol O-acyltransferase Rv2285 OS=Mycobacterium tuberculosis (strain ATCC 25618 / H37Rv) OX=83332 GN=Rv2285 PE=1 SV=1	P9WKB5	Rv2285	48 kDa	4	2	0	0
1169	Pantothenate kinase OS=Mycobacterium tuberculosis (strain ATCC 25618 / H37Rv) OX=83332 GN=coaA PE=1 SV=1	P9WPA7	coaA	36 kDa	4	2	0	0
1170	Possible penicillin-binding protein OS=Mycobacterium tuberculosis (strain ATCC 25618 / H37Rv) OX=83332 GN=Rv1730c PE=1 SV=1	P71988	Rv1730c	56 kDa	4	3	0	0
1171	ECF RNA polymerase sigma factor SigJ OS=Mycobacterium tuberculosis (strain ATCC 25618 / H37Rv) OX=83332 GN=sigJ PE=1 SV=1	L0TCG5	sigJ	34 kDa	4	2	0	0
1172	Ribosomal RNA small subunit methyltransferase A OS=Mycobacterium tuberculosis (strain ATCC 25618 / H37Rv) OX=83332 GN=ksgA PE=1 SV=1	P9WH07	ksgA	35 kDa	4	3	0	0
1173	Trehalose synthase/amylase TreS OS=Mycobacterium tuberculosis (strain ATCC 25618 / H37Rv) OX=83332 GN=treS PE=1 SV=1	P9WQ19	treS	69 kDa	4	2	0	0
1174	1-acylglycerol-3-phosphate O-acyltransferase OS=Mycobacterium tuberculosis (strain ATCC 25618 / H37Rv) OX=83332 GN=Rv2182c PE=1 SV=1	O53516	Rv2182c	27 kDa	4	2	0	0
1175	Transcriptional regulator Rv0485 OS=Mycobacterium tuberculosis (strain ATCC 25618 / H37Rv) OX=83332 GN=Rv0485 PE=1 SV=1	P9WKV1	Rv0485	46 kDa	4	2	0	0
1176	Terminal beta-(1->2)-arabinofuranosyltransferase OS=Mycobacterium tuberculosis (strain ATCC 25618 / H37Rv) OX=83332 GN=aftB PE=1 SV=3	O53582	aftB	69 kDa	4	3	0	0
1177	Sensor histidine kinase NarS OS=Mycobacterium tuberculosis (strain ATCC 25618 / H37Rv) OX=83332 GN=narS PE=1 SV=3	O53857	narS	46 kDa	4	2	0	0
1178	Uncharacterized PPE family protein PPE40 OS=Mycobacterium tuberculosis (strain ATCC 25618 / H37Rv) OX=83332 GN=PPE40 PE=1 SV=1	P9WHZ7	PPE40	58 kDa	4	3	0	0
1179	Possible dehydrogenase OS=Mycobacterium tuberculosis (strain ATCC 25618 / H37Rv) OX=83332 GN=Rv3726 PE=1 SV=1	O69693	Rv3726	42 kDa	4	2	0	0
1180	Probable ATP-dependent helicase DinG homolog OS=Mycobacterium tuberculosis (strain ATCC 25618 / H37Rv) OX=83332 GN=dinG PE=1 SV=1	P9WMR5	dinG	70 kDa	4	2	0	0
1181	Uncharacterized protein Rv0906 OS=Mycobacterium tuberculosis (strain ATCC 25618 / H37Rv) OX=83332 GN=Rv0906 PE=1 SV=1	P9WKP3	Rv0906	41 kDa	4	2	0	0
1182	Possible conserved transmembrane protein OS=Mycobacterium tuberculosis (strain ATCC 25618 / H37Rv) OX=83332 GN=Rv0200 PE=1 SV=1	O53651	Rv0200	24 kDa	4	3	0	0
1183	Probable conserved transmembrane protein OS=Mycobacterium tuberculosis (strain ATCC 25618 / H37Rv) OX=83332 GN=Rv2772c PE=1 SV=1	I6YA75	Rv2772c	17 kDa	4	2	0	0
1184	Phosphate-binding protein PstS 1 OS=Mycobacterium tuberculosis (strain ATCC 25618 / H37Rv) OX=83332 GN=pstS1 PE=1 SV=1	P9WGU1	pstS1	38 kDa	4	3	0	0
1185	PPE family protein PPE52 OS=Mycobacterium tuberculosis (strain ATCC 25618 / H37Rv) OX=83332 GN=PPE52 PE=1 SV=1	I6X6H8	PPE52	39 kDa	4	2	0	0
1186	Inactive dihydropteroate synthase 2 OS=Mycobacterium tuberculosis (strain ATCC 25618 / H37Rv) OX=83332 GN=folP2 PE=1 SV=1	P9WNC9	folP2	33 kDa	4	2	0	0
1187	Uncharacterized protein Rv1319c OS=Mycobacterium tuberculosis (strain ATCC 25618 / H37Rv) OX=83332 GN=Rv1319c PE=1 SV=1	P9WQ31	Rv1319c	58 kDa	4	2	0	0
1188	Uncharacterized protein Rv1836c OS=Mycobacterium tuberculosis (strain ATCC 25618 / H37Rv) OX=83332 GN=Rv1836c PE=1 SV=1	P9WLQ9	Rv1836c	70 kDa	4	2	0	0
1189	Uncharacterized SURF1-like protein Rv2235 OS=Mycobacterium tuberculosis (strain ATCC 25618 / H37Rv) OX=83332 GN=Rv2235 PE=1 SV=1	P9WGA7	Rv2235	30 kDa	4	2	0	0
1190	NADH dehydrogenase-like protein Rv1812c OS=Mycobacterium tuberculosis (strain ATCC 25618 / H37Rv) OX=83332 GN=Rv1812c PE=1 SV=1	P9WJJ1	Rv1812c	42 kDa	4	3	0	0
1191	Conserved protein OS=Mycobacterium tuberculosis (strain ATCC 25618 / H37Rv) OX=83332 GN=Rv0365c PE=1 SV=2	O06315	Rv0365c	42 kDa	4	2	0	0
1192	PhoH-like protein OS=Mycobacterium tuberculosis (strain ATCC 25618 / H37Rv) OX=83332 GN=Rv2368c PE=1 SV=1	P9WIA3	Rv2368c	38 kDa	4	2	0	0
1193	Uncharacterized protein Rv0093c OS=Mycobacterium tuberculosis (strain ATCC 25618 / H37Rv) OX=83332 GN=Rv0093c PE=1 SV=1	P9WM69	Rv0093c	30 kDa	4	2	0	0
1194	Uncharacterized protein Rv2212 OS=Mycobacterium tuberculosis (strain ATCC 25618 / H37Rv) OX=83332 GN=Rv2212 PE=1 SV=1	P9WMU7	Rv2212	40 kDa	4	2	0	0
1195	Sulfur carrier protein CysO OS=Mycobacterium tuberculosis (strain ATCC 25618 / H37Rv) OX=83332 GN=cysO PE=1 SV=1	P9WP33	cysO	10 kDa	4	2	6	2
1196	ESX-1 secretion-associated protein EspJ OS=Mycobacterium tuberculosis (strain ATCC 25618 / H37Rv) OX=83332 GN=espJ PE=1 SV=1	P9WJC3	espJ	27 kDa	4	2	0	0
1197	Uncharacterized lipoprotein Rv2585c OS=Mycobacterium tuberculosis (strain ATCC 25618 / H37Rv) OX=83332 GN=Rv2585c PE=1 SV=1	P9WL77	Rv2585c	59 kDa	4	2	0	0
1198	L-asparagine permease 2 OS=Mycobacterium tuberculosis (strain ATCC 25618 / H37Rv) OX=83332 GN=ansP2 PE=1 SV=1	P9WQM7	ansP2	52 kDa	4	2	0	0
1199	Probable succinate dehydrogenase (Iron-sulphur protein subunit) SdhB (Succinic dehydrogenase) (Fumarate reductase) (Fumarate dehydrogenase) (Fumaric hydrogenase) OS=Mycobacterium tuberculosis (strain ATCC 25618 / H37Rv) OX=83332 GN=sdhB PE=1 SV=1	O53371	sdhB	29 kDa	4	2	0	0
1200	Uncharacterized protein Rv1993c OS=Mycobacterium tuberculosis (strain ATCC 25618 / H37Rv) OX=83332 GN=Rv1993c PE=1 SV=1	P9WLP5	Rv1993c	9 kDa	4	2	0	0
1201	Possible conserved membrane protein OS=Mycobacterium tuberculosis (strain ATCC 25618 / H37Rv) OX=83332 GN=Rv1024 PE=4 SV=1	P96376	Rv1024	25 kDa	4	2	0	0
1202	Possible beta-1,3-glucanase OS=Mycobacterium tuberculosis (strain ATCC 25618 / H37Rv) OX=83332 GN=Rv0315 PE=1 SV=1	O07242	Rv0315	32 kDa	4	2	0	0
1203	Trehalase OS=Mycobacterium tuberculosis (strain ATCC 25618 / H37Rv) OX=83332 GN=Rv2402 PE=1 SV=2	P71741	Rv2402	77 kDa	4	2	0	0
1204	Uncharacterized HTH-type transcriptional regulator Rv0681 OS=Mycobacterium tuberculosis (strain ATCC 25618 / H37Rv) OX=83332 GN=Rv0681 PE=1 SV=3	O53789	Rv0681	21 kDa	4	2	0	0
1205	Putative antitoxin VapB51 OS=Mycobacterium tuberculosis (strain ATCC 25618 / H37Rv) OX=83332 GN=vapB51 PE=1 SV=1	I6WXS6	vapB51	7 kDa	4	2	0	0
1206	Putative antitoxin VapB44 OS=Mycobacterium tuberculosis (strain ATCC 25618 / H37Rv) OX=83332 GN=vapB44 PE=4 SV=1	P9WJ17	vapB44	9 kDa	4	2	0	0
1207	Multidrug resistance protein B homolog OS=Mycobacterium tuberculosis (strain ATCC 25618 / H37Rv) OX=83332 GN=emrB PE=3 SV=1	P9WG89	emrB	57 kDa	4	2	0	0
1208	D-alanyl-D-alanine carboxypeptidase DacB1 OS=Mycobacterium tuberculosis (strain ATCC 25618 / H37Rv) OX=83332 GN=dacB1 PE=1 SV=1	O53380	dacB1	42 kDa	4	2	0	0
1209	Possible alanine rich oxidoreductase OS=Mycobacterium tuberculosis (strain ATCC 25618 / H37Rv) OX=83332 GN=Rv2781c PE=1 SV=1	I6X5C5	Rv2781c	35 kDa	4	2	0	0
1210	Sec-independent protein translocase protein TatB OS=Mycobacterium tuberculosis (strain ATCC 25618 / H37Rv) OX=83332 GN=tatB PE=3 SV=1	P9WG99	tatB	14 kDa	4	2	0	0
1211	Putative antitoxin VapB12 OS=Mycobacterium tuberculosis (strain ATCC 25618 / H37Rv) OX=83332 GN=vapB12 PE=1 SV=1	P9WJ53	vapB12	8 kDa	4	2	0	0
1212	Uncharacterized protein Rv2571c OS=Mycobacterium tuberculosis (strain ATCC 25618 / H37Rv) OX=83332 GN=Rv2571c PE=1 SV=1	P9WL89	Rv2571c	37 kDa	4	2	0	0
1213	Uncharacterized protein Rv1546 OS=Mycobacterium tuberculosis (strain ATCC 25618 / H37Rv) OX=83332 GN=Rv1546 PE=1 SV=1	P9WLU7	Rv1546	15 kDa	4	2	0	0
1214	Conserved protein OS=Mycobacterium tuberculosis (strain ATCC 25618 / H37Rv) OX=83332 GN=Rv0360c PE=1 SV=1	O06310	Rv0360c	15 kDa	4	2	0	0
1215	Conserved protein OS=Mycobacterium tuberculosis (strain ATCC 25618 / H37Rv) OX=83332 GN=Rv3678c PE=1 SV=1	I6YGW9	Rv3678c	15 kDa	4	2	0	0
1216	Conserved protein OS=Mycobacterium tuberculosis (strain ATCC 25618 / H37Rv) OX=83332 GN=Rv0140 PE=1 SV=1	P96817	Rv0140	14 kDa	4	2	0	0
1217	Uncharacterized protein OS=Mycobacterium tuberculosis (strain ATCC 25618 / H37Rv) OX=83332 GN=Rv0863 PE=1 SV=1	I6XWF9	Rv0863	10 kDa	4	2	0	0
1218	Uncharacterized PPE family protein PPE16 OS=Mycobacterium tuberculosis (strain ATCC 25618 / H37Rv) OX=83332 GN=PPE16 PE=3 SV=1	P9WI29	PPE16	60 kDa	4	2	0	0
1219	Glycogen phosphorylase OS=Mycobacterium tuberculosis (strain ATCC 25618 / H37Rv) OX=83332 GN=glgP PE=1 SV=1	P9WMW1	glgP	96 kDa	3	2	4	3
1220	Phenylalanine--tRNA ligase alpha subunit OS=Mycobacterium tuberculosis (strain ATCC 25618 / H37Rv) OX=83332 GN=pheS PE=1 SV=1	P9WFU3	pheS	37 kDa	3	2	0	0
1221	Immunogenic protein MPT64 OS=Mycobacterium tuberculosis (strain ATCC 25618 / H37Rv) OX=83332 GN=mpt64 PE=1 SV=1	P9WIN9	mpt64	25 kDa	3	2	8	3
1222	Cobalamin biosynthesis protein CobN OS=Mycobacterium tuberculosis (strain ATCC 25618 / H37Rv) OX=83332 GN=cobN PE=1 SV=4	O53498	cobN	129 kDa	3	2	0	0
1223	Conserved protein OS=Mycobacterium tuberculosis (strain ATCC 25618 / H37Rv) OX=83332 GN=Rv0801 PE=1 SV=1	O06633	Rv0801	13 kDa	3	2	0	0
1224	Uncharacterized protein Rv2030c OS=Mycobacterium tuberculosis (strain ATCC 25618 / H37Rv) OX=83332 GN=Rv2030c PE=1 SV=1	P9WLM1	Rv2030c	75 kDa	3	2	0	0
1225	Lipid II isoglutaminyl synthase (glutamine-hydrolyzing) subunit MurT OS=Mycobacterium tuberculosis (strain ATCC 25618 / H37Rv) OX=83332 GN=murT PE=1 SV=1	I6Y4C7	murT	43 kDa	3	2	0	0
1226	L-cysteine:1D-myo-inositol 2-amino-2-deoxy-alpha-D-glucopyranoside ligase OS=Mycobacterium tuberculosis (strain ATCC 25618 / H37Rv) OX=83332 GN=mshC PE=1 SV=1	P9WJM9	mshC	46 kDa	3	2	0	0
1227	Uncharacterized protein Rv1367c OS=Mycobacterium tuberculosis (strain ATCC 25618 / H37Rv) OX=83332 GN=Rv1367c PE=1 SV=2	P9WLZ3	Rv1367c	44 kDa	3	2	0	0
1228	Probable polyketide synthase Pks7 OS=Mycobacterium tuberculosis (strain ATCC 25618 / H37Rv) OX=83332 GN=pks7 PE=1 SV=1	P94996	pks7	221 kDa	3	2	0	0
1229	3-isopropylmalate dehydratase small subunit OS=Mycobacterium tuberculosis (strain ATCC 25618 / H37Rv) OX=83332 GN=leuD PE=1 SV=1	P9WK95	leuD	22 kDa	3	2	2	2
1230	Probable transport protein MmpL9 OS=Mycobacterium tuberculosis (strain ATCC 25618 / H37Rv) OX=83332 GN=mmpL9 PE=1 SV=1	P9WJU3	mmpL9	105 kDa	3	2	0	0
1231	Probable phosphoglucomutase PgmA (Glucose phosphomutase) (PGM) OS=Mycobacterium tuberculosis (strain ATCC 25618 / H37Rv) OX=83332 GN=pgmA PE=1 SV=1	I6Y2G3	pgmA	58 kDa	3	3	0	0
1232	ATP phosphoribosyltransferase OS=Mycobacterium tuberculosis (strain ATCC 25618 / H37Rv) OX=83332 GN=hisG PE=1 SV=1	P9WMN1	hisG	30 kDa	3	2	0	0
1233	DegV domain-containing protein Rv2417c OS=Mycobacterium tuberculosis (strain ATCC 25618 / H37Rv) OX=83332 GN=Rv2417c PE=1 SV=1	P9WP05	Rv2417c	28 kDa	3	2	0	0
1234	Uncharacterized ABC transporter ATP-binding protein Rv0986 OS=Mycobacterium tuberculosis (strain ATCC 25618 / H37Rv) OX=83332 GN=Rv0986 PE=1 SV=1	P9WQK1	Rv0986	27 kDa	3	2	0	0
1235	Conserved protein OS=Mycobacterium tuberculosis (strain ATCC 25618 / H37Rv) OX=83332 GN=Rv2683 PE=1 SV=1	I6X540	Rv2683	18 kDa	3	2	0	0
1236	Biotin--[acetyl-CoA-carboxylase] ligase OS=Mycobacterium tuberculosis (strain ATCC 25618 / H37Rv) OX=83332 GN=birA PE=1 SV=1	I6YFP0	birA	28 kDa	3	2	0	0
1237	Serine protease Rv3671c OS=Mycobacterium tuberculosis (strain ATCC 25618 / H37Rv) OX=83332 GN=Rv3671c PE=1 SV=1	P9WHR9	Rv3671c	41 kDa	3	2	5	2
1238	Probable CDP-diacylglycerol pyrophosphatase OS=Mycobacterium tuberculosis (strain ATCC 25618 / H37Rv) OX=83332 GN=cdh PE=1 SV=1	P9WPG9	cdh	29 kDa	3	2	0	0
1239	Amidophosphoribosyltransferase OS=Mycobacterium tuberculosis (strain ATCC 25618 / H37Rv) OX=83332 GN=purF PE=1 SV=1	P9WHQ7	purF	56 kDa	3	2	0	0
1240	3-methyl-2-oxobutanoate dehydrogenase subunit beta OS=Mycobacterium tuberculosis (strain ATCC 25618 / H37Rv) OX=83332 GN=bkdB PE=1 SV=1	P9WIS1	bkdB	38 kDa	3	2	0	0
1241	Conserved protein OS=Mycobacterium tuberculosis (strain ATCC 25618 / H37Rv) OX=83332 GN=Rv0822c PE=1 SV=1	I6WZI4	Rv0822c	73 kDa	3	2	0	0
1242	Possible 2-hydroxyhepta-2,4-diene-1,7-dioate isomerase (HHDD isomerase) OS=Mycobacterium tuberculosis (strain ATCC 25618 / H37Rv) OX=83332 GN=Rv2993c PE=1 SV=2	I6Y276	Rv2993c	25 kDa	3	2	0	0
1243	GTPase Era OS=Mycobacterium tuberculosis (strain ATCC 25618 / H37Rv) OX=83332 GN=era PE=1 SV=1	P9WNK9	era	32 kDa	3	2	0	0
1244	Probable methyltransferase OS=Mycobacterium tuberculosis (strain ATCC 25618 / H37Rv) OX=83332 GN=Rv1523 PE=1 SV=2	Q50584	Rv1523	38 kDa	3	2	0	0
1245	Probable amino acid decarboxylase OS=Mycobacterium tuberculosis (strain ATCC 25618 / H37Rv) OX=83332 GN=Rv2531c PE=1 SV=1	I6X4K0	Rv2531c	106 kDa	3	2	0	0
1246	Chorismate pyruvate-lyase OS=Mycobacterium tuberculosis (strain ATCC 25618 / H37Rv) OX=83332 GN=Rv2949c PE=1 SV=1	P9WIC5	Rv2949c	23 kDa	3	3	0	0
1247	Uncharacterized HTH-type transcriptional regulator Rv0023 OS=Mycobacterium tuberculosis (strain ATCC 25618 / H37Rv) OX=83332 GN=Rv0023 PE=1 SV=1	P9WMI3	Rv0023	27 kDa	3	2	0	0
1248	Peptidoglycan D,D-transpeptidase PbpA OS=Mycobacterium tuberculosis (strain ATCC 25618 / H37Rv) OX=83332 GN=pbpA PE=1 SV=1	P9WKD1	pbpA	52 kDa	3	2	0	0
1249	Putative diacyglycerol O-acyltransferase Rv3087 OS=Mycobacterium tuberculosis (strain ATCC 25618 / H37Rv) OX=83332 GN=Rv3087 PE=1 SV=1	P9WKB1	Rv3087	53 kDa	3	2	0	0
1250	Conserved protein OS=Mycobacterium tuberculosis (strain ATCC 25618 / H37Rv) OX=83332 GN=Rv0356c PE=1 SV=1	O06307	Rv0356c	23 kDa	3	3	0	0
1251	Mce-family protein Mce1D OS=Mycobacterium tuberculosis (strain ATCC 25618 / H37Rv) OX=83332 GN=mce1D PE=1 SV=1	O07416	mce1D	57 kDa	3	2	0	0
1252	Uncharacterized protein OS=Mycobacterium tuberculosis (strain ATCC 25618 / H37Rv) OX=83332 GN=Rv3863 PE=1 SV=1	P96214	Rv3863	41 kDa	3	2	0	0
1253	NADH-quinone oxidoreductase subunit E OS=Mycobacterium tuberculosis (strain ATCC 25618 / H37Rv) OX=83332 GN=nuoE PE=1 SV=1	P9WIV5	nuoE	27 kDa	3	2	0	0
1254	Putative OXPP cycle protein OpcA OS=Mycobacterium tuberculosis (strain ATCC 25618 / H37Rv) OX=83332 GN=opcA PE=1 SV=1	O06813	opcA	33 kDa	3	2	0	0
1255	Probable oxidoreductase OS=Mycobacterium tuberculosis (strain ATCC 25618 / H37Rv) OX=83332 GN=Rv3777 PE=1 SV=2	P72043	Rv3777	34 kDa	3	3	0	0
1256	Possible thioredoxin protein (Thiol-disulfide interchange protein) OS=Mycobacterium tuberculosis (strain ATCC 25618 / H37Rv) OX=83332 GN=Rv0526 PE=1 SV=1	O06392	Rv0526	23 kDa	3	2	0	0
1257	Possible lipid carrier protein or keto acyl-CoA thiolase OS=Mycobacterium tuberculosis (strain ATCC 25618 / H37Rv) OX=83332 GN=Rv0914c PE=1 SV=1	I6XWJ8	Rv0914c	44 kDa	3	2	0	0
1258	Probable malate:quinone oxidoreductase OS=Mycobacterium tuberculosis (strain ATCC 25618 / H37Rv) OX=83332 GN=mqo PE=1 SV=1	P9WJP5	mqo	54 kDa	3	2	0	0
1259	4-hydroxy-3-methylbut-2-enyl diphosphate reductase 2 OS=Mycobacterium tuberculosis (strain ATCC 25618 / H37Rv) OX=83332 GN=ispH2 PE=1 SV=1	P9WKG1	ispH2	36 kDa	3	2	0	0
1260	Probable enoyl-CoA hydratase EchA10 (Enoyl hydrase) (Unsaturated acyl-CoA hydratase) (Crotonase) OS=Mycobacterium tuberculosis (strain ATCC 25618 / H37Rv) OX=83332 GN=echA10 PE=1 SV=1	O06542	echA10	28 kDa	3	2	0	0
1261	Putative glutamate--cysteine ligase 2 OS=Mycobacterium tuberculosis (strain ATCC 25618 / H37Rv) OX=83332 GN=Rv0433 PE=1 SV=1	P9WPK9	Rv0433	42 kDa	3	2	0	0
1262	Probable conserved exported protein OS=Mycobacterium tuberculosis (strain ATCC 25618 / H37Rv) OX=83332 GN=Rv0817c PE=1 SV=1	I6WZH9	Rv0817c	29 kDa	3	2	0	0
1263	Peptidase M20 domain-containing protein 2 OS=Mycobacterium tuberculosis (strain ATCC 25618 / H37Rv) OX=83332 GN=amiB1 PE=1 SV=1	L7N690	amiB1	41 kDa	3	2	0	0
1264	FO synthase OS=Mycobacterium tuberculosis (strain ATCC 25618 / H37Rv) OX=83332 GN=fbiC PE=1 SV=1	P9WP77	fbiC	93 kDa	3	2	0	0
1265	Probable 2-succinylbenzoate--CoA ligase OS=Mycobacterium tuberculosis (strain ATCC 25618 / H37Rv) OX=83332 GN=menE PE=1 SV=2	P9WQ39	menE	38 kDa	3	2	0	0
1266	3-oxosteroid 1-dehydrogenase OS=Mycobacterium tuberculosis (strain ATCC 25618 / H37Rv) OX=83332 GN=kstD PE=1 SV=3	P71864	kstD	61 kDa	3	2	0	0
1267	Uncharacterized protein OS=Mycobacterium tuberculosis (strain ATCC 25618 / H37Rv) OX=83332 GN=Rv2137c PE=1 SV=1	O06238	Rv2137c	15 kDa	3	2	0	0
1268	Diaminopimelate epimerase OS=Mycobacterium tuberculosis (strain ATCC 25618 / H37Rv) OX=83332 GN=dapF PE=1 SV=1	P9WP19	dapF	30 kDa	3	2	0	0
1269	Probable arylsulfatase AtsB (Aryl-sulfate sulphohydrolase) (Sulfatase) OS=Mycobacterium tuberculosis (strain ATCC 25618 / H37Rv) OX=83332 GN=atsB PE=1 SV=3	O65931	atsB	106 kDa	3	2	0	0
1270	Probable fatty-acid-CoA ligase FadD34 (Fatty-acid-CoA synthetase) (Fatty-acid-CoA synthase) OS=Mycobacterium tuberculosis (strain ATCC 25618 / H37Rv) OX=83332 GN=fadD34 PE=1 SV=1	L7N699	fadD34	61 kDa	3	2	0	0
1271	(2E,6E)-farnesyl diphosphate synthase OS=Mycobacterium tuberculosis (strain ATCC 25618 / H37Rv) OX=83332 GN=idsA2 PE=1 SV=1	O53507	idsA2	38 kDa	3	2	0	0
1272	Dihydropteroate synthase OS=Mycobacterium tuberculosis (strain ATCC 25618 / H37Rv) OX=83332 GN=folP1 PE=1 SV=1	P9WND1	folP1	29 kDa	3	2	0	0
1273	Thiamine-monophosphate kinase OS=Mycobacterium tuberculosis (strain ATCC 25618 / H37Rv) OX=83332 GN=thiL PE=1 SV=1	P9WG71	thiL	34 kDa	3	2	0	0
1274	Conserved protein OS=Mycobacterium tuberculosis (strain ATCC 25618 / H37Rv) OX=83332 GN=Rv2778c PE=1 SV=1	I6Y1P2	Rv2778c	17 kDa	3	2	0	0
1275	Methyltransf_25 domain-containing protein OS=Mycobacterium tuberculosis (strain ATCC 25618 / H37Rv) OX=83332 GN=Rv2675c PE=1 SV=1	I6Y1G8	Rv2675c	28 kDa	3	2	0	0
1276	PPE family protein PPE4 OS=Mycobacterium tuberculosis (strain ATCC 25618 / H37Rv) OX=83332 GN=PPE4 PE=1 SV=1	P9WI43	PPE4	52 kDa	3	2	0	0
1277	Putative envelope-preserving system protein Rv2743c OS=Mycobacterium tuberculosis (strain ATCC 25618 / H37Rv) OX=83332 GN=Rv2743c PE=1 SV=1	I6YA50	Rv2743c	29 kDa	3	2	0	0
1278	Probable lipoprotein aminopeptidase LpqL OS=Mycobacterium tuberculosis (strain ATCC 25618 / H37Rv) OX=83332 GN=lpqL PE=1 SV=1	P96264	lpqL	52 kDa	3	3	0	0
1279	Conserved protein OS=Mycobacterium tuberculosis (strain ATCC 25618 / H37Rv) OX=83332 GN=Rv1867 PE=1 SV=1	P95148	Rv1867	54 kDa	3	2	0	0
1280	ESX-1 secretion system ATPase EccB1 OS=Mycobacterium tuberculosis (strain ATCC 25618 / H37Rv) OX=83332 GN=eccB1 PE=1 SV=1	P9WNR7	eccB1	51 kDa	3	2	0	0
1281	RNA polymerase sigma factor SigF OS=Mycobacterium tuberculosis (strain ATCC 25618 / H37Rv) OX=83332 GN=sigF PE=1 SV=1	P9WGI3	sigF	29 kDa	3	2	0	0
1282	Carboxylesterase B OS=Mycobacterium tuberculosis (strain ATCC 25618 / H37Rv) OX=83332 GN=caeB PE=1 SV=1	P9WHR5	caeB	55 kDa	3	2	0	0
1283	Uncharacterized protein Rv0025 OS=Mycobacterium tuberculosis (strain ATCC 25618 / H37Rv) OX=83332 GN=Rv0025 PE=1 SV=1	P9WMA1	Rv0025	13 kDa	3	2	0	0
1284	Alanine racemase OS=Mycobacterium tuberculosis (strain ATCC 25618 / H37Rv) OX=83332 GN=alr PE=1 SV=1	P9WQA9	alr	41 kDa	3	3	0	0
1285	ECF RNA polymerase sigma factor SigD OS=Mycobacterium tuberculosis (strain ATCC 25618 / H37Rv) OX=83332 GN=sigD PE=1 SV=1	P9WGG9	sigD	23 kDa	3	2	0	0
1286	UDP-N-acetylenolpyruvoylglucosamine reductase OS=Mycobacterium tuberculosis (strain ATCC 25618 / H37Rv) OX=83332 GN=murB PE=1 SV=1	P9WJL9	murB	39 kDa	3	2	0	0
1287	HTH-type transcriptional regulator Mce2R OS=Mycobacterium tuberculosis (strain ATCC 25618 / H37Rv) OX=83332 GN=mce2R PE=1 SV=1	P9WMG5	mce2R	27 kDa	3	3	0	0
1288	Methyltransf_25 domain-containing protein OS=Mycobacterium tuberculosis (strain ATCC 25618 / H37Rv) OX=83332 GN=Rv3120 PE=1 SV=1	O05796	Rv3120	22 kDa	3	2	0	0
1289	Serine/threonine-protein kinase PknI OS=Mycobacterium tuberculosis (strain ATCC 25618 / H37Rv) OX=83332 GN=pknI PE=1 SV=1	P9WI69	pknI	62 kDa	3	2	0	0
1290	Uncharacterized protein OS=Mycobacterium tuberculosis (strain ATCC 25618 / H37Rv) OX=83332 GN=Rv2516c PE=1 SV=1	I6YDM0	Rv2516c	29 kDa	3	2	0	0
1291	Cobyric acid synthase OS=Mycobacterium tuberculosis (strain ATCC 25618 / H37Rv) OX=83332 GN=cobQ PE=1 SV=1	P9WP95	cobQ	52 kDa	3	2	0	0
1292	Uncharacterized protein OS=Mycobacterium tuberculosis (strain ATCC 25618 / H37Rv) OX=83332 GN=Rv1748 PE=1 SV=1	P72005	Rv1748	27 kDa	3	2	0	0
1293	Conserved protein OS=Mycobacterium tuberculosis (strain ATCC 25618 / H37Rv) OX=83332 GN=Rv1780 PE=1 SV=1	O53931	Rv1780	20 kDa	3	2	0	0
1294	Ribonuclease VapC47 OS=Mycobacterium tuberculosis (strain ATCC 25618 / H37Rv) OX=83332 GN=vapC47 PE=1 SV=1	P9WF49	vapC47	15 kDa	3	2	0	0
1295	Mycobacterial cidal antitoxin MbcA OS=Mycobacterium tuberculosis (strain ATCC 25618 / H37Rv) OX=83332 GN=mbcA PE=1 SV=1	P9WLP7	mbcA	12 kDa	3	2	0	0
1296	Antitoxin Rv0909 OS=Mycobacterium tuberculosis (strain ATCC 25618 / H37Rv) OX=83332 GN=Rv0909 PE=1 SV=1	P9WJ07	Rv0909	6 kDa	3	2	0	0
1297	29 kDa antigen CFP29 OS=Mycobacterium tuberculosis (strain ATCC 25618 / H37Rv) OX=83332 GN=cfp29 PE=1 SV=1	I6WZG6	cfp29	29 kDa	3	2	0	0
1298	Possible transcriptional regulatory protein (Probably TetR-family) OS=Mycobacterium tuberculosis (strain ATCC 25618 / H37Rv) OX=83332 GN=Rv3160c PE=1 SV=3	O53310	Rv3160c	23 kDa	3	2	0	0
1299	Peptide-methionine (R)-S-oxide reductase OS=Mycobacterium tuberculosis (strain ATCC 25618 / H37Rv) OX=83332 GN=msrB PE=1 SV=1	I6YA00	msrB	15 kDa	3	2	0	0
1300	Uncharacterized protein Rv1322 OS=Mycobacterium tuberculosis (strain ATCC 25618 / H37Rv) OX=83332 GN=Rv1322 PE=1 SV=1	P9WM27	Rv1322	11 kDa	3	2	0	0
1301	Urease accessory protein UreG OS=Mycobacterium tuberculosis (strain ATCC 25618 / H37Rv) OX=83332 GN=ureG PE=1 SV=1	P9WFE3	ureG	23 kDa	3	2	0	0
1302	Nudix hydrolase domain-containing protein OS=Mycobacterium tuberculosis (strain ATCC 25618 / H37Rv) OX=83332 GN=Rv3672c PE=1 SV=1	I6XHX8	Rv3672c	29 kDa	3	2	0	0
1303	Diglucosylglycerate octanoyltransferase OS=Mycobacterium tuberculosis (strain ATCC 25618 / H37Rv) OX=83332 GN=octT PE=1 SV=1	P71725	octT	27 kDa	3	2	0	0
1304	Probable short-chain type dehydrogenase/reductase OS=Mycobacterium tuberculosis (strain ATCC 25618 / H37Rv) OX=83332 GN=Rv3548c PE=1 SV=3	P71853	Rv3548c	31 kDa	3	2	0	0
1305	Conserved protein OS=Mycobacterium tuberculosis (strain ATCC 25618 / H37Rv) OX=83332 GN=Rv0791c PE=1 SV=1	I6X9T8	Rv0791c	38 kDa	3	2	0	0
1306	Uncharacterized protein Rv2313c OS=Mycobacterium tuberculosis (strain ATCC 25618 / H37Rv) OX=83332 GN=Rv2313c PE=1 SV=1	P9WLB7	Rv2313c	31 kDa	3	2	0	0
1307	Probable conserved transmembrane protein OS=Mycobacterium tuberculosis (strain ATCC 25618 / H37Rv) OX=83332 GN=Rv1072 PE=1 SV=1	O53420	Rv1072	29 kDa	3	2	0	0
1308	Probable thioredoxin TrxA OS=Mycobacterium tuberculosis (strain ATCC 25618 / H37Rv) OX=83332 GN=trxA PE=1 SV=2	O53161	trxA	13 kDa	3	2	0	0
1309	GCN5-related N-acetyltransferase OS=Mycobacterium tuberculosis (strain ATCC 25618 / H37Rv) OX=83332 GN=Rv2170 PE=1 SV=1	O53504	Rv2170	23 kDa	3	2	0	0
1310	Universal stress protein Rv2028c OS=Mycobacterium tuberculosis (strain ATCC 25618 / H37Rv) OX=83332 GN=Rv2028c PE=1 SV=1	P9WFD9	Rv2028c	29 kDa	3	2	0	0
1311	Probable UDP-glucose 4-epimerase GalE3 (Galactowaldenase) (UDP-galactose 4-epimerase) (Uridine diphosphate galactose 4-epimerase) (Uridine diphospho-galactose 4-epimerase) OS=Mycobacterium tuberculosis (strain ATCC 25618 / H37Rv) OX=83332 GN=galE3 PE=1 SV=1	L7N670	galE3	36 kDa	3	2	0	0
1312	Probable biotin-dependent acyl-coenzyme A carboxylase beta2 subunit OS=Mycobacterium tuberculosis (strain ATCC 25618 / H37Rv) OX=83332 GN=accD2 PE=1 SV=1	O86318	accD2	56 kDa	3	2	0	0
1313	SnoaL-like domain-containing protein OS=Mycobacterium tuberculosis (strain ATCC 25618 / H37Rv) OX=83332 GN=Rv0138 PE=1 SV=2	P96815	Rv0138	19 kDa	3	2	0	0
1314	Conserved protein OS=Mycobacterium tuberculosis (strain ATCC 25618 / H37Rv) OX=83332 GN=Rv2042c PE=1 SV=1	O53486	Rv2042c	29 kDa	3	2	0	0
1315	Possible glycerophosphoryl diester phosphodiesterase GlpQ2 (Glycerophosphodiester phosphodiesterase) OS=Mycobacterium tuberculosis (strain ATCC 25618 / H37Rv) OX=83332 GN=glpQ2 PE=1 SV=1	O07244	glpQ2	28 kDa	3	2	0	0
1316	Putative peptide transport permease protein Rv1283c OS=Mycobacterium tuberculosis (strain ATCC 25618 / H37Rv) OX=83332 GN=Rv1283c PE=1 SV=1	P9WFZ7	Rv1283c	35 kDa	3	2	0	0
1317	Galactofuranosyltransferase GlfT1 OS=Mycobacterium tuberculosis (strain ATCC 25618 / H37Rv) OX=83332 GN=glfT1 PE=1 SV=1	P9WMX3	glfT1	34 kDa	3	2	0	0
1318	3'-5' exoribonuclease Rv2179c OS=Mycobacterium tuberculosis (strain ATCC 25618 / H37Rv) OX=83332 GN=Rv2179c PE=1 SV=1	P9WJ73	Rv2179c	20 kDa	3	2	0	0
1319	Possible oxidoreductase OS=Mycobacterium tuberculosis (strain ATCC 25618 / H37Rv) OX=83332 GN=Rv1138c PE=1 SV=1	O06538	Rv1138c	36 kDa	3	2	0	0
1320	Exodeoxyribonuclease 7 small subunit OS=Mycobacterium tuberculosis (strain ATCC 25618 / H37Rv) OX=83332 GN=xseB PE=1 SV=1	P9WF29	xseB	9 kDa	3	2	0	0
1321	Uracil phosphoribosyltransferase OS=Mycobacterium tuberculosis (strain ATCC 25618 / H37Rv) OX=83332 GN=upp PE=1 SV=1	P9WFF3	upp	22 kDa	3	2	0	0
1322	Antitoxin Rv0298 OS=Mycobacterium tuberculosis (strain ATCC 25618 / H37Rv) OX=83332 GN=Rv0298 PE=1 SV=1	P9WJ09	Rv0298	8 kDa	3	2	0	0
1323	Anti-sigma-K factor RskA OS=Mycobacterium tuberculosis (strain ATCC 25618 / H37Rv) OX=83332 GN=rskA PE=1 SV=1	P9WGX5	rskA	24 kDa	3	2	0	0
1324	Uncharacterized protein OS=Mycobacterium tuberculosis (strain ATCC 25618 / H37Rv) OX=83332 GN=Rv1778c PE=1 SV=3	O33181	Rv1778c	16 kDa	3	2	0	0
1325	SecB-like chaperone Rv1957 OS=Mycobacterium tuberculosis (strain ATCC 25618 / H37Rv) OX=83332 GN=secBL PE=1 SV=1	P95257	secBL	20 kDa	3	2	0	0
1326	Probable enoyl-CoA hydratase EchA11 (Enoyl hydrase) (Unsaturated acyl-CoA hydratase) (Crotonase) OS=Mycobacterium tuberculosis (strain ATCC 25618 / H37Rv) OX=83332 GN=echA11 PE=1 SV=1	O06541	echA11	28 kDa	3	2	0	0
1327	UPF0045 protein Rv1898 OS=Mycobacterium tuberculosis (strain ATCC 25618 / H37Rv) OX=83332 GN=Rv1898 PE=1 SV=1	P9WFQ1	Rv1898	11 kDa	3	2	0	0
1328	Probable doxorubicin resistance ABC transporter permease protein DrrC OS=Mycobacterium tuberculosis (strain ATCC 25618 / H37Rv) OX=83332 GN=drrC PE=1 SV=1	P9WG21	drrC	30 kDa	3	2	0	0
1329	Uncharacterized protein Rv1362c OS=Mycobacterium tuberculosis (strain ATCC 25618 / H37Rv) OX=83332 GN=Rv1362c PE=1 SV=1	P9WM01	Rv1362c	24 kDa	3	2	0	0
1330	Conserved protein OS=Mycobacterium tuberculosis (strain ATCC 25618 / H37Rv) OX=83332 GN=Rv2387 PE=1 SV=3	P71757	Rv2387	45 kDa	3	2	0	0
1331	Probable conserved transmembrane protein OS=Mycobacterium tuberculosis (strain ATCC 25618 / H37Rv) OX=83332 GN=Rv3278c PE=1 SV=1	P96883	Rv3278c	20 kDa	3	2	0	0
1332	Alanine aminotransferase OS=Mycobacterium tuberculosis (strain ATCC 25618 / H37Rv) OX=83332 GN=aspC PE=1 SV=1	P9WQ91	aspC	47 kDa	3	2	0	0
1333	Antitoxin VapB39 OS=Mycobacterium tuberculosis (strain ATCC 25618 / H37Rv) OX=83332 GN=vapB39 PE=1 SV=1	P9WJ23	vapB39	8 kDa	3	2	0	0
1334	Possible monooxygenase OS=Mycobacterium tuberculosis (strain ATCC 25618 / H37Rv) OX=83332 GN=Rv3618 PE=1 SV=1	I6X7W8	Rv3618	43 kDa	3	2	0	0
1335	Possible Mce-family lipoprotein LprL (Mce-family lipoprotein Mce2E) OS=Mycobacterium tuberculosis (strain ATCC 25618 / H37Rv) OX=83332 GN=lprL PE=4 SV=1	I6Y461	lprL	43 kDa	3	2	0	0
1336	Probable sulfatase OS=Mycobacterium tuberculosis (strain ATCC 25618 / H37Rv) OX=83332 GN=Rv0296c PE=1 SV=1	Q6MX51	Rv0296c	52 kDa	2	2	0	0
1337	Probable transcriptional regulatory protein OS=Mycobacterium tuberculosis (strain ATCC 25618 / H37Rv) OX=83332 GN=Rv1719 PE=1 SV=2	P71977	Rv1719	28 kDa	2	2	0	0
1338	ATP-dependent RNA helicase DeaD OS=Mycobacterium tuberculosis (strain ATCC 25618 / H37Rv) OX=83332 GN=deaD PE=1 SV=1	P9WH05	deaD	61 kDa	2	2	0	0
1339	Probable helicase HelZ OS=Mycobacterium tuberculosis (strain ATCC 25618 / H37Rv) OX=83332 GN=helZ PE=1 SV=1	I6YCF3	helZ	112 kDa	2	2	0	0
1340	Probable oxidoreductase OS=Mycobacterium tuberculosis (strain ATCC 25618 / H37Rv) OX=83332 GN=Rv2129c PE=1 SV=3	O33263	Rv2129c	31 kDa	2	2	0	0
1341	Probable enoyl-CoA hydratase EchA5 (Enoyl hydrase) (Unsaturated acyl-CoA hydratase) (Crotonase) OS=Mycobacterium tuberculosis (strain ATCC 25618 / H37Rv) OX=83332 GN=echA5 PE=1 SV=1	I6Y4E8	echA5	27 kDa	2	2	0	0
1342	Glucose-6-phosphate 1-dehydrogenase 1 OS=Mycobacterium tuberculosis (strain ATCC 25618 / H37Rv) OX=83332 GN=zwf1 PE=1 SV=1	P9WN71	zwf1	52 kDa	2	2	0	0
1343	Probable GTPase Rv1496 OS=Mycobacterium tuberculosis (strain ATCC 25618 / H37Rv) OX=83332 GN=Rv1496 PE=1 SV=1	P9WPZ1	Rv1496	36 kDa	2	2	0	0
1344	RecBCD enzyme subunit RecB OS=Mycobacterium tuberculosis (strain ATCC 25618 / H37Rv) OX=83332 GN=recB PE=1 SV=1	P9WMQ3	recB	119 kDa	2	2	0	0
1345	Probable transcriptional regulatory protein LrpA (Lrp/AsnC-family) OS=Mycobacterium tuberculosis (strain ATCC 25618 / H37Rv) OX=83332 GN=lrpA PE=1 SV=1	I6YBQ3	lrpA	17 kDa	2	2	0	0
1346	Ferritin BfrB OS=Mycobacterium tuberculosis (strain ATCC 25618 / H37Rv) OX=83332 GN=bfrB PE=1 SV=1	P9WNE5	bfrB	20 kDa	2	2	0	0
1347	Uncharacterized protein OS=Mycobacterium tuberculosis (strain ATCC 25618 / H37Rv) OX=83332 GN=Rv0272c PE=1 SV=1	P95229	Rv0272c	41 kDa	2	2	0	0
1348	Possible oxidoreductase OS=Mycobacterium tuberculosis (strain ATCC 25618 / H37Rv) OX=83332 GN=Rv0139 PE=1 SV=1	P96816	Rv0139	37 kDa	2	2	0	0
1349	Putative diacyglycerol O-acyltransferase Rv2484c OS=Mycobacterium tuberculosis (strain ATCC 25618 / H37Rv) OX=83332 GN=Rv2484c PE=1 SV=1	P9WKB3	Rv2484c	52 kDa	2	2	0	0
1350	Conserved protein OS=Mycobacterium tuberculosis (strain ATCC 25618 / H37Rv) OX=83332 GN=Rv1126c PE=1 SV=1	O06578	Rv1126c	22 kDa	2	2	0	0
1351	Beta-hexosaminidase LpqI OS=Mycobacterium tuberculosis (strain ATCC 25618 / H37Rv) OX=83332 GN=lpqI PE=1 SV=1	L7N6B0	lpqI	40 kDa	2	2	0	0
1352	Sphingomyelinase OS=Mycobacterium tuberculosis (strain ATCC 25618 / H37Rv) OX=83332 GN=spmT PE=1 SV=1	P9WKQ1	spmT	52 kDa	2	2	0	0
1353	[Acyl-carrier-protein] phosphodiesterase PptH OS=Mycobacterium tuberculosis (strain ATCC 25618 / H37Rv) OX=83332 GN=pptH PE=1 SV=1	I6YEE1	pptH	38 kDa	2	2	0	0
1354	Uncharacterized aminopeptidase Rv1333 OS=Mycobacterium tuberculosis (strain ATCC 25618 / H37Rv) OX=83332 GN=Rv1333 PE=1 SV=1	P9WM23	Rv1333	34 kDa	2	2	0	0
1355	Conserved protein OS=Mycobacterium tuberculosis (strain ATCC 25618 / H37Rv) OX=83332 GN=Rv2410c PE=1 SV=1	P71733	Rv2410c	36 kDa	2	2	0	0
1356	GTP cyclohydrolase 1 type 2 homolog OS=Mycobacterium tuberculosis (strain ATCC 25618 / H37Rv) OX=83332 GN=Rv2230c PE=1 SV=1	P9WFM1	Rv2230c	40 kDa	2	2	0	0
1357	Uncharacterized protein OS=Mycobacterium tuberculosis (strain ATCC 25618 / H37Rv) OX=83332 GN=Rv0029 PE=1 SV=2	P71599	Rv0029	40 kDa	2	2	0	0
1358	Conserved alanine and leucine rich protein OS=Mycobacterium tuberculosis (strain ATCC 25618 / H37Rv) OX=83332 GN=Rv2714 PE=1 SV=1	I6YA29	Rv2714	36 kDa	2	2	0	0
1359	Conserved hypothetical Mce associated protein OS=Mycobacterium tuberculosis (strain ATCC 25618 / H37Rv) OX=83332 GN=Rv3492c PE=1 SV=1	I6YGA5	Rv3492c	18 kDa	2	2	0	0
1360	Possible D-xylulose kinase XylB (Xylulokinase) (Xylulose kinase) OS=Mycobacterium tuberculosis (strain ATCC 25618 / H37Rv) OX=83332 GN=xylB PE=1 SV=1	I6Y4K0	xylB	47 kDa	2	2	0	0
1361	3-methyl-2-oxobutanoate dehydrogenase subunit alpha OS=Mycobacterium tuberculosis (strain ATCC 25618 / H37Rv) OX=83332 GN=bkdA PE=1 SV=1	P9WIS3	bkdA	41 kDa	2	2	0	0
1362	Enoyl-CoA hydratase EchA2 (Enoyl hydrase) (Unsaturated acyl-CoA hydratase) (Crotonase) OS=Mycobacterium tuberculosis (strain ATCC 25618 / H37Rv) OX=83332 GN=echA2 PE=1 SV=2	O07179	echA2	33 kDa	2	2	0	0
1363	Steroid C26-monooxygenase OS=Mycobacterium tuberculosis (strain ATCC 25618 / H37Rv) OX=83332 GN=cyp125 PE=1 SV=1	P9WPP1	cyp125	48 kDa	2	2	0	0
1364	Serine hydroxymethyltransferase 2 OS=Mycobacterium tuberculosis (strain ATCC 25618 / H37Rv) OX=83332 GN=glyA2 PE=1 SV=1	P9WGI7	glyA2	46 kDa	2	2	0	0
1365	Probable sugar transferase OS=Mycobacterium tuberculosis (strain ATCC 25618 / H37Rv) OX=83332 GN=Rv1516c PE=1 SV=3	P71795	Rv1516c	38 kDa	2	2	0	0
1366	Possible alanine rich transferase OS=Mycobacterium tuberculosis (strain ATCC 25618 / H37Rv) OX=83332 GN=Rv2739c PE=1 SV=3	O33282	Rv2739c	40 kDa	2	2	0	0
1367	Carboxylic ester hydrolase OS=Mycobacterium tuberculosis (strain ATCC 25618 / H37Rv) OX=83332 GN=lipT PE=1 SV=1	O53488	lipT	56 kDa	2	2	0	0
1368	Putative diacyglycerol O-acyltransferase Rv3480c OS=Mycobacterium tuberculosis (strain ATCC 25618 / H37Rv) OX=83332 GN=Rv3480c PE=1 SV=1	P9WKA7	Rv3480c	53 kDa	2	2	0	0
1369	Long-chain-fatty-acid--CoA ligase FadD13 OS=Mycobacterium tuberculosis (strain ATCC 25618 / H37Rv) OX=83332 GN=fadD13 PE=1 SV=1	P9WQ37	fadD13	54 kDa	2	2	0	0
1370	Probable esterase/lipase LipP OS=Mycobacterium tuberculosis (strain ATCC 25618 / H37Rv) OX=83332 GN=lipP PE=1 SV=1	O53190	lipP	43 kDa	2	2	0	0
1371	Methionyl-tRNA formyltransferase OS=Mycobacterium tuberculosis (strain ATCC 25618 / H37Rv) OX=83332 GN=fmt PE=1 SV=1	P9WND3	fmt	33 kDa	2	2	0	0
1372	Uncharacterized protein OS=Mycobacterium tuberculosis (strain ATCC 25618 / H37Rv) OX=83332 GN=Rv2342 PE=1 SV=3	P95238	Rv2342	9 kDa	2	2	0	0
1373	Putative citrate synthase 2 OS=Mycobacterium tuberculosis (strain ATCC 25618 / H37Rv) OX=83332 GN=citA PE=1 SV=1	P9WPD3	citA	40 kDa	2	2	0	0
1374	Probable conserved transmembrane protein OS=Mycobacterium tuberculosis (strain ATCC 25618 / H37Rv) OX=83332 GN=Rv0713 PE=1 SV=1	I6WZ58	Rv0713	34 kDa	2	2	0	0
1375	Probable conserved integral membrane protein OS=Mycobacterium tuberculosis (strain ATCC 25618 / H37Rv) OX=83332 GN=Rv3092c PE=1 SV=1	I6Y2I9	Rv3092c	32 kDa	2	2	0	0
1376	Imidazole glycerol phosphate synthase subunit HisH OS=Mycobacterium tuberculosis (strain ATCC 25618 / H37Rv) OX=83332 GN=hisH PE=1 SV=1	P9WMM1	hisH	21 kDa	2	2	0	0
1377	PPE family protein PPE26 OS=Mycobacterium tuberculosis (strain ATCC 25618 / H37Rv) OX=83332 GN=PPE26 PE=1 SV=1	Q79FK6	PPE26	39 kDa	2	2	0	0
1378	4'-phosphopantetheinyl transferase PptT OS=Mycobacterium tuberculosis (strain ATCC 25618 / H37Rv) OX=83332 GN=pptT PE=1 SV=1	O33336	pptT	25 kDa	2	2	0	0
1379	Probable ferredoxin/ferredoxin--NADP reductase OS=Mycobacterium tuberculosis (strain ATCC 25618 / H37Rv) OX=83332 GN=fprB PE=1 SV=1	P9WJI1	fprB	61 kDa	2	2	0	0
1380	ESAT-6-like protein EsxC OS=Mycobacterium tuberculosis (strain ATCC 25618 / H37Rv) OX=83332 GN=esxC PE=1 SV=1	P9WNI1	esxC	10 kDa	2	2	0	0
1381	Uncharacterized protein Rv1417 OS=Mycobacterium tuberculosis (strain ATCC 25618 / H37Rv) OX=83332 GN=Rv1417 PE=1 SV=1	P9WLY1	Rv1417	16 kDa	2	2	0	0
1382	Uncharacterized membrane protein Rv0364 OS=Mycobacterium tuberculosis (strain ATCC 25618 / H37Rv) OX=83332 GN=Rv0364 PE=1 SV=1	P9WP09	Rv0364	24 kDa	2	2	0	0
1383	PGL/p-HBAD biosynthesis glycosyltransferase Rv2958c OS=Mycobacterium tuberculosis (strain ATCC 25618 / H37Rv) OX=83332 GN=Rv2958c PE=1 SV=1	P9WFR1	Rv2958c	47 kDa	2	2	0	0
1384	D-alanyl-D-alanine carboxypeptidase DacB2 OS=Mycobacterium tuberculosis (strain ATCC 25618 / H37Rv) OX=83332 GN=dacB2 PE=1 SV=1	I6Y204	dacB2	30 kDa	0	0	6	3
1385	Glucanase OS=Mycobacterium tuberculosis (strain ATCC 25618 / H37Rv) OX=83332 GN=celA1 PE=1 SV=1	Q79G13	celA1	40 kDa	0	0	5	3
1386	Glycogen accumulation regulator GarA OS=Mycobacterium tuberculosis (strain ATCC 25618 / H37Rv) OX=83332 GN=garA PE=1 SV=1	P9WJA9	garA	17 kDa	0	0	4	3
1387	Possible Inv protein OS=Mycobacterium tuberculosis (strain ATCC 25618 / H37Rv) OX=83332 GN=Rv1566c PE=1 SV=3	O06624	Rv1566c	24 kDa	0	0	4	3
1388	UPF0098 protein Rv2140c OS=Mycobacterium tuberculosis (strain ATCC 25618 / H37Rv) OX=83332 GN=Rv2140c PE=1 SV=1	P9WFN1	Rv2140c	19 kDa	0	0	6	4
1389	Uncharacterized protein OS=Mycobacterium tuberculosis (strain ATCC 25618 / H37Rv) OX=83332 GN=Rv3489 PE=1 SV=1	I6YC91	Rv3489	6 kDa	0	0	4	2
1390	Ribose-5-phosphate isomerase B OS=Mycobacterium tuberculosis (strain ATCC 25618 / H37Rv) OX=83332 GN=rpiB PE=1 SV=1	P9WKD7	rpiB	17 kDa	0	0	4	2
1391	Thioredoxin OS=Mycobacterium tuberculosis (strain ATCC 25618 / H37Rv) OX=83332 GN=trxA PE=1 SV=1	P9WG67	trxA	13 kDa	0	0	6	3
1392	Phosphoribosylglycinamide formyltransferase OS=Mycobacterium tuberculosis (strain ATCC 25618 / H37Rv) OX=83332 GN=purN PE=1 SV=1	P9WHM5	purN	22 kDa	0	0	4	3
1393	Uncharacterized HTH-type transcriptional regulator Rv1556 OS=Mycobacterium tuberculosis (strain ATCC 25618 / H37Rv) OX=83332 GN=Rv1556 PE=1 SV=1	P9WMD1	Rv1556	22 kDa	0	0	3	2
1394	PE family immunomodulator PE35 OS=Mycobacterium tuberculosis (strain ATCC 25618 / H37Rv) OX=83332 GN=PE35 PE=1 SV=1	P9WIG7	PE35	10 kDa	0	0	3	2
1395	Immunogenic protein MPT63 OS=Mycobacterium tuberculosis (strain ATCC 25618 / H37Rv) OX=83332 GN=mpt63 PE=1 SV=1	P9WIP1	mpt63	17 kDa	0	0	2	2
END OF FILE
