# Supplementary material for: Protease shaving of Mycobacterium tuberculosis facilitates vaccine antigen discovery and delivery of novel cargoes to the Mtb surface
Source: Microbiol Spectr. 2024 Dec 17;13(2):e02277-24. doi: 10.1128/spectrum.02277-24 (PMC11792546; doi:10.1128/spectrum.02277-24)
Supplement: Table S2 — TMT mass spec data. [file spectrum.02277-24-s0004.xlsx]

## Sheet: Proteins
Table S2: Results from protease shaving with 0.4 μg/mL trypsin																				Abundances (Grouped)		Abundances (Grouped) CV [%]		Abundances (Scaled)						Abundance						Abundances (Normalized)						Found in Sample
Checked	Protein FDR Confidence: Combined	Master	Accession	Description	Exp. q-value: Combined	Sum PEP Score	Coverage [%]	# Peptides	# PSMs	# Unique Peptides	# AAs	MW [kDa]	calc. pI	Score Sequest HT: A Sequest HT	# Peptides (by Search Engine): A Sequest HT	# Razor Peptides	Abundance Ratio: (plus Trypsin) / (minus Trypsin)	Abundance Ratio Adj. P-Value: (plus Trypsin) / (minus Trypsin)	Abundance Ratio Variability [%]: (plus Trypsin) / (minus Trypsin)	minus Trypsin	plus Trypsin	minus Trypsin	plus Trypsin	127, Mtb_Surface_proteins_MinusTrypsin rep 1	129, Mtb_Surface_proteins_MinusTrypsin rep 2	131, Mtb_Surface_proteins_MinusTrypsin rep 3	126, Mtb_Surface_proteins_PlusTrypsin rep 1	128, Mtb_Surface_proteins_PlusTrypsin rep 2	130, Mtb_Surface_proteins_PlusTrypsin rep 3	127, Mtb_Surface_proteins_MinusTrypsin rep 1	129, Mtb_Surface_proteins_MinusTrypsin rep 2	131, Mtb_Surface_proteins_MinusTrypsin rep 3	126, Mtb_Surface_proteins_PlusTrypsin rep 1	128, Mtb_Surface_proteins_PlusTrypsin rep 2	130, Mtb_Surface_proteins_PlusTrypsin rep 3	127, Mtb_Surface_proteins_MinusTrypsin rep 1	129, Mtb_Surface_proteins_MinusTrypsin rep 2	131, Mtb_Surface_proteins_MinusTrypsin rep 3	126, Mtb_Surface_proteins_PlusTrypsin rep 1	128, Mtb_Surface_proteins_PlusTrypsin rep 2	130, Mtb_Surface_proteins_PlusTrypsin rep 3	127, Mtb_Surface_proteins_MinusTrypsin rep 1	129, Mtb_Surface_proteins_MinusTrypsin rep 2	131, Mtb_Surface_proteins_MinusTrypsin rep 3	126, Mtb_Surface_proteins_PlusTrypsin rep 1	128, Mtb_Surface_proteins_PlusTrypsin rep 2	130, Mtb_Surface_proteins_PlusTrypsin rep 3	# Protein Groups	Modifications
1	High	Master Protein	P9WPE7	60 kDa chaperonin 2 OS=Mycobacterium tuberculosis (strain ATCC 25618 / H37Rv) OX=83332 GN=groEL2 PE=1 SV=1	0	876.104	79	57	243	56	540	56.7	4.92	976.11	57	1	2.812	0.0698504	30.13	53.3	146.7	34.69	3.67	79.3	40.5	52.3	144	136.9	147.1	4.783e+08	2.59336e+08	3.17795e+08	8.64303e+08	9.11348e+08	8.93232e+08	5.27816e+08	2.69356e+08	3.4826e+08	9.59071e+08	9.11348e+08	9.79289e+08	High	High	High	High	High	High	1	Met-loss [N-Term]
2	High	Master Protein	P95029	Probable fatty acid synthase Fas (Fatty acid synthetase) OS=Mycobacterium tuberculosis (strain ATCC 25618 / H37Rv) OX=83332 GN=fas PE=1 SV=3	0	532.099	35	80	170	80	3069	326.1	5.16	475.38	80	0	5.372	0.0676766	22.73	33.8	166.2	35.5	8.11	26.1	32.9	51.4	162	176.9	150.6	7.04237e+06	9.42567e+06	1.39434e+07	4.33886e+07	5.25878e+07	4.08151e+07	7.77144e+06	9.78986e+06	1.528e+07	4.8146e+07	5.25878e+07	4.47473e+07	High	High	High	High	High	High	1
3	High	Master Protein	I6X8D2	Polyketide synthase Pks13 OS=Mycobacterium tuberculosis (strain ATCC 25618 / H37Rv) OX=83332 GN=pks13 PE=1 SV=1	0	485.11	47	62	153	62	1733	186.3	4.96	459.31	62	0	6.035	0.0676766	7.99	30.6	169.4	27.24	9.26	26.2	30.2	43.6	166.9	182	151.1	6.31981e+06	7.71382e+06	1.05599e+07	3.9976e+07	4.83548e+07	3.66267e+07	6.97407e+06	8.01186e+06	1.15722e+07	4.43592e+07	4.83548e+07	4.01554e+07	High	High	High	High	High	High	1	Met-loss [N-Term]
4	High	Master Protein	P9WPE9	60 kDa chaperonin 1 OS=Mycobacterium tuberculosis (strain ATCC 25618 / H37Rv) OX=83332 GN=groEL1 PE=1 SV=1	0	465.913	67	34	131	33	539	55.8	5.12	446.81	34	0	4.874	0.0154799	21.86	34.1	165.9	20.38	3.89	41.6	27.6	33.7	172.7	160	164.4	2.22292e+07	1.56917e+07	1.81716e+07	9.18532e+07	9.44339e+07	8.85208e+07	2.45305e+07	1.6298e+07	1.99136e+07	1.01925e+08	9.44339e+07	9.70492e+07	High	High	High	High	High	High	1	Met-loss [N-Term]
5	High	Master Protein	P9WMJ9	Chaperone protein DnaK OS=Mycobacterium tuberculosis (strain ATCC 25618 / H37Rv) OX=83332 GN=dnaK PE=1 SV=1	0	475.32	74	47	123	47	625	66.8	4.97	446.65	47	0	1.067	0.728644	24.15	95.7	104.3	14.18	10.19	113.4	91.8	87.6	100	113.9	93.4	6.1182e+07	5.26309e+07	4.75879e+07	5.36943e+07	6.78205e+07	5.07483e+07	6.75159e+07	5.46645e+07	5.21499e+07	5.95818e+07	6.78205e+07	5.56376e+07	High	High	High	High	High	High	1
6	High	Master Protein	P04264	Keratin, type II cytoskeletal 1 OS=Homo sapiens OX=9606 GN=KRT1	0	390.752	52	46	118	41	644	66	8.12	332.05	46	4	0.137	0.103932	8.14	176.9	23.1	35.07	35.44	209.7	213.3	104.7	30.5	27.3	14.4	1.25933e+08	1.36122e+08	6.33252e+07	1.82142e+07	1.81095e+07	8.70009e+06	1.38971e+08	1.41381e+08	6.93958e+07	2.02113e+07	1.81095e+07	9.53829e+06	High	High	High	High	High	High	1
7	High	Master Protein	P9WGY7	DNA-directed RNA polymerase subunit beta' OS=Mycobacterium tuberculosis (strain ATCC 25618 / H37Rv) OX=83332 GN=rpoC PE=1 SV=1	0	406.616	50	57	116	57	1316	146.7	6.2	349.54	57	0	5.161	0.0454351	22.32	33.7	166.3	17.8	3.92	26.4	33.8	37.9	161.2	174.3	166.4	6.50083e+06	8.81861e+06	9.39409e+06	3.94192e+07	4.72751e+07	4.11693e+07	7.17384e+06	9.15934e+06	1.02946e+07	4.37414e+07	4.72751e+07	4.51357e+07	High	High	High	High	High	High	1	Met-loss [N-Term]
8	High	Master Protein	I6Y231	Probable multifunctional mycocerosic acid synthase membrane-associated Mas OS=Mycobacterium tuberculosis (strain ATCC 25618 / H37Rv) OX=83332 GN=mas PE=1 SV=1	0	299.5	30	52	103	51	2111	224.2	5.21	269.94	52	0	4.052	0.13524	32.4	42.7	157.3	63.09	7.67	29.2	39.2	92	144.2	158.8	136.7	3.77746e+06	5.38654e+06	1.19791e+07	1.85475e+07	2.26691e+07	1.78001e+07	4.16853e+06	5.59466e+06	1.31275e+07	2.05811e+07	2.26691e+07	1.9515e+07	High	High	High	High	High	High	1
9	High	Master Protein	P35908	Keratin, type II cytoskeletal 2 epidermal OS=Homo sapiens OX=9606 GN=KRT2	0	389.012	74	40	103	31	639	65.4	8	362.42	40	6	0.106	0.145415	26.93	175.7	24.3	42.36	60.56	164.3	253.6	106.6	41.5	22.7	11.3	7.62784e+07	1.25133e+08	4.98632e+07	1.91459e+07	1.164e+07	5.27478e+06	8.41751e+07	1.29967e+08	5.46433e+07	2.12451e+07	1.164e+07	5.78298e+06	High	High	High	High	High	High	1
10	High	Master Protein	P9WGY9	DNA-directed RNA polymerase subunit beta OS=Mycobacterium tuberculosis (strain ATCC 25618 / H37Rv) OX=83332 GN=rpoB PE=1 SV=1	0	323.37	52	50	101	49	1178	129.8	5.03	264.36	50	0	4.064	0.0614806	42.13	38.3	161.7	31.14	2.11	30.2	38.1	55.3	160.8	154.9	160.7	4.69522e+06	6.30751e+06	8.6631e+06	2.4893e+07	2.66223e+07	2.519e+07	5.1813e+06	6.55122e+06	9.49358e+06	2.76225e+07	2.66223e+07	2.76169e+07	High	High	High	High	High	High	1
11	High	Master Protein	L7N675	PPE family protein PPE18 OS=Mycobacterium tuberculosis (strain ATCC 25618 / H37Rv) OX=83332 GN=PPE18 PE=1 SV=1	0	206.109	45	11	99	10	391	39.1	5.14	352.58	11	2	29.412	0.0684919	36.14	5.9	194.1	66.72	21.68	5.4	4.8	14.7	159.4	177.1	238.5	5.17425e+06	4.91156e+06	1.41836e+07	1.51345e+08	1.86617e+08	2.29284e+08	5.70992e+06	5.10134e+06	1.55433e+07	1.6794e+08	1.86617e+08	2.51374e+08	High	High	High	High	High	High	1	Met-loss [N-Term]
12	High	Master Protein	P13645	Keratin, type I cytoskeletal 10 OS=Homo sapiens OX=9606 GN=KRT10	0	296.264	41	30	90	26	584	58.8	5.21	293.16	30	4	0.118	0.157132	26.73	181.7	18.3	50.16	33.58	202.8	259.6	81.6	23.8	20.5	11.7	7.70604e+07	1.04819e+08	3.12069e+07	9.00861e+06	8.57562e+06	4.47335e+06	8.50381e+07	1.08869e+08	3.41985e+07	9.99638e+06	8.57562e+06	4.90432e+06	High	High	High	High	High	High	1
13	High	Master Protein	P02769	Albumin OS=Bos taurus OX=9913 GN=ALB	0	194.966	33	28	89	28	607	69.2	6.18	248.29	28	0	0.374	0.190621	4.28	147.5	52.5	47.8	15.27	95.5	238.7	132.5	36.8	47.1	49.5	8.62228e+07	2.29032e+08	1.2047e+08	3.3013e+07	4.69956e+07	4.50229e+07	9.51491e+07	2.37881e+08	1.32019e+08	3.66328e+07	4.69956e+07	4.93606e+07	High	High	High	High	High	High	1
14	High	Master Protein	P9WK07	5-methyltetrahydropteroyltriglutamate--homocysteine methyltransferase OS=Mycobacterium tuberculosis (strain ATCC 25618 / H37Rv) OX=83332 GN=metE PE=1 SV=1	0	246.397	41	30	89	30	759	81.5	5.29	296.84	30	0	2.56	0.0597739	9.53	58	142	9.11	2.93	51.8	57.6	62.2	141.2	147.5	139.6	6.30831e+06	7.44998e+06	7.62786e+06	1.70906e+07	1.98072e+07	1.70939e+07	6.96138e+06	7.73783e+06	8.3591e+06	1.89646e+07	1.98072e+07	1.87408e+07	High	High	High	High	High	High	1
15	High	Master Protein	P9WPC9	ATP-dependent Clp protease ATP-binding subunit ClpC1 OS=Mycobacterium tuberculosis (strain ATCC 25618 / H37Rv) OX=83332 GN=clpC1 PE=1 SV=1	0	274.112	38	35	83	31	848	93.5	5.88	256.84	35	3	4.168	0.0454351	12.5	38.7	161.3	23.15	2.94	34.5	37.4	52.4	155.9	155.8	164	5.25309e+06	6.0482e+06	8.02777e+06	2.36119e+07	2.6185e+07	2.51266e+07	5.79692e+06	6.28189e+06	8.79735e+06	2.62009e+07	2.6185e+07	2.75474e+07	High	High	High	High	High	High	1
16	High	Master Protein	P9WNN1	Elongation factor Tu OS=Mycobacterium tuberculosis (strain ATCC 25618 / H37Rv) OX=83332 GN=tuf PE=1 SV=1	0	295.202	71	23	82	23	396	43.6	5.45	322.18	23	0	2.061	0.0758973	30.34	63.2	136.8	19.88	5.1	81.4	56.3	61.6	133.4	140.5	126.9	6.81425e+07	5.01243e+07	5.19135e+07	1.11093e+08	1.2985e+08	1.06954e+08	7.5197e+07	5.2061e+07	5.68901e+07	1.23274e+08	1.2985e+08	1.17259e+08	High	High	High	High	High	High	1
17	High	Master Protein	P35527	Keratin, type I cytoskeletal 9 OS=Homo sapiens OX=9606 GN=KRT9	0	270.683	58	29	75	28	623	62	5.24	238.1	29	0	0.175	0.0614806	1.32	170.3	29.7	13.18	26.41	175.4	192.6	147.7	30.6	33.9	19.8	3.77977e+07	4.40955e+07	3.205e+07	6.56715e+06	8.07315e+06	4.2851e+06	4.17108e+07	4.57992e+07	3.51224e+07	7.28722e+06	8.07315e+06	4.69794e+06	High	High	High	High	High	High	1
18	High	Master Protein	P9WPE5	10 kDa chaperonin OS=Mycobacterium tuberculosis (strain ATCC 25618 / H37Rv) OX=83332 GN=groS PE=1 SV=1	0	218.248	100	14	72	14	100	10.8	4.7	285.07	14	0	0.347	0.0739992	7.94	148.5	51.5	19.57	11.99	182.2	138.6	126.8	57.8	48.1	46.5	2.89204e+08	2.33776e+08	2.02578e+08	9.11807e+07	8.4304e+07	7.42818e+07	3.19144e+08	2.42808e+08	2.21998e+08	1.01178e+08	8.4304e+07	8.14384e+07	High	High	High	High	High	High	1	Met-loss [N-Term]
19	High	Master Protein	P9WGV3	Adenosylhomocysteinase OS=Mycobacterium tuberculosis (strain ATCC 25618 / H37Rv) OX=83332 GN=ahcY PE=1 SV=1	0	189.093	51	28	71	28	495	54.3	5.22	195.4	28	0	1.696	0.0614806	5.47	73.5	126.5	10.95	3.25	80.7	64.8	73.1	131.8	125.8	123.9	1.78592e+07	1.52269e+07	1.62831e+07	2.90073e+07	3.07111e+07	2.76015e+07	1.97081e+07	1.58152e+07	1.78441e+07	3.21878e+07	3.07111e+07	3.02607e+07	High	High	High	High	High	High	1	Met-loss [N-Term]
20	High	Master Protein	P9WNM7	Elongation factor G OS=Mycobacterium tuberculosis (strain ATCC 25618 / H37Rv) OX=83332 GN=fusA PE=1 SV=1	0	267.035	63	31	71	31	701	77.2	5.06	205.46	31	0	2.479	0.0701874	14.44	57.5	142.5	7.79	9.16	56.8	56.5	64.6	140.8	153.6	127.8	5.64152e+06	5.95672e+06	6.46287e+06	1.39062e+07	1.6829e+07	1.27723e+07	6.22557e+06	6.18687e+06	7.08242e+06	1.5431e+07	1.6829e+07	1.40029e+07	High	High	High	High	High	High	1	Met-loss [N-Term]
21	High	Master Protein	P00761	Trypsin OS=Sus scrofa OX=9823	0	136.494	29	6	70	4	231	24.4	7.18	269.94	6	2	0.068	0.0632436	10.11	187.2	12.8	13.08	13.76	157.7	200.3	199.2	16.5	13.6	12.7	7.32099e+08	9.88141e+08	9.3135e+08	7.60061e+07	6.98411e+07	5.93062e+07	8.07891e+08	1.02632e+09	1.02063e+09	8.434e+07	6.98411e+07	6.502e+07	High	High	High	High	High	High	1
22	High	Master Protein	P9WPD1	Chaperone protein ClpB OS=Mycobacterium tuberculosis (strain ATCC 25618 / H37Rv) OX=83332 GN=clpB PE=1 SV=1	0	183.604	46	34	70	30	848	92.5	5.34	169.89	34	0	1.334	0.135205	13.43	85.7	114.3	5.21	8.38	85.2	79.6	88.3	113.7	126.2	107.1	6.73741e+06	6.68914e+06	7.03081e+06	8.94017e+06	1.1013e+07	8.52766e+06	7.43491e+06	6.94759e+06	7.70481e+06	9.92043e+06	1.1013e+07	9.34925e+06	High	High	High	High	High	High	1
23	High	Master Protein	P9WIS5	Multifunctional 2-oxoglutarate metabolism enzyme OS=Mycobacterium tuberculosis (strain ATCC 25618 / H37Rv) OX=83332 GN=kgd PE=1 SV=1	0	185.877	33	35	70	35	1231	135.8	6.25	156.9	35	0	3.828	0.062767	1.16	42.6	157.4	26.37	4.76	38.1	41.5	61	145.7	160.3	153.4	3.26953e+06	3.79138e+06	5.27599e+06	1.24474e+07	1.5193e+07	1.32616e+07	3.60801e+06	3.93787e+06	5.78177e+06	1.38122e+07	1.5193e+07	1.45393e+07	High	High	High	High	High	High	1	Met-loss [N-Term]
24	High	Master Protein	P9WH43	30S ribosomal protein S1 OS=Mycobacterium tuberculosis (strain ATCC 25618 / H37Rv) OX=83332 GN=rpsA PE=1 SV=1	0	200.699	72	31	70	31	481	53.2	4.93	193.45	31	0	2.106	0.0686302	22.15	64.4	135.6	10.1	6.04	62.7	59.5	72.1	132	144.5	129.1	7.7743e+06	7.84105e+06	9.0018e+06	1.62809e+07	1.97734e+07	1.61176e+07	8.57914e+06	8.14401e+06	9.86475e+06	1.80661e+07	1.97734e+07	1.76705e+07	High	High	High	High	High	High	1	Met-loss [N-Term]
25	High	Master Protein	P9WIS7	Dihydrolipoyllysine-residue acetyltransferase component of pyruvate dehydrogenase complex OS=Mycobacterium tuberculosis (strain ATCC 25618 / H37Rv) OX=83332 GN=dlaT PE=1 SV=1	0	251.4	45	20	66	20	553	57.1	5.02	229.98	20	0	2.987	0.0632436	21.73	49.5	150.5	17.46	4.71	47.8	45.6	62.3	142.9	156	145.4	3.69674e+06	3.73996e+06	4.84485e+06	1.09803e+07	1.33026e+07	1.13052e+07	4.07944e+06	3.88447e+06	5.30929e+06	1.21843e+07	1.33026e+07	1.23944e+07	High	High	High	High	High	High	1	Met-loss [N-Term]
26	High	Master Protein	O53872	3-hydroxyacyl-CoA dehydrogenase OS=Mycobacterium tuberculosis (strain ATCC 25618 / H37Rv) OX=83332 GN=fadB PE=1 SV=1	0	193.367	40	30	66	30	720	76.1	5.57	182.36	30	0	1.922	0.0808006	16.32	68.4	131.6	9.22	7.22	67.4	65.4	77.4	129.6	139.5	120.7	1.19699e+07	1.23258e+07	1.38419e+07	2.28822e+07	2.73176e+07	2.15672e+07	1.32091e+07	1.28021e+07	1.51689e+07	2.53912e+07	2.73176e+07	2.3645e+07	High	High	High	High	High	High	1
27	High	Master Protein	P9WQK3	Energy-dependent translational throttle protein EttA OS=Mycobacterium tuberculosis (strain ATCC 25618 / H37Rv) OX=83332 GN=ettA PE=1 SV=1	0	179.646	51	25	64	25	558	61.9	5.31	167.27	25	0	1.659	0.0714687	10.51	75.2	124.8	4.29	6.29	74.6	70.9	77.2	123.8	134.5	119	9.91977e+06	1.00148e+07	1.03402e+07	1.63666e+07	1.97314e+07	1.59313e+07	1.09467e+07	1.04017e+07	1.13315e+07	1.81611e+07	1.97314e+07	1.74662e+07	High	High	High	High	High	High	1	Met-loss [N-Term]
28	High	Master Protein	P9WG45	DNA gyrase subunit B OS=Mycobacterium tuberculosis (strain ATCC 25618 / H37Rv) OX=83332 GN=gyrB PE=1 SV=1	0	148.782	39	26	59	26	675	74	6.39	134.72	26	0	2.338	0.0649627	5.85	59.9	140.1	15.24	1.44	57	58.5	74.4	138.6	136.8	134.6	4.07971e+06	4.448e+06	5.36275e+06	9.85791e+06	1.07992e+07	9.69508e+06	4.50206e+06	4.61987e+06	5.87684e+06	1.09388e+07	1.07992e+07	1.06291e+07	High	High	High	High	High	High	1
29	High	Master Protein	P9WQE1	Phenolphthiocerol/phthiocerol polyketide synthase subunit E OS=Mycobacterium tuberculosis (strain ATCC 25618 / H37Rv) OX=83332 GN=ppsE PE=1 SV=1	0	173.587	20	29	58	29	1488	158.6	5.73	155.67	29	0	3.98	0.0780373	20.02	44.4	155.6	27.77	11.87	33.8	43.6	58.9	152.9	173.7	137.1	1.91053e+06	2.61742e+06	3.34806e+06	8.58341e+06	1.08205e+07	7.79053e+06	2.10832e+06	2.71855e+06	3.66902e+06	9.52456e+06	1.08205e+07	8.54109e+06	High	High	High	High	High	High	1
30	High	Master Protein	P9WNG7	Electron transfer flavoprotein subunit beta OS=Mycobacterium tuberculosis (strain ATCC 25618 / H37Rv) OX=83332 GN=etfB PE=1 SV=1	0	199.355	77	21	56	21	266	28.1	4.73	196.81	21	0	1.73	0.0901478	2.44	74.1	125.9	12.11	3.55	87.9	70.6	73.1	118	124.1	126.4	2.28111e+07	1.94694e+07	1.91005e+07	3.0451e+07	3.55532e+07	3.3023e+07	2.51727e+07	2.02216e+07	2.09316e+07	3.37899e+07	3.55532e+07	3.62045e+07	High	High	High	High	High	High	1	Met-loss [N-Term]
31	High	Master Protein	Q6MWX1	PE family protein PPE60 OS=Mycobacterium tuberculosis (strain ATCC 25618 / H37Rv) OX=83332 GN=PPE60 PE=1 SV=1	0	159.942	43	8	54	7	393	39.4	5.27	250.22	8	0	9.233	0.131935	11.55	18.3	181.7	52.34	45.12	11.9	16.2	31.8	110.2	160.8	269.2	1.0972e+06	1.5783e+06	2.94013e+06	1.00747e+07	1.63145e+07	2.49124e+07	1.21078e+06	1.63928e+06	3.22198e+06	1.11794e+07	1.63145e+07	2.73126e+07	High	High	High	High	High	High	1	Met-loss [N-Term]
32	High	Master Protein	P71590	FHA domain-containing protein FhaA OS=Mycobacterium tuberculosis (strain ATCC 25618 / H37Rv) OX=83332 GN=fhaA PE=1 SV=1	0	160.364	63	18	52	18	527	56.8	5.05	176.75	18	0	0.802	0.153555	5.76	107.5	92.5	8.54	4.28	119.7	101.4	107.3	92.4	93.1	86.1	8.54343e+06	7.68743e+06	7.71311e+06	6.55873e+06	7.33146e+06	6.18296e+06	9.42789e+06	7.98446e+06	8.45252e+06	7.27788e+06	7.33146e+06	6.77865e+06	High	High	High	High	High	High	1
33	High	Master Protein	O53166	Aconitate hydratase A OS=Mycobacterium tuberculosis (strain ATCC 25618 / H37Rv) OX=83332 GN=acn PE=1 SV=1	0	140.567	27	26	52	26	943	102.4	5.11	135.15	26	0	0.827	0.397461	25.38	109.5	90.5	11.41	11.03	121.6	97.6	104.6	85.9	103.8	86.5	7.98549e+06	6.8138e+06	6.91841e+06	5.60788e+06	7.52048e+06	5.71939e+06	8.81219e+06	7.07707e+06	7.58164e+06	6.22277e+06	7.52048e+06	6.27041e+06	High	High	High	High	High	High	1
34	High	Master Protein	P9WNX3	D-3-phosphoglycerate dehydrogenase OS=Mycobacterium tuberculosis (strain ATCC 25618 / H37Rv) OX=83332 GN=serA PE=1 SV=1	0	151.638	48	22	49	22	528	54.5	4.96	140.88	22	0	2.363	0.0758973	0.03	60.4	139.6	21.38	2.13	58.1	56.9	81.7	137.3	134.4	131.6	4.17965e+06	4.34605e+06	5.92104e+06	9.82414e+06	1.06669e+07	9.52901e+06	4.61236e+06	4.51397e+06	6.48866e+06	1.09013e+07	1.06669e+07	1.04471e+07	High	High	High	High	High	High	1	Met-loss [N-Term]
35	High	Master Protein	P9WI57	Polyribonucleotide nucleotidyltransferase OS=Mycobacterium tuberculosis (strain ATCC 25618 / H37Rv) OX=83332 GN=pnp PE=1 SV=1	0	130.643	35	24	48	24	752	79.7	4.87	130.1	24	0	4.764	0.062767	18.44	36.5	163.5	33.15	3.69	29.3	35.1	54.3	156.7	167.3	157.3	3.21705e+06	4.10143e+06	6.01506e+06	1.71375e+07	2.02941e+07	1.74096e+07	3.55009e+06	4.2599e+06	6.59169e+06	1.90166e+07	2.02941e+07	1.90869e+07	High	High	High	High	High	High	1	Met-loss [N-Term]
36	High	Master Protein	P13647	Keratin, type II cytoskeletal 5 OS=Homo sapiens OX=9606 GN=KRT5	0	116.741	34	23	48	11	590	62.3	7.74	99.33	23	3	0.171	0.0962406	38.81	168.3	31.7	26.49	27.85	157.4	219.1	131.8	39.5	29.7	22.5	8.16664e+06	1.20805e+07	6.88715e+06	2.03572e+06	1.69824e+06	1.17567e+06	9.0121e+06	1.25473e+07	7.54738e+06	2.25894e+06	1.69824e+06	1.28894e+06	High	High	High	High	High	High	1
37	High	Master Protein	P9WKK1	Translation initiation factor IF-2 OS=Mycobacterium tuberculosis (strain ATCC 25618 / H37Rv) OX=83332 GN=infB PE=1 SV=1	0	142.031	30	21	47	21	900	94	6.37	123.56	21	0	5.025	0.0597739	33.29	32.7	167.3	25.57	2.21	25.6	32.4	42.6	170.3	162.9	166.1	1.12816e+06	1.51896e+06	1.89299e+06	7.46633e+06	7.92731e+06	7.37264e+06	1.24495e+06	1.57765e+06	2.07446e+06	8.28499e+06	7.92731e+06	8.08294e+06	High	High	High	High	High	High	1
38	High	Master Protein	P9WG47	DNA gyrase subunit A OS=Mycobacterium tuberculosis (strain ATCC 25618 / H37Rv) OX=83332 GN=gyrA PE=1 SV=1	0	135.187	36	24	46	24	838	92.2	5.64	118.34	24	0	3.256	0.0676766	13.86	52.4	147.6	19.21	9.35	40.3	50.9	59.5	143.4	165.8	140.1	1.93191e+06	2.59536e+06	2.87625e+06	6.84049e+06	8.77693e+06	6.76258e+06	2.13191e+06	2.69564e+06	3.15198e+06	7.59053e+06	8.77693e+06	7.41411e+06	High	High	High	High	High	High	1
39	High	Master Protein	P9WNK5	ESAT-6-like protein EsxB OS=Mycobacterium tuberculosis (strain ATCC 25618 / H37Rv) OX=83332 GN=esxB PE=1 SV=1	0	143.886	100	13	46	13	100	10.8	4.67	169.58	13	0	0.201	0.062767	8.26	166.6	33.4	13.92	20.29	191.5	160.9	146.2	41.3	32.3	27.8	1.27444e+08	1.13729e+08	9.79614e+07	2.73179e+07	2.37236e+07	1.8628e+07	1.40638e+08	1.18124e+08	1.07352e+08	3.03132e+07	2.37236e+07	2.04227e+07	High	High	High	High	High	High	1	Met-loss [N-Term]
40	High	Master Protein	P9WHF3	Transcription termination factor Rho OS=Mycobacterium tuberculosis (strain ATCC 25618 / H37Rv) OX=83332 GN=rho PE=1 SV=1	0	135.886	43	23	45	23	602	65.1	5.76	111.33	23	0	4.907	0.0684919	67.04	33.6	166.4	47.99	5.26	23.8	31.8	58.7	171.7	156.2	157.8	1.73496e+06	2.4686e+06	4.31329e+06	1.24593e+07	1.25804e+07	1.1589e+07	1.91457e+06	2.56398e+06	4.72678e+06	1.38254e+07	1.25804e+07	1.27055e+07	High	High	High	High	High	High	1
41	High	Master Protein	O53422	Probable beta-ketoacyl CoA thiolase FadA3 OS=Mycobacterium tuberculosis (strain ATCC 25618 / H37Rv) OX=83332 GN=fadA3 PE=1 SV=1	0	127.835	52	18	45	18	405	42.6	5.05	108.95	18	0	1.421	0.165669	25.61	82.6	117.4	11.26	10.09	93.4	76.3	78.3	109.8	131	111.3	6.24879e+06	5.42952e+06	5.27729e+06	7.3058e+06	9.67498e+06	7.49651e+06	6.8957e+06	5.63931e+06	5.7832e+06	8.10686e+06	9.67498e+06	8.21875e+06	High	High	High	High	High	High	1	Met-loss [N-Term]
42	High	Master Protein	O53203	NAD-specific glutamate dehydrogenase OS=Mycobacterium tuberculosis (strain ATCC 25618 / H37Rv) OX=83332 GN=gdh PE=1 SV=1	0	94.724	16	24	44	24	1624	176.8	5.83	68.61	24	0	1.654	0.420504	31.55	77.2	122.8	46.75	3.62	54.9	71.6	131.3	110.1	118.4	113.8	1.4973e+06	2.07361e+06	3.60584e+06	2.98672e+06	3.56193e+06	3.12316e+06	1.6523e+06	2.15373e+06	3.95151e+06	3.3142e+06	3.56193e+06	3.42405e+06	High	High	High	High	High	High	1
43	High	Master Protein	P9WG55	Trigger factor OS=Mycobacterium tuberculosis (strain ATCC 25618 / H37Rv) OX=83332 GN=tig PE=1 SV=1	0	162.014	50	21	44	21	466	50.6	4.55	141.1	21	0	1.862	0.062767	15.85	72.4	127.6	14.92	4.32	73.3	57.9	77.6	136.5	125.5	129.1	4.51223e+06	3.78482e+06	4.8114e+06	8.3552e+06	8.52105e+06	7.99741e+06	4.97936e+06	3.93106e+06	5.27265e+06	9.27132e+06	8.52105e+06	8.76791e+06	High	High	High	High	High	High	1	Met-loss [N-Term]
44	High	Master Protein	P9WNG9	Electron transfer flavoprotein subunit alpha OS=Mycobacterium tuberculosis (strain ATCC 25618 / H37Rv) OX=83332 GN=etfA PE=1 SV=1	0	185.036	59	13	43	13	318	31.7	4.79	163.93	13	0	2.38	0.066222	11.45	59.2	140.8	13.88	2.94	71.5	55.6	57.9	134.5	142.6	137.9	1.16664e+07	9.64696e+06	9.52153e+06	2.18342e+07	2.56846e+07	2.26482e+07	1.28741e+07	1.00197e+07	1.04343e+07	2.42282e+07	2.56846e+07	2.48302e+07	High	High	High	High	High	High	1	Met-loss [N-Term]
45	High	Master Protein	Q79FN7	Probable transcriptional regulatory protein MoxR1 OS=Mycobacterium tuberculosis (strain ATCC 25618 / H37Rv) OX=83332 GN=moxR1 PE=1 SV=1	0	111.82	59	18	43	17	377	40.7	6.39	116.58	18	1	0.781	0.368042	38.16	112.3	87.7	24.39	7.39	113.6	86.3	141.9	88.7	90.7	78.8	8.75491e+06	7.06891e+06	1.10139e+07	6.79575e+06	7.71703e+06	6.11524e+06	9.66127e+06	7.34204e+06	1.20697e+07	7.54088e+06	7.71703e+06	6.70441e+06	High	High	High	High	High	High	1
46	High	Master Protein	O53611	Isocitrate dehydrogenase [NADP] OS=Mycobacterium tuberculosis (strain ATCC 25618 / H37Rv) OX=83332 GN=icd2 PE=1 SV=1	0	119.865	32	22	43	22	745	82.5	5.43	95.28	22	0	2.901	0.138395	54.66	53.5	146.5	51.19	5.55	35.1	50.9	94.6	139.3	147.8	132.3	1.57818e+06	2.43393e+06	4.28417e+06	6.23257e+06	7.33471e+06	5.98835e+06	1.74156e+06	2.52797e+06	4.69487e+06	6.91595e+06	7.33471e+06	6.56529e+06	High	High	High	High	High	High	1
47	High	Master Protein	I6Y7V6	Probable acyl-CoA ligase FadD31 (Acyl-CoA synthetase) (Acyl-CoA synthase) OS=Mycobacterium tuberculosis (strain ATCC 25618 / H37Rv) OX=83332 GN=fadD31 PE=1 SV=1	0	124.751	33	17	43	17	620	66.3	5.71	121.06	17	0	1.717	0.335018	27.28	73.6	126.4	36.38	9.28	66.3	63.9	117	113.7	129.9	109.2	5.82662e+06	5.97253e+06	1.0358e+07	9.94744e+06	1.2609e+07	9.66127e+06	6.42982e+06	6.20329e+06	1.13509e+07	1.10381e+07	1.2609e+07	1.05921e+07	High	High	High	High	High	High	1
48	High	Master Protein	P9WGC5	Succinate--CoA ligase [ADP-forming] subunit beta OS=Mycobacterium tuberculosis (strain ATCC 25618 / H37Rv) OX=83332 GN=sucC PE=1 SV=1	0	108.249	49	18	42	18	387	40.9	5.11	105.89	18	0	1.633	0.0758973	14.82	76	124	3.56	7.33	78.9	73.7	75	116	133.9	122.5	5.90846e+06	5.86282e+06	5.65885e+06	8.6373e+06	1.10708e+07	9.23829e+06	6.52014e+06	6.08935e+06	6.20133e+06	9.58436e+06	1.10708e+07	1.01283e+07	High	High	High	High	High	High	1
49	High	Master Protein	P9WI79	Serine/threonine-protein kinase PknD OS=Mycobacterium tuberculosis (strain ATCC 25618 / H37Rv) OX=83332 GN=pknD PE=1 SV=1	0	158.033	35	15	41	14	664	69.5	5.86	161.16	15	1	3.202	0.0836822	21.93	47.6	152.4	32.81	5.28	45.8	41.7	74.2	146.8	153.4	138	2.44832e+06	2.36907e+06	3.99335e+06	7.79683e+06	9.04493e+06	7.42252e+06	2.70178e+06	2.46061e+06	4.37617e+06	8.65173e+06	9.04493e+06	8.13763e+06	High	High	High	High	High	High	1	Met-loss [N-Term]
50	High	Master Protein	P9WHC7	50S ribosomal protein L1 OS=Mycobacterium tuberculosis (strain ATCC 25618 / H37Rv) OX=83332 GN=rplA PE=1 SV=1	0	132.664	71	16	41	16	235	24.7	9.74	123.28	16	0	3.025	0.0698504	14.1	49.7	150.3	28.28	2.73	45	47.4	73.2	149.2	143.4	141.7	3.01512e+06	3.37084e+06	4.93345e+06	9.9339e+06	1.05918e+07	9.54671e+06	3.32727e+06	3.50108e+06	5.4064e+06	1.10231e+07	1.05918e+07	1.04665e+07	High	High	High	High	High	High	1
51	High	Master Protein	P9WMU1	Cell wall synthesis protein Wag31 OS=Mycobacterium tuberculosis (strain ATCC 25618 / H37Rv) OX=83332 GN=wag31 PE=1 SV=1	0	128.218	61	17	40	17	260	28.3	4.89	115.33	17	0	1.977	0.105673	30.33	67.2	132.8	24.06	3.34	66.3	55.9	89	131.1	133	124.8	5.04239e+06	4.51377e+06	6.81474e+06	9.91588e+06	1.11672e+07	9.55164e+06	5.5644e+06	4.68817e+06	7.46802e+06	1.10031e+07	1.11672e+07	1.04719e+07	High	High	High	High	High	High	1	Met-loss [N-Term]
52	High	Master Protein	P9WPU7	ATP synthase subunit alpha OS=Mycobacterium tuberculosis (strain ATCC 25618 / H37Rv) OX=83332 GN=atpA PE=1 SV=1	0	108.165	41	19	40	19	549	59.3	5.15	118.07	19	0	2.453	0.186233	46.96	57.9	142.1	44.79	9.53	53.6	45.5	100.7	131.6	146.9	121.7	3.653e+06	3.29058e+06	6.90953e+06	8.91187e+06	1.10399e+07	8.34013e+06	4.03119e+06	3.41772e+06	7.5719e+06	9.88903e+06	1.10399e+07	9.14365e+06	High	High	High	High	High	High	1
53	High	Master Protein	P9WGP5	Protein translocase subunit SecA 1 OS=Mycobacterium tuberculosis (strain ATCC 25618 / H37Rv) OX=83332 GN=secA1 PE=1 SV=1	0	140.858	24	19	40	18	949	106	5.43	107.67	19	0	3.29	0.066222	20.59	48	152	25.08	3.17	39.8	47	64.4	149	154.6	145.2	1.31013e+06	1.64522e+06	2.13499e+06	4.88153e+06	5.6217e+06	4.8147e+06	1.44576e+06	1.70879e+06	2.33966e+06	5.41678e+06	5.6217e+06	5.27857e+06	High	High	High	High	High	High	1
54	High	Master Protein	O53666	Broad-specificity linear acyl-CoA dehydrogenase FadE5 OS=Mycobacterium tuberculosis (strain ATCC 25618 / H37Rv) OX=83332 GN=fadE5 PE=1 SV=1	0	148.865	42	19	40	18	611	66	5.52	127.9	19	1	2.782	0.0531019	2.29	50.7	149.3	6.14	3.49	55.3	49.1	51.1	151.6	150.7	142.2	5.29522e+06	4.99119e+06	4.92578e+06	1.44245e+07	1.59143e+07	1.36982e+07	5.84341e+06	5.18404e+06	5.39798e+06	1.60062e+07	1.59143e+07	1.50179e+07	High	High	High	High	High	High	1
55	High	Master Protein	P71658	Putative integration host factor MihF OS=Mycobacterium tuberculosis (strain ATCC 25618 / H37Rv) OX=83332 GN=mihF PE=1 SV=1	0	90.689	34	10	39	10	190	20.8	10.33	118.23	10	0	0.336	0.0905166	7.11	151.5	48.5	25.11	17.7	182.8	108.8	154.1	61.4	43.5	49.4	2.27059e+07	1.43591e+07	1.92688e+07	7.5808e+06	5.96649e+06	6.1701e+06	2.50566e+07	1.49139e+07	2.11159e+07	8.41201e+06	5.96649e+06	6.76455e+06	High	High	High	High	High	High	1
56	High	Master Protein	P9WMJ7	Chaperone protein HtpG OS=Mycobacterium tuberculosis (strain ATCC 25618 / H37Rv) OX=83332 GN=htpG PE=1 SV=1	0	137.412	39	22	39	22	647	72.9	4.88	82.97	22	0	2.698	0.0714687	22.32	55.2	144.8	24.98	3.28	54.3	45.8	74.1	146.4	142.3	137.1	3.49563e+06	3.13645e+06	4.80502e+06	9.37987e+06	1.01133e+07	8.89194e+06	3.85752e+06	3.25764e+06	5.26565e+06	1.04084e+07	1.01133e+07	9.74862e+06	High	High	High	High	High	High	1
57	High	Master Protein	P9WH37	30S ribosomal protein S3 OS=Mycobacterium tuberculosis (strain ATCC 25618 / H37Rv) OX=83332 GN=rpsC PE=1 SV=1	0	129.634	58	16	38	16	274	30	10.14	104.8	16	0	4.645	0.0676766	54.77	35.4	164.6	37.38	5.3	26.6	35	54.8	169.1	162.4	152.1	1.2756e+06	1.78221e+06	2.64853e+06	8.06952e+06	8.59843e+06	7.34808e+06	1.40766e+06	1.85107e+06	2.90243e+06	8.95433e+06	8.59843e+06	8.05602e+06	High	High	High	High	High	High	1
58	High	Master Protein	P95227	Probable fatty-acid-CoA ligase FadD2 (Fatty-acid-CoA synthetase) (Fatty-acid-CoA synthase) OS=Mycobacterium tuberculosis (strain ATCC 25618 / H37Rv) OX=83332 GN=fadD2 PE=1 SV=1	0	93.048	36	17	38	17	560	59.9	6.77	82.6	17	0	1.699	0.237675	28.12	72.4	127.6	32.79	7.93	66	64.4	110.9	112.2	130.2	116.3	2.43772e+06	2.52784e+06	4.12348e+06	4.11933e+06	5.30747e+06	4.32117e+06	2.69008e+06	2.62551e+06	4.51878e+06	4.571e+06	5.30747e+06	4.73748e+06	High	High	High	High	High	High	1	Met-loss [N-Term]
59	High	Master Protein	P9WGZ1	DNA-directed RNA polymerase subunit alpha OS=Mycobacterium tuberculosis (strain ATCC 25618 / H37Rv) OX=83332 GN=rpoA PE=1 SV=1	0	114.4	50	15	38	15	347	37.7	4.75	113.58	15	0	1.721	0.0597739	10.06	73.5	126.5	11.4	3.72	65.8	73.8	82.6	120.8	127	130	3.42959e+06	4.08861e+06	4.33978e+06	6.26832e+06	7.30871e+06	6.82707e+06	3.78464e+06	4.24659e+06	4.75581e+06	6.95563e+06	7.30871e+06	7.48481e+06	High	High	High	High	High	High	1
60	High	Master Protein	P9WK13	Malate dehydrogenase OS=Mycobacterium tuberculosis (strain ATCC 25618 / H37Rv) OX=83332 GN=mdh PE=1 SV=1	0	127.198	63	17	37	17	329	34.3	4.79	132.21	17	0	0.448	0.0676766	1.66	136.9	63.1	8.71	2.88	146	123	139.5	65.4	64.3	61.8	1.3146e+07	1.17661e+07	1.26506e+07	5.86215e+06	6.3931e+06	5.60714e+06	1.45069e+07	1.22207e+07	1.38633e+07	6.50491e+06	6.3931e+06	6.14735e+06	High	High	High	High	High	High	1	Met-loss [N-Term]
61	High	Master Protein	P9WKJ7	Ketol-acid reductoisomerase (NADP(+)) OS=Mycobacterium tuberculosis (strain ATCC 25618 / H37Rv) OX=83332 GN=ilvC PE=1 SV=2	0	107.437	39	17	37	17	337	36.5	5.12	92.85	17	0	1.554	0.155858	9.1	78.3	121.7	15.06	5.31	74.8	75.9	96.9	123.4	118	111	3.88671e+06	4.18839e+06	5.06646e+06	6.37662e+06	6.76179e+06	5.8034e+06	4.28909e+06	4.35022e+06	5.55216e+06	7.07579e+06	6.76179e+06	6.36252e+06	High	High	High	High	High	High	1	Met-loss [N-Term]
62	High	Master Protein	P9WNM1	Elongation factor Ts OS=Mycobacterium tuberculosis (strain ATCC 25618 / H37Rv) OX=83332 GN=tsf PE=1 SV=1	0	118.674	74	17	37	17	271	28.7	5.39	89.55	17	0	0.603	0.0866735	9.75	122	78	12.6	3.38	144.6	116.5	117.5	75.2	75.2	70.9	7.98334e+06	6.83711e+06	6.53716e+06	4.13154e+06	4.58568e+06	3.94209e+06	8.80982e+06	7.10128e+06	7.16384e+06	4.58455e+06	4.58568e+06	4.32188e+06	High	High	High	High	High	High	1	Met-loss [N-Term]
63	High	Master Protein	O53580	Long-chain-fatty-acid--AMP ligase FadD32 OS=Mycobacterium tuberculosis (strain ATCC 25618 / H37Rv) OX=83332 GN=fadD32 PE=1 SV=1	0	119.501	38	18	37	18	637	69.2	6.18	118.49	18	0	1.662	0.0836822	18.27	75.8	124.2	11.62	8.82	81.3	64.8	77.8	135.2	127.5	113.4	5.87365e+06	4.97647e+06	5.65876e+06	9.71017e+06	1.01653e+07	8.24388e+06	6.48173e+06	5.16875e+06	6.20123e+06	1.07749e+07	1.01653e+07	9.03812e+06	High	High	High	High	High	High	1
64	High	Master Protein	P9WQG1	Probable acyl-CoA dehydrogenase fadE25 OS=Mycobacterium tuberculosis (strain ATCC 25618 / H37Rv) OX=83332 GN=fadE25 PE=1 SV=1	0	105.568	43	17	36	17	389	41.7	5.34	72.53	17	0	0.779	0.10329	2.99	113.4	86.6	6.93	3.37	123.7	111.2	109	82.8	88.4	84.9	6.47935e+06	6.1893e+06	5.74603e+06	4.31013e+06	5.11167e+06	4.47484e+06	7.15013e+06	6.42845e+06	6.29687e+06	4.78272e+06	5.11167e+06	4.90596e+06	High	High	High	High	High	High	1	Met-loss [N-Term]
65	High	Master Protein	P9WN83	Glyceraldehyde-3-phosphate dehydrogenase OS=Mycobacterium tuberculosis (strain ATCC 25618 / H37Rv) OX=83332 GN=gap PE=1 SV=1	0	88.207	51	16	35	16	339	35.9	5.45	71.56	16	0	1.599	0.101519	18.66	76.2	123.8	12.8	6.96	72.1	72.9	89.9	115.3	131.3	118.5	2.9774e+06	3.19952e+06	3.73625e+06	4.73546e+06	5.98348e+06	4.92532e+06	3.28564e+06	3.32315e+06	4.09442e+06	5.25469e+06	5.98348e+06	5.39984e+06	High	High	High	High	High	High	1
66	High	Master Protein	P9WFW7	Alanine--tRNA ligase OS=Mycobacterium tuberculosis (strain ATCC 25618 / H37Rv) OX=83332 GN=alaS PE=1 SV=1	0	94.857	28	21	35	21	904	97.3	5.6	83.66	21	0	1.867	0.385988	44.96	69.6	130.4	56.64	0.74	48.3	62.8	135.1	117.6	117.3	118.9	1.6535e+06	2.28393e+06	4.65612e+06	4.0014e+06	4.42934e+06	4.0962e+06	1.82468e+06	2.37217e+06	5.10248e+06	4.44014e+06	4.42934e+06	4.49084e+06	High	High	High	High	High	High	1
67	High	Master Protein	O53842	Conserved protein OS=Mycobacterium tuberculosis (strain ATCC 25618 / H37Rv) OX=83332 GN=Rv0831c PE=1 SV=3	0	95.787	61	14	34	14	271	30.2	5.22	89.93	14	0	0.374	0.116805	17.94	144.5	55.5	25.33	7.29	193.3	128.3	127.1	49.2	54.5	47.5	5.40495e+06	3.81193e+06	3.57809e+06	1.36873e+06	1.68251e+06	1.33594e+06	5.9645e+06	3.95921e+06	3.92109e+06	1.51881e+06	1.68251e+06	1.46465e+06	High	High	High	High	High	High	1
68	High	Master Protein	O06790	Conserved protein OS=Mycobacterium tuberculosis (strain ATCC 25618 / H37Rv) OX=83332 GN=Rv1754c PE=1 SV=1	0	99.439	32	15	34	15	563	60.6	9.54	98.43	15	0	5.956	0.0760911	24.71	37.6	162.4	29.85	22.56	20.2	36.7	35.7	140.6	154.3	212.5	1.10571e+06	2.12857e+06	1.9628e+06	7.64018e+06	9.30385e+06	1.16844e+07	1.22018e+06	2.21082e+06	2.15096e+06	8.4779e+06	9.30385e+06	1.28101e+07	High	High	High	High	High	High	1
69	High	Master Protein	P9WQD7	3-oxoacyl-[acyl-carrier-protein] synthase 2 OS=Mycobacterium tuberculosis (strain ATCC 25618 / H37Rv) OX=83332 GN=kasB PE=1 SV=1	0	122.775	52	14	34	14	417	44.3	5.47	105.83	14	0	0.969	0.824772	5.26	97.2	102.8	11.87	8.03	110.9	87.5	98.3	107.5	103.9	92	5.17705e+06	4.33702e+06	4.6195e+06	4.98886e+06	5.35273e+06	4.32099e+06	5.71301e+06	4.5046e+06	5.06235e+06	5.53588e+06	5.35273e+06	4.73729e+06	High	High	High	High	High	High	1	Met-loss [N-Term]
70	High	Master Protein	P9WKK7	Isocitrate lyase OS=Mycobacterium tuberculosis (strain ATCC 25618 / H37Rv) OX=83332 GN=icl PE=1 SV=1	0	103.571	41	14	34	14	428	47.1	5.15	110.9	14	0	2.557	0.0683864	8.75	52.8	147.2	27.35	5.65	35.8	54.5	63.2	155.3	139.3	151.9	1.62212e+06	2.62471e+06	2.88281e+06	6.9998e+06	6.9695e+06	6.93191e+06	1.79006e+06	2.72613e+06	3.15917e+06	7.76731e+06	6.9695e+06	7.59976e+06	High	High	High	High	High	High	1	Met-loss [N-Term]
71	High	Master Protein	P9WMK7	DNA-binding protein HU homolog OS=Mycobacterium tuberculosis (strain ATCC 25618 / H37Rv) OX=83332 GN=hup PE=1 SV=1	0	103.344	31	8	33	8	214	22.2	11.94	98.34	8	0	11.789	0.0454351	35.61	15.6	184.4	29.47	5.04	11.8	15.9	21.5	173.1	187.4	190.4	4.45973e+06	6.36343e+06	8.14265e+06	6.484e+07	7.79142e+07	7.21889e+07	4.92142e+06	6.6093e+06	8.92324e+06	7.19496e+07	7.79142e+07	7.91438e+07	High	High	High	High	High	High	1	Met-loss [N-Term]
72	High	Master Protein	P9WFC9	Universal stress protein Rv1636 OS=Mycobacterium tuberculosis (strain ATCC 25618 / H37Rv) OX=83332 GN=Rv1636 PE=1 SV=1	0	112.749	85	12	32	12	146	15.3	5.83	99.13	12	0	0.645	0.214747	29.28	116.3	83.7	20.33	12.08	147.4	101.5	110.3	79.3	90.4	71.1	1.29885e+07	9.50712e+06	9.78853e+06	6.95368e+06	8.79476e+06	6.30735e+06	1.43332e+07	9.87446e+06	1.07269e+07	7.71614e+06	8.79476e+06	6.91502e+06	High	High	High	High	High	High	1	Met-loss [N-Term]
73	High	Master Protein	P9WN93	Fumarate hydratase class II OS=Mycobacterium tuberculosis (strain ATCC 25618 / H37Rv) OX=83332 GN=fumC PE=1 SV=1	0	91.664	42	18	32	18	474	50.1	5.52	82.75	18	0	1.185	0.204736	1.02	95	105	8.32	5.2	86	101.6	94.2	101.8	104.2	112.3	6.23675e+06	7.82989e+06	6.88184e+06	7.34717e+06	8.34008e+06	8.20441e+06	6.88241e+06	8.13242e+06	7.54156e+06	8.15276e+06	8.34008e+06	8.99485e+06	High	High	High	High	High	High	1	Met-loss [N-Term]
74	High	Master Protein	P9WG33	Transaldolase OS=Mycobacterium tuberculosis (strain ATCC 25618 / H37Rv) OX=83332 GN=tal PE=1 SV=1	0	81.663	42	15	31	15	373	40.7	5.05	69.31	15	0	1.32	0.155858	16.2	85.7	114.3	10.04	7.44	83.1	77.4	94.1	109.7	125	110.7	3.89708e+06	3.85572e+06	4.4463e+06	5.1166e+06	6.47021e+06	5.2264e+06	4.30053e+06	4.0047e+06	4.87254e+06	5.67762e+06	6.47021e+06	5.72993e+06	High	High	High	High	High	High	1
75	High	Master Protein	P96890	Biotin-dependent acyl-coenzyme A carboxylase alpha3 subunit OS=Mycobacterium tuberculosis (strain ATCC 25618 / H37Rv) OX=83332 GN=accA3 PE=1 SV=2	0	92.339	38	17	31	17	600	63.7	5.73	65.35	17	0	1.944	0.190645	38.95	68.5	131.5	17.1	20.94	63.6	64.5	85.1	123.7	158.2	104.9	1.84742e+06	1.98794e+06	2.48723e+06	3.57069e+06	5.06721e+06	3.06634e+06	2.03867e+06	2.06475e+06	2.72567e+06	3.96221e+06	5.06721e+06	3.36176e+06	High	High	High	High	High	High	1
76	High	Master Protein	O53871	Putative acyltransferase Rv0859 OS=Mycobacterium tuberculosis (strain ATCC 25618 / H37Rv) OX=83332 GN=fadA PE=1 SV=1	0	99.963	35	11	31	11	403	42.4	5.4	107.65	11	0	2.991	0.0632436	12.22	50.9	149.1	8.76	7.15	48.5	49.5	56.8	145	160.3	139.9	3.26999e+06	3.54723e+06	3.85581e+06	9.72562e+06	1.19265e+07	9.49337e+06	3.60852e+06	3.68428e+06	4.22544e+06	1.0792e+07	1.19265e+07	1.0408e+07	High	High	High	High	High	High	1	Met-loss [N-Term]
77	High	Master Protein	P02533	Keratin, type I cytoskeletal 14 OS=Homo sapiens OX=9606 GN=KRT14	0	69.831	29	13	30	6	472	51.5	5.16	69.44	13	2	0.164	0.125604	38.39	174.7	25.3	37.3	16.44	197.4	219.6	99	32.3	28.6	23.2	3.5111e+06	4.14985e+06	1.77389e+06	571775	560646	414692	3.87459e+06	4.31019e+06	1.94394e+06	634469	560646	454645	High	High	High	High	High	High	1
78	High	Master Protein	P9WMT9	Transcription elongation factor GreA OS=Mycobacterium tuberculosis (strain ATCC 25618 / H37Rv) OX=83332 GN=greA PE=1 SV=1	0	104.514	86	12	30	12	164	17.8	5	101.96	12	0	0.294	0.072245	15.2	154.6	45.4	17.61	5.32	184.5	150.9	130.3	47.4	44.3	42.7	1.56689e+07	1.36151e+07	1.11471e+07	4.00105e+06	4.15516e+06	3.64791e+06	1.7291e+07	1.41411e+07	1.22157e+07	4.43976e+06	4.15516e+06	3.99936e+06	High	High	High	High	High	High	1	Met-loss [N-Term]
79	High	Master Protein	P96202	Phenolphthiocerol/phthiocerol polyketide synthase subunit C OS=Mycobacterium tuberculosis (strain ATCC 25618 / H37Rv) OX=83332 GN=ppsC PE=1 SV=2	0	99.555	11	18	30	15	2188	230.5	5.24	74.79	18	3	2.463	0.148957	47.25	58.6	141.4	43.63	5	42.2	56.8	97.2	136.9	139.8	127	645289	923204	1.49854e+06	2.08407e+06	2.36146e+06	1.95625e+06	712093	958875	1.64219e+06	2.31258e+06	2.36146e+06	2.14472e+06	High	High	High	High	High	High	1
80	High	Master Protein	P9WIE5	Catalase-peroxidase OS=Mycobacterium tuberculosis (strain ATCC 25618 / H37Rv) OX=83332 GN=katG PE=1 SV=1	0	98.759	30	17	30	17	740	80.6	5.25	78.87	17	0	1.014	0.476434	2	95.8	104.2	9.1	11.48	102.6	85.5	94.4	102.6	119.3	95.7	3.69529e+06	3.27095e+06	3.42231e+06	3.67547e+06	4.74225e+06	3.46814e+06	4.07785e+06	3.39734e+06	3.75039e+06	4.07848e+06	4.74225e+06	3.80228e+06	High	High	High	High	High	High	1
81	High	Master Protein	P9WQN3	ATP-dependent zinc metalloprotease FtsH OS=Mycobacterium tuberculosis (strain ATCC 25618 / H37Rv) OX=83332 GN=ftsH PE=1 SV=1	0	78.317	22	14	29	14	760	81.9	5.85	75.5	14	0	3.525	0.0739992	35.2	46.7	153.3	44.73	6.75	31.9	45.2	76.5	139.2	159.2	148.1	830036	1.24845e+06	2.00397e+06	3.6004e+06	4.57055e+06	3.87848e+06	915967	1.29668e+06	2.19608e+06	3.99517e+06	4.57055e+06	4.25215e+06	High	High	High	High	High	High	1
82	High	Master Protein	P9WPH9	ESX-1 secretion system protein EccA1 OS=Mycobacterium tuberculosis (strain ATCC 25618 / H37Rv) OX=83332 GN=eccA1 PE=1 SV=1	0	61.619	21	14	29	14	573	62.4	5.19	55.12	14	0	3.116	0.060913	1.78	48.2	151.8	22.97	4.72	44.6	47.8	67.1	138.9	150.6	151.1	1.20225e+06	1.36854e+06	1.82347e+06	3.72508e+06	4.48191e+06	4.10347e+06	1.32671e+06	1.42142e+06	1.99828e+06	4.13352e+06	4.48191e+06	4.49881e+06	High	High	High	High	High	High	1
83	High	Master Protein	P9WPU5	ATP synthase subunit beta OS=Mycobacterium tuberculosis (strain ATCC 25618 / H37Rv) OX=83332 GN=atpD PE=1 SV=1	0	86.073	35	14	29	14	486	53.1	4.97	69.28	14	0	1.129	0.630811	18.6	94.4	105.6	15.67	3.29	93.9	82.7	112.6	106	105.1	99.7	3.99619e+06	3.73807e+06	4.8238e+06	4.48622e+06	4.93262e+06	4.26936e+06	4.4099e+06	3.8825e+06	5.28623e+06	4.97813e+06	4.93262e+06	4.68069e+06	High	High	High	High	High	High	1
84	High	Master Protein	P9WGV1	S-adenosylmethionine synthase OS=Mycobacterium tuberculosis (strain ATCC 25618 / H37Rv) OX=83332 GN=metK PE=1 SV=1	0	92.478	53	15	29	15	403	43	5.12	71.61	15	0	1.985	0.0739992	4.97	67	133	4.95	10.01	66.6	60.4	64.8	127.8	151.8	128.6	3.62985e+06	3.49979e+06	3.55616e+06	6.92415e+06	9.12614e+06	7.05488e+06	4.00563e+06	3.63502e+06	3.89707e+06	7.68336e+06	9.12614e+06	7.73457e+06	High	High	High	High	High	High	1
85	High	Master Protein	P9WNA9	ESX-3 secretion system protein EccC3 OS=Mycobacterium tuberculosis (strain ATCC 25618 / H37Rv) OX=83332 GN=eccC3 PE=1 SV=1	0	74.023	16	19	29	19	1330	145.1	6.48	51.19	19	0	2.387	0.213724	34.85	59.7	140.3	50.14	5.34	44.8	56.3	111.2	132.1	134.3	121.4	896157	1.1958e+06	2.239e+06	2.62737e+06	2.96464e+06	2.44406e+06	988933	1.242e+06	2.45364e+06	2.91546e+06	2.96464e+06	2.67952e+06	High	High	High	High	High	High	1
86	High	Master Protein	P9WQH5	Biotin-dependent acetyl-/propionyl-coenzyme A carboxylase beta6 subunit OS=Mycobacterium tuberculosis (strain ATCC 25618 / H37Rv) OX=83332 GN=accD6 PE=1 SV=1	0	71.997	27	13	28	13	473	50.1	6.15	64.04	13	0	2.352	0.166306	7.1	66.6	133.4	39.11	10.39	48.7	61.6	101.7	120	144.8	123.3	600005	805568	1.26127e+06	1.47056e+06	1.96779e+06	1.52818e+06	662121	836693	1.38218e+06	1.6318e+06	1.96779e+06	1.67541e+06	High	High	High	High	High	High	1
87	High	Master Protein	P9WGP3	Protein translocase subunit SecA 2 OS=Mycobacterium tuberculosis (strain ATCC 25618 / H37Rv) OX=83332 GN=secA2 PE=1 SV=1	0	79.222	19	15	28	14	808	88.9	5.45	64.66	15	0	4.678	0.0676766	42.7	34.6	165.4	26.6	8.95	32.8	28.8	47.2	153.6	180.5	157.1	901200	840572	1.30405e+06	4.19233e+06	5.46922e+06	4.34135e+06	994498	873050	1.42906e+06	4.652e+06	5.46922e+06	4.75961e+06	High	High	High	High	High	High	1
88	High	Master Protein	P9WHA5	50S ribosomal protein L2 OS=Mycobacterium tuberculosis (strain ATCC 25618 / H37Rv) OX=83332 GN=rplB PE=1 SV=1	0	100.288	56	11	28	11	280	30.6	11.39	101.26	11	0	5.685	0.0684123	7.77	31.8	168.2	45.58	5.36	26.6	30.1	58.5	159.3	171.1	154.3	2.5079e+06	3.01267e+06	5.55351e+06	1.49227e+07	1.779e+07	1.46263e+07	2.76753e+06	3.12907e+06	6.08589e+06	1.6559e+07	1.779e+07	1.60354e+07	High	High	High	High	High	High	1
89	High	Master Protein	P9WGI1	RNA polymerase sigma factor SigA OS=Mycobacterium tuberculosis (strain ATCC 25618 / H37Rv) OX=83332 GN=sigA PE=1 SV=1	0	94.467	27	15	28	14	528	57.8	4.86	71.2	15	1	5.942	0.062767	12.18	28.8	171.2	36.11	3.43	27.7	26.7	48.7	164.5	171.8	160.6	1.21986e+06	1.25065e+06	2.1597e+06	7.20801e+06	8.35208e+06	7.12157e+06	1.34615e+06	1.29897e+06	2.36673e+06	7.99835e+06	8.35208e+06	7.80769e+06	High	High	High	High	High	High	1
90	High	Master Protein	P96825	Putative short-chain type dehydrogenase/reductase Rv0148 OS=Mycobacterium tuberculosis (strain ATCC 25618 / H37Rv) OX=83332 GN=Rv0148 PE=1 SV=3	0	102.842	54	10	27	10	286	29.8	5.45	117.39	10	0	2.061	0.0954911	22.06	65.3	134.7	17.84	7.01	82.1	60.1	62.2	125	142.4	128.1	5.27372e+06	4.102e+06	4.01983e+06	7.98253e+06	1.00856e+07	8.27955e+06	5.81968e+06	4.26049e+06	4.40519e+06	8.85779e+06	1.00856e+07	9.07723e+06	High	High	High	High	High	High	1	Met-loss [N-Term]
91	High	Master Protein	P9WQF3	Meromycolate extension acyl carrier protein OS=Mycobacterium tuberculosis (strain ATCC 25618 / H37Rv) OX=83332 GN=acpM PE=1 SV=1	0	96.74	50	7	27	7	115	12.5	4.09	115.58	7	0	0.663	0.187382	9.08	117.2	82.8	28.74	6.45	167.5	105.2	104.6	78.9	74.4	69.4	2.97306e+07	1.98448e+07	1.86923e+07	1.3934e+07	1.4563e+07	1.23922e+07	3.28085e+07	2.06116e+07	2.04842e+07	1.54618e+07	1.4563e+07	1.35861e+07	High	High	High	High	High	High	1
92	High	Master Protein	P0CG95	Uncharacterized protein Rv0814c OS=Mycobacterium tuberculosis (strain ATCC 25618 / H37Rv) OX=83332 GN=sseC2 PE=1 SV=1	0	128.475	94	8	27	8	100	10.2	4.61	127.12	8	0	0.403	0.0739992	16.73	145.6	54.4	12.34	11.08	151.1	124.5	158.4	60.8	56.5	48.7	1.83684e+07	1.60843e+07	1.93994e+07	7.35436e+06	7.58142e+06	5.96239e+06	2.027e+07	1.67057e+07	2.12591e+07	8.16074e+06	7.58142e+06	6.53683e+06	High	High	High	High	High	High	1
93	High	Master Protein	P9WG49	DNA topoisomerase 1 OS=Mycobacterium tuberculosis (strain ATCC 25618 / H37Rv) OX=83332 GN=topA PE=1 SV=1	0	70.75	16	13	27	13	934	102.3	8.32	57.18	13	0	2.276	0.0698504	32.55	58.3	141.7	23.28	4.56	50.8	57.5	78.6	142.9	130.8	139.5	1.04346e+06	1.25449e+06	1.62547e+06	2.92075e+06	2.96501e+06	2.88551e+06	1.15149e+06	1.30296e+06	1.7813e+06	3.24101e+06	2.96501e+06	3.16351e+06	High	High	High	High	High	High	1
94	High	Master Protein	P9WPI3	ESX-3 secretion system protein EccA3 OS=Mycobacterium tuberculosis (strain ATCC 25618 / H37Rv) OX=83332 GN=eccA3 PE=1 SV=1	0	80.16	27	15	27	15	631	68.1	5.25	69.27	15	0	5.008	0.0836822	1.08	39.8	160.2	40.96	13.52	29	36.1	62	145.4	182.2	145.2	802627	1.06116e+06	1.72675e+06	3.99743e+06	5.55981e+06	4.04198e+06	885720	1.10216e+06	1.89228e+06	4.43574e+06	5.55981e+06	4.43139e+06	High	High	High	High	High	High	1	Met-loss [N-Term]
95	High	Master Protein	P9WPR9	Uncharacterized protein Rv1488 OS=Mycobacterium tuberculosis (strain ATCC 25618 / H37Rv) OX=83332 GN=Rv1488 PE=1 SV=1	0	83.35	37	12	27	12	381	41.3	6.38	58.19	12	0	3.802	0.0975591	33.46	46.1	153.9	52.35	8.15	30.2	42.7	81.9	140.5	162.3	142.4	535919	806306	1.46636e+06	2.48349e+06	3.18378e+06	2.54697e+06	591401	837459	1.60693e+06	2.7558e+06	3.18378e+06	2.79236e+06	High	High	High	High	High	High	1
96	High	Master Protein	P9WHP5	PspA protein OS=Mycobacterium tuberculosis (strain ATCC 25618 / H37Rv) OX=83332 GN=pspA PE=1 SV=1	0	94.244	56	11	27	11	270	29.2	5.96	80.25	11	0	2.232	0.10974	13.18	61.9	138.1	14.7	11.26	61.9	59.9	77.8	138.2	145.6	116.6	1.30493e+06	1.34102e+06	1.65004e+06	2.89629e+06	3.38479e+06	2.47381e+06	1.44003e+06	1.39283e+06	1.80822e+06	3.21386e+06	3.38479e+06	2.71215e+06	High	High	High	High	High	High	1
97	High	Master Protein	P9WHF9	Putative thiosulfate sulfurtransferase OS=Mycobacterium tuberculosis (strain ATCC 25618 / H37Rv) OX=83332 GN=cysA1 PE=1 SV=1	0	89.448	58	14	27	14	277	31	5.33	64.33	14	0	0.581	0.100201	11.56	123.4	76.6	16.22	5.9	152.5	118.2	114.8	73.4	74.4	66.7	5.26704e+06	4.33749e+06	3.99398e+06	2.52152e+06	2.83658e+06	2.31766e+06	5.81231e+06	4.50508e+06	4.37686e+06	2.798e+06	2.83658e+06	2.54095e+06	High	High	High	High	High	High	1
98	High	Master Protein	P9WH87	50S ribosomal protein L3 OS=Mycobacterium tuberculosis (strain ATCC 25618 / H37Rv) OX=83332 GN=rplC PE=1 SV=1	0	84.566	65	12	27	12	217	23.1	10.3	76.93	12	0	4.241	0.062767	1.3	38.5	161.5	5.19	9.06	39.7	39	43	168.6	166.9	142.8	1.41205e+06	1.47294e+06	1.53753e+06	5.95512e+06	6.54458e+06	5.10558e+06	1.55823e+06	1.52985e+06	1.68493e+06	6.60809e+06	6.54458e+06	5.59748e+06	High	High	High	High	High	High	1
99	High	Master Protein	P96832	Probable NAD(P) transhydrogenase (Subunit alpha) PntAa [first part catalytic part] (Pyridine nucleotide transhydrogenase subunit alpha) (Nicotinamide nucleotide transhydrogenase subunit alpha) OS=Mycobacterium tuberculosis (strain ATCC 25618 / H37Rv) OX=83332 GN=pntAa PE=1 SV=1	0	92.262	41	11	27	11	366	37.7	5.02	86.14	11	0	1.898	0.140114	37.95	69	131	37.47	3.52	66.9	50.7	104.9	126.9	121	129.6	2.15951e+06	1.74089e+06	3.41019e+06	4.07592e+06	4.31013e+06	4.21248e+06	2.38307e+06	1.80816e+06	3.73711e+06	4.52283e+06	4.31013e+06	4.61832e+06	High	High	High	High	High	High	1
100	High	Master Protein	P95186	Probable acyl-CoA dehydrogenase FadE23 OS=Mycobacterium tuberculosis (strain ATCC 25618 / H37Rv) OX=83332 GN=fadE23 PE=1 SV=1	0	67.268	40	13	26	13	401	43.3	5.35	64.48	13	0	4.543	0.0531019	33.96	35.6	164.4	32.97	4.16	28.5	34.4	52.9	158.9	156.4	169	550010	707041	1.02889e+06	3.05384e+06	3.33598e+06	3.28906e+06	606950	734359	1.12752e+06	3.38869e+06	3.33598e+06	3.60594e+06	High	High	High	High	High	High	1	Met-loss [N-Term]
101	High	Master Protein	P9WJC1	ESX-1 secretion-associated protein EspK OS=Mycobacterium tuberculosis (strain ATCC 25618 / H37Rv) OX=83332 GN=espK PE=1 SV=1	0	82.965	23	12	26	12	729	74.4	5.6	67.01	12	0	1.983	0.0866735	37.17	65.5	134.5	36.67	6.88	46.4	62.8	95.5	128.8	124.5	141.9	560962	807009	1.16343e+06	1.54993e+06	1.66252e+06	1.72836e+06	619036	838190	1.27497e+06	1.71987e+06	1.66252e+06	1.89488e+06	High	High	High	High	High	High	1	Met-loss [N-Term]
102	High	Master Protein	P9WGC7	Succinate--CoA ligase [ADP-forming] subunit alpha OS=Mycobacterium tuberculosis (strain ATCC 25618 / H37Rv) OX=83332 GN=sucD PE=1 SV=1	0	103.886	47	11	26	11	303	31.2	5.85	88.29	11	0	1.27	0.363938	27.16	88.1	111.9	15.02	10.31	105.9	81.4	83.5	100.7	122.4	106.1	5.47299e+06	4.4725e+06	4.34534e+06	5.17605e+06	6.98202e+06	5.51739e+06	6.03959e+06	4.64531e+06	4.7619e+06	5.74359e+06	6.98202e+06	6.04895e+06	High	High	High	High	High	High	1
103	High	Master Protein	I6WYY7	(3R)-hydroxyacyl-ACP dehydratase subunit HadB OS=Mycobacterium tuberculosis (strain ATCC 25618 / H37Rv) OX=83332 GN=hadB PE=1 SV=1	0	75.672	66	13	26	13	142	14.9	6.55	67.29	13	0	0.62	0.119192	18.4	120.3	79.7	16.33	4.82	145.3	106.2	117.6	80.1	78	72.9	5.52775e+06	4.29388e+06	4.50587e+06	3.02979e+06	3.27466e+06	2.79042e+06	6.10002e+06	4.45979e+06	4.93782e+06	3.36199e+06	3.27466e+06	3.05926e+06	High	High	High	High	High	High	1
104	High	Master Protein	P9WQA5	Uncharacterized oxidoreductase Rv2971 OS=Mycobacterium tuberculosis (strain ATCC 25618 / H37Rv) OX=83332 GN=Rv2971 PE=1 SV=1	0	82.914	51	9	26	9	282	30.3	4.83	64.23	9	0	0.973	0.565315	12.28	100.2	99.8	20.47	7.29	129.9	95.7	90.1	95.3	101.4	87.6	4.90628e+06	3.8391e+06	3.42791e+06	3.5791e+06	4.22855e+06	3.33264e+06	5.41421e+06	3.98744e+06	3.75652e+06	3.97154e+06	4.22855e+06	3.65372e+06	High	High	High	High	High	High	1	Met-loss [N-Term]
105	High	Master Protein	O07423	Possible lipoprotein LprO OS=Mycobacterium tuberculosis (strain ATCC 25618 / H37Rv) OX=83332 GN=lprO PE=1 SV=1	0	94.674	41	10	26	10	369	39.1	8.84	78.01	10	0	4.768	0.0454351	25.24	34.7	165.3	31.42	6.63	27	34.7	50	150.9	165.3	172	633651	862799	1.18008e+06	3.51601e+06	4.27262e+06	4.05673e+06	699250	896136	1.29321e+06	3.90153e+06	4.27262e+06	4.44757e+06	High	High	High	High	High	High	1
106	High	Master Protein	O53519	Conserved protein TB16.3 OS=Mycobacterium tuberculosis (strain ATCC 25618 / H37Rv) OX=83332 GN=TB16.3 PE=1 SV=1	0	92.178	64	10	26	10	144	16.3	4.86	75.97	10	0	0.625	0.237675	40.27	119.6	80.4	31.06	5.59	164.4	89	115.7	80.8	77.7	72.3	8.69646e+06	5.00398e+06	6.16324e+06	4.24877e+06	4.53702e+06	3.8486e+06	9.59678e+06	5.19732e+06	6.75407e+06	4.71464e+06	4.53702e+06	4.21939e+06	High	High	High	High	High	High	1	Met-loss [N-Term]
107	High	Master Protein	P9WHE5	50S ribosomal protein L11 OS=Mycobacterium tuberculosis (strain ATCC 25618 / H37Rv) OX=83332 GN=rplK PE=1 SV=1	0	67.707	55	10	25	10	142	15	9.51	58.46	10	0	1.02	0.689569	11.98	99	101	18.06	5.43	115.4	80	98.5	108.2	97.4	100.4	6.46821e+06	4.76569e+06	5.55881e+06	6.02839e+06	6.02523e+06	5.66484e+06	7.13784e+06	4.94983e+06	6.0917e+06	6.68938e+06	6.02523e+06	6.21061e+06	High	High	High	High	High	High	1
108	High	Master Protein	P9WHW3	Peptidyl-prolyl cis-trans isomerase A OS=Mycobacterium tuberculosis (strain ATCC 25618 / H37Rv) OX=83332 GN=ppiA PE=1 SV=1	0	83.849	85	10	25	10	182	19.2	6.27	88.3	10	0	0.71	0.207251	27.48	117.5	82.5	26.18	8.28	146.6	121.9	85.2	85.5	86.5	74.3	1.09919e+07	9.7111e+06	6.43701e+06	6.37998e+06	7.16185e+06	5.60793e+06	1.21298e+07	1.00863e+07	7.05408e+06	7.07953e+06	7.16185e+06	6.14822e+06	High	High	High	High	High	High	1
109	High	Master Protein	P9WHY3	Uncharacterized PPE family protein PPE51 OS=Mycobacterium tuberculosis (strain ATCC 25618 / H37Rv) OX=83332 GN=PPE51 PE=1 SV=1	0	73.765	17	5	25	5	380	38	4.48	90.67	5	0	4.209	0.0632436	4.87	41.7	158.3	8.51	10.78	36.7	43.1	42	159.3	142.3	176.6	5.06826e+06	6.33775e+06	5.84333e+06	2.19119e+07	2.17073e+07	2.45846e+07	5.59296e+06	6.58263e+06	6.40349e+06	2.43145e+07	2.17073e+07	2.69531e+07	High	High	High	High	High	High	1	Met-loss [N-Term]
110	High	Master Protein	P9WH81	50S ribosomal protein L6 OS=Mycobacterium tuberculosis (strain ATCC 25618 / H37Rv) OX=83332 GN=rplF PE=1 SV=1	0	71.203	63	13	25	13	179	19.4	10.21	59.72	13	0	4.066	0.062767	33.14	40.7	159.3	28.56	3.25	31.6	40.1	55.4	157	163.1	152.9	1.08718e+06	1.468e+06	1.9231e+06	5.37847e+06	6.19909e+06	5.3015e+06	1.19973e+06	1.52472e+06	2.10745e+06	5.9682e+06	6.19909e+06	5.81226e+06	High	High	High	High	High	High	1
111	High	Master Protein	P9WIN7	Low molecular weight antigen MTB12 OS=Mycobacterium tuberculosis (strain ATCC 25618 / H37Rv) OX=83332 GN=mtb12 PE=1 SV=1	0	110.151	53	6	25	6	168	16.6	6.54	113.76	6	0	0.106	0.136388	31.56	180.8	19.2	39.43	4.22	99.2	233.4	203.1	22.2	20.4	21.6	1.54065e+07	3.85279e+07	3.17769e+07	3.43234e+06	3.5028e+06	3.37216e+06	1.70015e+07	4.00165e+07	3.48231e+07	3.80868e+06	3.5028e+06	3.69704e+06	High	High	High	High	High	High	1
112	High	Master Protein	P9WNP1	Probable enoyl-CoA hydratase echA6 OS=Mycobacterium tuberculosis (strain ATCC 25618 / H37Rv) OX=83332 GN=echA6 PE=1 SV=1	0	88.91	53	11	25	11	243	26	6.4	66.18	11	0	1.314	0.162506	15	78.3	121.7	17.06	12.17	101.5	77.2	75.7	119.8	126.4	99.5	2.78427e+06	2.24968e+06	2.09226e+06	3.27004e+06	3.8274e+06	2.74794e+06	3.07252e+06	2.3366e+06	2.29283e+06	3.62859e+06	3.8274e+06	3.01269e+06	High	High	High	High	High	High	1
113	High	Master Protein	P9WLH9	Uncharacterized protein Rv2226 OS=Mycobacterium tuberculosis (strain ATCC 25618 / H37Rv) OX=83332 GN=Rv2226 PE=1 SV=1	0	53.357	30	13	24	13	513	56.3	6.55	42.88	13	0	1.097	0.762595	41.8	93.2	106.8	38.83	2.9	60.2	92.2	134.1	106.9	101.1	105.6	834478	1.3578e+06	1.8727e+06	1.47367e+06	1.5471e+06	1.47458e+06	920868	1.41026e+06	2.05222e+06	1.63525e+06	1.5471e+06	1.61664e+06	High	High	High	High	High	High	1
114	High	Master Protein	P9WND5	Putative L-lactate dehydrogenase OS=Mycobacterium tuberculosis (strain ATCC 25618 / H37Rv) OX=83332 GN=lldD PE=1 SV=1	0	71.664	28	10	24	10	414	45.3	9.7	81.03	10	0	12.145	0.062767	21.8	17.2	182.8	56.23	8.91	12	16.3	34.1	167.8	197.5	172.4	1.12416e+06	1.61211e+06	3.20162e+06	1.55744e+07	2.03357e+07	1.61897e+07	1.24054e+06	1.6744e+06	3.50854e+06	1.72821e+07	2.03357e+07	1.77494e+07	High	High	High	High	High	High	1
115	High	Master Protein	P9WFJ3	Putative S-adenosyl-L-methionine-dependent methyltransferase Rv0146 OS=Mycobacterium tuberculosis (strain ATCC 25618 / H37Rv) OX=83332 GN=Rv0146 PE=1 SV=1	0	67.581	48	12	24	12	310	34	5.27	60.85	12	0	1.337	0.219651	11.33	87.1	112.9	14.9	3.59	86	77.4	103.4	115	111.4	107	1.51558e+06	1.4491e+06	1.83488e+06	2.01551e+06	2.1665e+06	1.89873e+06	1.67249e+06	1.50509e+06	2.01078e+06	2.23651e+06	2.1665e+06	2.08166e+06	High	High	High	High	High	High	1
116	High	Master Protein	P9WH83	50S ribosomal protein L5 OS=Mycobacterium tuberculosis (strain ATCC 25618 / H37Rv) OX=83332 GN=rplE PE=1 SV=1	0	83.434	61	8	24	8	187	21	10.1	80.78	8	0	3.14	0.0676766	21.24	49	151	17.34	7.04	42.8	49.8	60.3	153.5	156.5	137	2.35805e+06	2.91895e+06	3.34996e+06	8.41744e+06	9.51859e+06	7.60211e+06	2.60217e+06	3.03173e+06	3.6711e+06	9.34038e+06	9.51859e+06	8.33452e+06	High	High	High	High	High	High	1
117	High	Master Protein	P9WH35	30S ribosomal protein S4 OS=Mycobacterium tuberculosis (strain ATCC 25618 / H37Rv) OX=83332 GN=rpsD PE=1 SV=1	0	69.061	54	11	24	11	201	23.5	10.02	63.66	11	0	5.326	0.062767	38.07	32.3	167.7	21.31	7.18	25.7	33.1	39.6	171.8	176.2	153.6	1.3326e+06	1.82548e+06	2.07235e+06	8.87069e+06	1.00982e+07	8.02716e+06	1.47056e+06	1.89601e+06	2.27101e+06	9.84333e+06	1.00982e+07	8.80053e+06	High	High	High	High	High	High	1
118	High	Master Protein	P9WKF5	Adenylate kinase OS=Mycobacterium tuberculosis (strain ATCC 25618 / H37Rv) OX=83332 GN=adk PE=1 SV=1	0	91.088	74	12	24	12	181	20.1	5.15	76.24	12	0	0.381	0.0678076	9.54	144.4	55.6	11.5	5.41	156	124.7	149.2	59.4	57.4	53.4	6.83093e+06	5.79981e+06	6.57821e+06	2.58773e+06	2.77288e+06	2.35324e+06	7.53811e+06	6.0239e+06	7.20882e+06	2.87147e+06	2.77288e+06	2.57996e+06	High	High	High	High	High	High	1
119	High	Master Protein	P9WQE7	Phenolphthiocerol/phthiocerol polyketide synthase subunit A OS=Mycobacterium tuberculosis (strain ATCC 25618 / H37Rv) OX=83332 GN=ppsA PE=1 SV=1	0	68.937	9	13	23	10	1876	198.7	5.36	56.77	13	1	2.311	0.223831	76.53	61.4	138.6	57.47	3.72	37.4	58	115.2	130.9	134	124.5	548346	904135	1.70276e+06	1.91059e+06	2.16999e+06	1.83938e+06	605114	939068	1.86599e+06	2.12008e+06	2.16999e+06	2.0166e+06	High	High	High	High	High	High	1
120	High	Master Protein	P9WIP9	Heparin-binding hemagglutinin OS=Mycobacterium tuberculosis (strain ATCC 25618 / H37Rv) OX=83332 GN=hbhA PE=1 SV=1	0	56.409	36	11	23	11	199	21.5	9.19	58.16	11	0	3.319	0.0597739	2.12	44.1	155.9	15.88	4.85	49.9	36.2	44.7	163.2	157.9	148.2	3.43257e+06	2.64457e+06	3.09476e+06	1.11677e+07	1.19886e+07	1.02668e+07	3.78793e+06	2.74675e+06	3.39144e+06	1.23922e+07	1.19886e+07	1.12559e+07	High	High	High	High	High	High	1	Met-loss [N-Term]
121	High	Master Protein	P9WH39	30S ribosomal protein S2 OS=Mycobacterium tuberculosis (strain ATCC 25618 / H37Rv) OX=83332 GN=rpsB PE=1 SV=1	0	59.842	34	10	23	10	287	31.1	6.43	67.37	10	0	4.518	0.0676766	50.28	39.2	160.8	31.76	9.15	26.5	39	51.2	160.2	176.3	146.8	1.4054e+06	2.20022e+06	2.73563e+06	8.45647e+06	1.03254e+07	7.84432e+06	1.5509e+06	2.28523e+06	2.99788e+06	9.3837e+06	1.03254e+07	8.60007e+06	High	High	High	High	High	High	1	Met-loss [N-Term]
122	High	Master Protein	P9WPV3	ATP synthase subunit b-delta OS=Mycobacterium tuberculosis (strain ATCC 25618 / H37Rv) OX=83332 GN=atpFH PE=1 SV=1	0	70.851	32	12	23	12	446	48.8	5.58	74.36	12	0	4.859	0.0597739	37.77	35.6	164.4	28.66	3.44	24.9	35.3	45	160.5	171.3	163	790074	1.18829e+06	1.43735e+06	5.06342e+06	5.99724e+06	5.203e+06	871867	1.2342e+06	1.57514e+06	5.61861e+06	5.99724e+06	5.70428e+06	High	High	High	High	High	High	1
123	High	Master Protein	P9WHD3	50S ribosomal protein L17 OS=Mycobacterium tuberculosis (strain ATCC 25618 / H37Rv) OX=83332 GN=rplQ PE=1 SV=1	0	50.21	60	12	23	12	180	19.5	9.52	41.68	12	0	1.358	0.242983	17.08	87.3	112.7	17.53	11.89	83.9	74.6	104.6	127.1	101.3	108.4	1.12584e+06	1.06281e+06	1.41314e+06	1.69592e+06	1.49937e+06	1.46323e+06	1.24239e+06	1.10387e+06	1.54861e+06	1.88188e+06	1.49937e+06	1.6042e+06	High	High	High	High	High	High	1
124	High	Master Protein	P9WKG3	4-hydroxy-3-methylbut-2-en-1-yl diphosphate synthase (flavodoxin) OS=Mycobacterium tuberculosis (strain ATCC 25618 / H37Rv) OX=83332 GN=ispG PE=1 SV=1	0	70.436	35	11	23	11	387	40.5	5.26	68.74	11	0	1.732	0.0676766	3.61	72.3	127.7	16.6	3.31	79.8	57.1	73	134.8	129	126.4	1.89465e+06	1.4419e+06	1.74529e+06	3.18449e+06	3.38162e+06	3.02203e+06	2.0908e+06	1.49762e+06	1.9126e+06	3.53366e+06	3.38162e+06	3.31318e+06	High	High	High	High	High	High	1
125	High	Master Protein	P9WH29	30S ribosomal protein S7 OS=Mycobacterium tuberculosis (strain ATCC 25618 / H37Rv) OX=83332 GN=rpsG PE=1 SV=1	0	68.948	65	11	22	11	156	17.6	10.56	49.26	11	0	4.116	0.0676766	14.68	40.2	159.8	24.44	6.64	35.2	40.1	55.6	159.3	164.9	144.8	1.48002e+06	1.78856e+06	2.35407e+06	6.65769e+06	7.64584e+06	6.12306e+06	1.63325e+06	1.85767e+06	2.57974e+06	7.38769e+06	7.64584e+06	6.71298e+06	High	High	High	High	High	High	1
126	High	Master Protein	P9WKE5	Pyruvate kinase OS=Mycobacterium tuberculosis (strain ATCC 25618 / H37Rv) OX=83332 GN=pyk PE=1 SV=1	0	37.452	23	11	22	11	472	50.7	5.68	33.74	11	0	1.135	0.497889	28.8	93.5	106.5	33.03	1.61	59	95.1	118.6	111.1	107.9	108.4	1.13982e+06	1.95252e+06	2.30741e+06	2.13613e+06	2.30079e+06	2.10837e+06	1.25782e+06	2.02796e+06	2.5286e+06	2.37035e+06	2.30079e+06	2.3115e+06	High	High	High	High	High	High	1
127	High	Master Protein	P9WFJ5	UPF0603 protein Rv2345 OS=Mycobacterium tuberculosis (strain ATCC 25618 / H37Rv) OX=83332 GN=Rv2345 PE=1 SV=1	0	43.428	19	13	22	13	660	70	8.38	27.7	13	0	2.066	0.155858	55.88	65	135	44.71	2.72	40.8	62.7	101	136	129.5	130.1	384346	626601	957654	1.2727e+06	1.34471e+06	1.23235e+06	424136	650811	1.04946e+06	1.41225e+06	1.34471e+06	1.35108e+06	High	High	High	High	High	High	1
128	High	Master Protein	P08779	Keratin, type I cytoskeletal 16 OS=Homo sapiens OX=9606 GN=KRT16	0	48.077	16	9	22	2	473	51.2	5.05	56.06	9	0	0.342	0.104943	13.86	149	51	28.6	15.53	191.7	147.1	106.8	60	50.3	44.1	659583	537890	369909	205241	191149	152775	727867	558673	405370	227746	191149	167494	High	High	High	High	High	High	1
129	High	Master Protein	P9WNK7	6 kDa early secretory antigenic target OS=Mycobacterium tuberculosis (strain ATCC 25618 / H37Rv) OX=83332 GN=esxA PE=1 SV=1	0	92.943	95	4	21	4	95	9.9	4.51	99.02	4	0	0.258	0.0827413	6.34	151.1	48.9	23.21	20.18	197.9	145.1	128	49	46.9	33.1	1.31985e+07	1.02844e+07	8.59454e+06	3.25106e+06	3.4538e+06	2.21887e+06	1.45649e+07	1.06818e+07	9.41844e+06	3.60753e+06	3.4538e+06	2.43265e+06	High	High	High	High	High	High	1	Met-loss [N-Term]
130	High	Master Protein	P9WQD5	Thioesterase TesA OS=Mycobacterium tuberculosis (strain ATCC 25618 / H37Rv) OX=83332 GN=tesA PE=1 SV=1	0	55.769	49	10	21	10	261	29.1	5.36	47.63	10	0	0.855	0.339474	8.65	107.2	92.8	8.65	4.87	111.7	95.2	110.3	95.5	98.1	89.2	1.78852e+06	1.61974e+06	1.77892e+06	1.52128e+06	1.73301e+06	1.43702e+06	1.97368e+06	1.68232e+06	1.94946e+06	1.68808e+06	1.73301e+06	1.57547e+06	High	High	High	High	High	High	1
131	High	Master Protein	P9WH53	30S ribosomal protein S16 OS=Mycobacterium tuberculosis (strain ATCC 25618 / H37Rv) OX=83332 GN=rpsP PE=1 SV=1	0	41.552	70	9	21	9	162	17.4	9.88	41.13	9	0	1.926	0.0960979	33.43	67.2	132.8	21.67	4.98	57	65.1	86.2	137.8	125.3	128.5	1.40658e+06	1.70492e+06	2.13967e+06	3.38006e+06	3.40993e+06	3.18974e+06	1.5522e+06	1.7708e+06	2.34478e+06	3.75068e+06	3.40993e+06	3.49706e+06	High	High	High	High	High	High	1
132	High	Master Protein	O53670	Probable succinate dehydrogenase [iron-sulfur subunit] (Succinic dehydrogenase) OS=Mycobacterium tuberculosis (strain ATCC 25618 / H37Rv) OX=83332 GN=Rv0248c PE=1 SV=1	0	53.678	18	12	21	12	646	70.6	5.95	42.26	12	0	1.906	0.060913	0.02	68.8	131.2	21.06	8.29	62	65.7	90.1	118.2	125.2	138.9	645047	725988	944313	1.22295e+06	1.43773e+06	1.45548e+06	711827	754039	1.03484e+06	1.35705e+06	1.43773e+06	1.5957e+06	High	High	High	High	High	High	1	Met-loss [N-Term]
133	High	Master Protein	P9WQD9	3-oxoacyl-[acyl-carrier-protein] synthase 1 OS=Mycobacterium tuberculosis (strain ATCC 25618 / H37Rv) OX=83332 GN=kasA PE=1 SV=1	0	68.135	48	10	21	10	416	43.3	5.29	63.04	10	0	1.617	0.325228	60.51	76.4	123.6	25.2	21.21	75.5	60.4	99.6	122.2	146.9	95.4	2.08329e+06	1.76979e+06	2.76719e+06	3.3505e+06	4.47081e+06	2.64762e+06	2.29896e+06	1.83817e+06	3.03246e+06	3.71787e+06	4.47081e+06	2.9027e+06	High	High	High	High	High	High	1	Met-loss [N-Term]
134	High	Master Protein	P9WQF7	Probable acyl-CoA dehydrogenase FadE10 OS=Mycobacterium tuberculosis (strain ATCC 25618 / H37Rv) OX=83332 GN=fadE10 PE=1 SV=1	0	51.377	14	9	21	9	650	70.7	5.9	45.04	9	0	2.558	0.0962406	51.48	54.9	145.1	48.78	2.37	31.2	54.2	87.1	143.3	138.8	145.4	402493	742828	1.1298e+06	1.83664e+06	1.97377e+06	1.88599e+06	444162	771529	1.23811e+06	2.03802e+06	1.97377e+06	2.06769e+06	High	High	High	High	High	High	1	Met-loss [N-Term]
135	High	Master Protein	I6YGX9	Probable methanol dehydrogenase transcriptional regulatory protein MoxR2 OS=Mycobacterium tuberculosis (strain ATCC 25618 / H37Rv) OX=83332 GN=moxR2 PE=1 SV=1	0	67.524	49	11	21	10	358	37.9	5.69	62.94	11	0	1.455	0.0454351	1.39	82.4	117.6	2.28	1.41	79.6	82.5	83	116.9	120.1	117.8	1.54769e+06	1.70536e+06	1.62584e+06	2.2609e+06	2.57769e+06	2.30492e+06	1.70792e+06	1.77125e+06	1.7817e+06	2.5088e+06	2.57769e+06	2.52698e+06	High	High	High	High	High	High	1
136	High	Master Protein	P9WH25	30S ribosomal protein S9 OS=Mycobacterium tuberculosis (strain ATCC 25618 / H37Rv) OX=83332 GN=rpsI PE=1 SV=1	0	49.638	61	11	21	11	151	16.4	10.67	44.39	11	0	2.892	0.0975591	37.2	51.4	148.6	29.53	10.11	44.5	48.1	74.6	160.8	139	133.1	1.61631e+06	1.8571e+06	2.73071e+06	5.81432e+06	5.57753e+06	4.87065e+06	1.78364e+06	1.92885e+06	2.99249e+06	6.45184e+06	5.57753e+06	5.33991e+06	High	High	High	High	High	High	1	Met-loss [N-Term]
137	High	Master Protein	P9WGY1	Ribosome-recycling factor OS=Mycobacterium tuberculosis (strain ATCC 25618 / H37Rv) OX=83332 GN=frr PE=1 SV=1	0	51.707	57	10	21	10	185	20.8	5.96	51.64	10	0	0.277	0.0626657	6.65	155	45	9.57	6.16	173.9	148.8	147.1	46.1	43.2	40.8	1.85305e+06	1.68485e+06	1.57895e+06	488863	507982	437596	2.04489e+06	1.74995e+06	1.73031e+06	542465	507982	479755	High	High	High	High	High	High	1
138	High	Master Protein	P9WGI9	Serine hydroxymethyltransferase 1 OS=Mycobacterium tuberculosis (strain ATCC 25618 / H37Rv) OX=83332 GN=glyA1 PE=1 SV=2	0	31.704	26	11	20	11	438	46.2	6.6	29.06	11	0	0.57	0.0714687	5.59	127.4	72.6	7.43	2.54	129.5	115	132.5	73.8	76.4	72.8	1.71839e+06	1.62211e+06	1.77114e+06	973739	1.11927e+06	972108	1.89629e+06	1.68478e+06	1.94092e+06	1.08051e+06	1.11927e+06	1.06576e+06	High	High	High	High	High	High	1
139	High	Master Protein	O53521	Long-chain-fatty-acid--CoA ligase FadD15 OS=Mycobacterium tuberculosis (strain ATCC 25618 / H37Rv) OX=83332 GN=fadD15 PE=1 SV=3	0	74.768	27	12	20	12	600	64	6.24	53.19	12	0	1.87	0.19093	27.32	69.7	130.3	29.43	6.88	59.2	67.5	101.5	131.2	126.1	114.5	1.1979e+06	1.44911e+06	2.06571e+06	2.63781e+06	2.81417e+06	2.33132e+06	1.32191e+06	1.5051e+06	2.26373e+06	2.92703e+06	2.81417e+06	2.55593e+06	High	High	High	High	High	High	1
140	High	Master Protein	P96834	NAD(P) transhydrogenase subunit beta OS=Mycobacterium tuberculosis (strain ATCC 25618 / H37Rv) OX=83332 GN=pntB PE=1 SV=1	0	75.087	21	10	20	10	475	48.8	6.54	65.15	10	0	7.043	0.0676766	27.69	27	173	45.72	8.56	20	26.1	47.1	167.3	184.1	155.3	668816	928286	1.58575e+06	5.55917e+06	6.79034e+06	5.22505e+06	738056	964152	1.73777e+06	6.16871e+06	6.79034e+06	5.72846e+06	High	High	High	High	High	High	1
141	High	Master Protein	O05842	Possible iron-regulated short-chain dehydrogenase/reductase OS=Mycobacterium tuberculosis (strain ATCC 25618 / H37Rv) OX=83332 GN=Rv3224 PE=1 SV=1	0	51.504	33	9	20	9	282	29.8	5.49	50.73	9	0	0.878	0.311062	16.16	106	94	12.62	9.4	122.5	103.3	96.3	91.6	101.8	84.5	6.67721e+06	5.98671e+06	5.28563e+06	4.96551e+06	6.12745e+06	4.63903e+06	7.36848e+06	6.21803e+06	5.79233e+06	5.50996e+06	6.12745e+06	5.08597e+06	High	High	High	High	High	High	1	Met-loss [N-Term]
142	High	Master Protein	P9WGT3	3-oxoacyl-[acyl-carrier-protein] reductase MabA OS=Mycobacterium tuberculosis (strain ATCC 25618 / H37Rv) OX=83332 GN=mabA PE=1 SV=1	0	59.249	51	10	20	10	247	25.7	8.7	61.43	10	0	1.081	0.565315	23.2	96.1	103.9	14.23	7.12	97	80.4	107.2	104.9	112.7	97.7	2.91663e+06	2.56792e+06	3.24303e+06	3.13648e+06	3.73841e+06	2.95685e+06	3.21858e+06	2.66714e+06	3.55392e+06	3.48039e+06	3.73841e+06	3.24173e+06	High	High	High	High	High	High	1	Met-loss [N-Term]
143	High	Master Protein	P9WGD9	Signal recognition particle receptor FtsY OS=Mycobacterium tuberculosis (strain ATCC 25618 / H37Rv) OX=83332 GN=ftsY PE=1 SV=1	0	67.551	27	8	20	8	422	44	5.36	50.86	8	0	4.903	0.0468624	7.55	34.3	165.7	19.26	3.56	30.5	34.3	44	157.1	168.2	165.8	268030	320396	389830	1.37339e+06	1.63155e+06	1.46664e+06	295779	332775	427200	1.52398e+06	1.63155e+06	1.60794e+06	High	High	High	High	High	High	1
144	High	Master Protein	I6Y897	Uncharacterized protein OS=Mycobacterium tuberculosis (strain ATCC 25618 / H37Rv) OX=83332 GN=Rv0613c PE=1 SV=1	0	59.289	15	10	20	9	855	92.7	4.63	48.18	10	0	1.448	0.393504	26.84	81.7	118.3	31.25	3.09	66.6	78.6	119.2	113.9	113.8	107.9	447668	561640	806645	761154	844437	729844	494013	583341	883973	844612	844437	800160	High	High	High	High	High	High	1	Met-loss [N-Term]
145	High	Master Protein	P9WHJ3	Protein RecA OS=Mycobacterium tuberculosis (strain ATCC 25618 / H37Rv) OX=83332 GN=recA PE=1 SV=1	0	76.471	11	8	20	8	790	85.3	6.43	66.97	8	0	10.233	0.0454351	12.43	17.8	182.2	36.19	6.84	15.1	17.4	29	167.8	178.4	192.3	950267	1.16359e+06	1.83348e+06	1.04814e+07	1.23676e+07	1.2156e+07	1.04864e+06	1.20855e+06	2.00925e+06	1.16306e+07	1.23676e+07	1.33272e+07	High	High	High	High	High	High	1
146	High	Master Protein	P9WH79	50S ribosomal protein L9 OS=Mycobacterium tuberculosis (strain ATCC 25618 / H37Rv) OX=83332 GN=rplI PE=1 SV=1	0	61.375	53	8	20	8	152	16.2	8.97	61.59	8	0	0.805	0.278606	27.13	114.7	85.3	17.36	5.73	118	89	125.3	95	87.7	85.1	3.62659e+06	2.90582e+06	3.87945e+06	2.90434e+06	2.97474e+06	2.6346e+06	4.00203e+06	3.0181e+06	4.25135e+06	3.22279e+06	2.97474e+06	2.88843e+06	High	High	High	High	High	High	1
147	High	Master Protein	P9WGS1	Uncharacterized oxidoreductase Rv1543 OS=Mycobacterium tuberculosis (strain ATCC 25618 / H37Rv) OX=83332 GN=Rv1543 PE=1 SV=1	0	65.816	36	10	20	10	341	36.8	8.98	61.83	10	0	3.627	0.0678076	40.68	36.9	163.1	33.74	12.59	34.9	36.8	61.8	170.5	133.4	162.6	1.06446e+06	1.19126e+06	1.89739e+06	5.17021e+06	4.48704e+06	4.99076e+06	1.17466e+06	1.23729e+06	2.07928e+06	5.73711e+06	4.48704e+06	5.47159e+06	High	High	High	High	High	High	1
148	High	Master Protein	O53182	2-oxoglutarate oxidoreductase subunit KorA OS=Mycobacterium tuberculosis (strain ATCC 25618 / H37Rv) OX=83332 GN=korA PE=1 SV=3	0	51.362	22	11	20	11	653	69.1	5.59	44.39	11	0	1.688	0.406551	38.84	74.7	125.3	44.44	4.6	55.6	70.6	126.6	118.4	119.2	109.6	726659	980667	1.66723e+06	1.53943e+06	1.71933e+06	1.44229e+06	801887	1.01856e+06	1.82705e+06	1.70823e+06	1.71933e+06	1.58124e+06	High	High	High	High	High	High	1
149	High	Master Protein	P9WMH3	CRP-like cAMP-activated global transcriptional regulator OS=Mycobacterium tuberculosis (strain ATCC 25618 / H37Rv) OX=83332 GN=crp PE=1 SV=1	0	62.227	56	10	19	10	224	24.8	9.58	56.38	10	0	1.141	0.208661	6.9	93.3	106.7	9.09	4.28	93.2	81.8	97.9	106.3	114.4	106.5	2.0201e+06	1.88464e+06	2.13725e+06	2.29158e+06	2.73857e+06	2.32347e+06	2.22923e+06	1.95746e+06	2.34214e+06	2.54285e+06	2.73857e+06	2.54732e+06	High	High	High	High	High	High	1
150	High	Master Protein	I6YG87	PE family protein PE31 OS=Mycobacterium tuberculosis (strain ATCC 25618 / H37Rv) OX=83332 GN=PE31 PE=1 SV=1	0	67.054	82	4	19	4	98	9.8	5.15	84.53	4	0	1.129	0.129865	5.26	95.7	104.3	44.99	43.72	58.6	82.2	140.6	70.5	89.5	158.7	1.26134e+06	1.87901e+06	3.04627e+06	1.50812e+06	2.12558e+06	3.43825e+06	1.39192e+06	1.95161e+06	3.3383e+06	1.67348e+06	2.12558e+06	3.7695e+06	High	High	High	High	High	High	1
151	High	Master Protein	P9WP11	F420H(2)-dependent quinone reductase Rv1558 OS=Mycobacterium tuberculosis (strain ATCC 25618 / H37Rv) OX=83332 GN=Rv1558 PE=1 SV=1	0	48.978	64	8	19	8	148	16.3	8.34	44.99	8	0	0.456	0.0739992	16.07	142.3	57.7	16.04	10.9	153.8	112.5	146.7	70.1	57.5	59.4	3.80066e+06	2.95353e+06	3.64964e+06	1.7234e+06	1.56875e+06	1.47796e+06	4.19413e+06	3.06764e+06	3.99951e+06	1.91237e+06	1.56875e+06	1.62036e+06	High	High	High	High	High	High	1
152	High	Master Protein	P9WHE7	50S ribosomal protein L10 OS=Mycobacterium tuberculosis (strain ATCC 25618 / H37Rv) OX=83332 GN=rplJ PE=1 SV=1	0	63.892	54	9	19	9	178	18.5	8.1	64.33	9	0	2.358	0.062767	25.14	59.6	140.4	19.31	1.09	58.8	50.1	73.3	138.5	138.2	141	2.21545e+06	2.00833e+06	2.78432e+06	5.19504e+06	5.75249e+06	5.35171e+06	2.44481e+06	2.08592e+06	3.05124e+06	5.76466e+06	5.75249e+06	5.86732e+06	High	High	High	High	High	High	1
153	High	Master Protein	P9WH67	30S ribosomal protein S10 OS=Mycobacterium tuberculosis (strain ATCC 25618 / H37Rv) OX=83332 GN=rpsJ PE=1 SV=1	0	46.543	63	7	19	7	101	11.4	9.38	46.88	7	0	0.823	0.276969	7.67	111.4	88.6	13.02	2.33	115.3	91.4	116	94.9	91.8	90.7	4.04023e+06	3.40254e+06	4.09192e+06	3.30596e+06	3.54946e+06	3.19979e+06	4.4585e+06	3.53401e+06	4.48419e+06	3.66845e+06	3.54946e+06	3.50806e+06	High	High	High	High	High	High	1
154	High	Master Protein	P9WQC5	NADP-dependent alcohol dehydrogenase C OS=Mycobacterium tuberculosis (strain ATCC 25618 / H37Rv) OX=83332 GN=adhC PE=1 SV=1	0	50.488	27	9	19	9	346	37.1	5.3	43.33	9	0	0.73	0.155858	16.25	115.6	84.4	4.88	10.77	117.1	107.5	117.2	85.5	95.6	77.1	1.53451e+06	1.49702e+06	1.54659e+06	1.11461e+06	1.38358e+06	1.01761e+06	1.69338e+06	1.55486e+06	1.69485e+06	1.23682e+06	1.38358e+06	1.11565e+06	High	High	High	High	High	High	1	Met-loss [N-Term]
155	High	Master Protein	P9WH51	30S ribosomal protein S17 OS=Mycobacterium tuberculosis (strain ATCC 25618 / H37Rv) OX=83332 GN=rpsQ PE=1 SV=1	0	54.415	56	8	19	8	135	14.7	10.56	54.92	8	0	4.117	0.062767	14.38	39	161	24.45	3.71	36.3	37.3	54.9	163.9	153.6	154	2.62272e+06	2.8648e+06	3.99703e+06	1.1781e+07	1.22515e+07	1.12026e+07	2.89424e+06	2.97549e+06	4.3802e+06	1.30728e+07	1.22515e+07	1.22819e+07	High	High	High	High	High	High	1
156	High	Master Protein	O53154	Probable conserved ATP-binding protein ABC transporter OS=Mycobacterium tuberculosis (strain ATCC 25618 / H37Rv) OX=83332 GN=Rv1463 PE=1 SV=1	0	40.348	44	10	19	10	266	28.8	6.14	36.47	10	0	1.005	0.938206	13.42	98.9	101.1	11.69	9.23	98.8	89.5	112.8	108.2	89.9	100.9	1.53713e+06	1.48005e+06	1.76782e+06	1.67447e+06	1.54416e+06	1.58059e+06	1.69626e+06	1.53724e+06	1.93729e+06	1.85807e+06	1.54416e+06	1.73287e+06	High	High	High	High	High	High	1	Met-loss [N-Term]
157	High	Master Protein	P9WJV5	Trehalose monomycolate exporter MmpL3 OS=Mycobacterium tuberculosis (strain ATCC 25618 / H37Rv) OX=83332 GN=mmpL3 PE=1 SV=1	0	88.228	13	7	19	7	944	100.8	9.45	65.77	7	0	1.997	0.0716917	21.53	66.4	133.6	15.14	4.17	64.2	60.4	79.9	128.2	138.2	129.2	1.20534e+06	1.20535e+06	1.5104e+06	2.39381e+06	2.86314e+06	2.44164e+06	1.33013e+06	1.25192e+06	1.65519e+06	2.65628e+06	2.86314e+06	2.67687e+06	High	High	High	High	High	High	1
158	High	Master Protein	I6XW38	DNA topoisomerase (ATP-hydrolyzing) OS=Mycobacterium tuberculosis (strain ATCC 25618 / H37Rv) OX=83332 GN=Rv0730 PE=1 SV=1	0	62.62	38	9	19	9	242	26	5.39	59.69	9	0	3.108	0.0598183	22.43	48.6	151.4	15.05	1.3	48.1	42.2	56.9	149.6	153.2	150	1.72045e+06	1.60309e+06	2.04783e+06	5.31826e+06	6.04357e+06	5.39991e+06	1.89856e+06	1.66503e+06	2.24414e+06	5.9014e+06	6.04357e+06	5.92015e+06	High	High	High	High	High	High	1
159	High	Master Protein	P9WNL1	Enolase OS=Mycobacterium tuberculosis (strain ATCC 25618 / H37Rv) OX=83332 GN=eno PE=1 SV=1	0	52.13	27	10	19	10	429	44.9	4.65	44.81	10	0	0.401	0.0827413	26.35	146.1	53.9	16.24	9.57	115.9	157.8	153.8	56.7	63.3	52.4	3.53286e+06	5.1112e+06	4.72236e+06	1.71849e+06	2.13094e+06	1.60884e+06	3.8986e+06	5.30869e+06	5.17506e+06	1.90692e+06	2.13094e+06	1.76384e+06	High	High	High	High	High	High	1	Met-loss [N-Term]
160	High	Master Protein	P9WQE3	Phenolphthiocerol/phthiocerol polyketide synthase subunit D OS=Mycobacterium tuberculosis (strain ATCC 25618 / H37Rv) OX=83332 GN=ppsD PE=1 SV=1	0	37.739	6	10	19	10	1827	193.2	5.64	30.34	10	0	2.269	0.117464	1.94	66.3	133.7	26.06	8.25	55.4	62.4	89.5	125.7	143.3	123.7	903351	1.08062e+06	1.46926e+06	2.0383e+06	2.57981e+06	2.0313e+06	996872	1.12238e+06	1.61011e+06	2.2618e+06	2.57981e+06	2.227e+06	High	High	High	High	High	High	1
161	High	Master Protein	P9WL15	Uncharacterized protein Rv2927c OS=Mycobacterium tuberculosis (strain ATCC 25618 / H37Rv) OX=83332 GN=Rv2927c PE=1 SV=1	0	58.572	31	8	19	8	245	27	4.84	51.94	8	0	1.429	0.0919987	17.33	83.4	116.6	16.25	3.17	84.8	67.6	93.9	121.2	113.8	118.5	1.08588e+06	920004	1.21076e+06	1.54322e+06	1.60819e+06	1.5273e+06	1.1983e+06	955551	1.32683e+06	1.71243e+06	1.60819e+06	1.67445e+06	High	High	High	High	High	High	1
162	High	Master Protein	P9WIR7	Alanine and proline-rich secreted protein Apa OS=Mycobacterium tuberculosis (strain ATCC 25618 / H37Rv) OX=83332 GN=apa PE=1 SV=1	0	56.162	32	6	19	6	325	32.7	5.11	50.33	6	0	0.322	0.115182	33.65	151.3	48.7	25.96	0.54	110.1	188	153.3	49.9	49.4	49.4	1.53227e+06	2.78117e+06	2.1491e+06	690257	758679	692265	1.6909e+06	2.88862e+06	2.35512e+06	765942	758679	758961	High	High	High	High	High	High	1
163	High	Master Protein	P9WP69	Cytochrome c oxidase subunit 2 OS=Mycobacterium tuberculosis (strain ATCC 25618 / H37Rv) OX=83332 GN=ctaC PE=1 SV=1	0	40.211	23	9	18	9	363	40.5	7.84	44.11	9	0	6.625	0.0699162	60.59	26.2	173.8	57.69	6.53	19.2	24.7	54.3	179.6	163.4	158.8	430094	585515	1.22273e+06	3.9917e+06	4.02893e+06	3.57255e+06	474620	608138	1.33995e+06	4.42938e+06	4.02893e+06	3.91674e+06	High	High	High	High	High	High	1
164	High	Master Protein	P9WII9	Pyridoxal 5'-phosphate synthase subunit PdxS OS=Mycobacterium tuberculosis (strain ATCC 25618 / H37Rv) OX=83332 GN=pdxS PE=1 SV=1	0	47.262	37	9	18	9	299	31.3	5.39	38.26	9	0	1.135	0.94342	0.05	93.8	106.2	21.77	1.05	87.9	88.1	126	99.8	100	98.1	1.33031e+06	1.41715e+06	1.91988e+06	1.50206e+06	1.6706e+06	1.49466e+06	1.46803e+06	1.4719e+06	2.10393e+06	1.66676e+06	1.6706e+06	1.63866e+06	High	High	High	High	High	High	1
165	High	Master Protein	P9WGA5	Probable transcriptional regulatory protein Rv2603c OS=Mycobacterium tuberculosis (strain ATCC 25618 / H37Rv) OX=83332 GN=Rv2603c PE=1 SV=1	0	63.687	37	7	18	7	251	26.8	4.77	50.33	7	0	1.316	0.118175	15.04	84	116	13.72	2.96	98.5	83.8	75.2	116.5	110.3	115.7	3.4351e+06	3.10442e+06	2.64168e+06	4.0406e+06	4.24417e+06	4.05973e+06	3.79072e+06	3.22437e+06	2.89492e+06	4.48364e+06	4.24417e+06	4.45086e+06	High	High	High	High	High	High	1
166	High	Master Protein	P9WGQ1	Putative oxidoreductase Rv1856c OS=Mycobacterium tuberculosis (strain ATCC 25618 / H37Rv) OX=83332 GN=Rv1856c PE=1 SV=2	0	60.23	51	9	18	9	223	23	5.97	57.82	9	0	2.612	0.0597739	1.81	55.2	144.8	12.56	3.23	55	52.4	66.1	145.3	136.9	144.3	1.21541e+06	1.23158e+06	1.47139e+06	3.19547e+06	3.34105e+06	3.21288e+06	1.34124e+06	1.27917e+06	1.61244e+06	3.54584e+06	3.34105e+06	3.52242e+06	High	High	High	High	High	High	1	Met-loss [N-Term]
167	High	Master Protein	P9WI05	Uncharacterized PPE family protein PPE32 OS=Mycobacterium tuberculosis (strain ATCC 25618 / H37Rv) OX=83332 GN=PPE32 PE=1 SV=1	0	66.252	38	8	18	8	409	39.9	4.45	59.34	8	0	5.971	0.062767	41.91	28.7	171.3	56.84	20.33	15.5	25.8	48.9	146.1	154.2	209.5	494528	874053	1.56951e+06	4.62835e+06	5.42092e+06	6.71995e+06	545725	907824	1.71997e+06	5.13584e+06	5.42092e+06	7.36738e+06	High	High	High	High	High	High	1	Met-loss [N-Term]
168	High	Master Protein	P9WH85	50S ribosomal protein L4 OS=Mycobacterium tuberculosis (strain ATCC 25618 / H37Rv) OX=83332 GN=rplD PE=1 SV=1	0	74.03	44	7	18	7	223	23.7	10.13	64.48	7	0	2.792	0.119199	8.89	59.6	140.4	38.04	10.66	43.2	55.3	89.1	127.9	154.3	130.2	788192	1.07131e+06	1.63639e+06	2.3198e+06	3.10672e+06	2.39014e+06	869790	1.11271e+06	1.79326e+06	2.57416e+06	3.10672e+06	2.62042e+06	High	High	High	High	High	High	1
169	High	Master Protein	P9WH23	Cytochrome bc1 complex Rieske iron-sulfur subunit OS=Mycobacterium tuberculosis (strain ATCC 25618 / H37Rv) OX=83332 GN=qcrA PE=1 SV=1	0	43.039	22	8	18	8	429	46.9	6.15	37.45	8	0	4.101	0.0676766	29.63	39.5	160.5	11.87	10.86	34.4	41.7	43.3	169.4	171	140.1	437822	563283	554513	2.14261e+06	2.3995e+06	1.79332e+06	483148	585047	607671	2.37754e+06	2.3995e+06	1.9661e+06	High	High	High	High	High	High	1
170	High	Master Protein	P95187	Probable acyl-CoA dehydrogenase FadE24 OS=Mycobacterium tuberculosis (strain ATCC 25618 / H37Rv) OX=83332 GN=fadE24 PE=1 SV=1	0	60.363	23	8	18	8	468	49.6	6.06	51.52	8	0	1.488	0.158807	19.45	80	120	42.45	6.22	40.7	80.7	103.6	121	120	134	874063	1.83956e+06	2.24021e+06	2.58355e+06	2.84238e+06	2.89416e+06	964552	1.91063e+06	2.45497e+06	2.86683e+06	2.84238e+06	3.17299e+06	High	High	High	High	High	High	1	Met-loss [N-Term]
171	High	Master Protein	I6YDN6	Probable cytoplasmic peptidase PepQ OS=Mycobacterium tuberculosis (strain ATCC 25618 / H37Rv) OX=83332 GN=pepQ PE=1 SV=1	0	36.724	22	8	18	8	372	38.8	5.45	38.98	8	0	0.556	0.060913	3.45	128.9	71.1	4.78	1.27	130.6	121.1	132.6	72.7	70.9	72.1	1.57839e+06	1.55569e+06	1.61416e+06	873309	945241	877256	1.7418e+06	1.6158e+06	1.7689e+06	969064	945241	961774	High	High	High	High	High	High	1
172	High	Master Protein	P9WIH3	Phosphoenolpyruvate carboxykinase [GTP] OS=Mycobacterium tuberculosis (strain ATCC 25618 / H37Rv) OX=83332 GN=pckG PE=1 SV=1	0	40.949	19	10	18	10	606	67.2	5.06	33.71	10	0	0.776	0.30275	15.77	110.1	89.9	10.06	11.47	118.7	97.4	112.9	92.1	99.7	79.2	2.0853e+06	1.81721e+06	1.99696e+06	1.609e+06	1.9317e+06	1.3998e+06	2.30118e+06	1.88742e+06	2.1884e+06	1.78543e+06	1.9317e+06	1.53467e+06	High	High	High	High	High	High	1
173	High	Master Protein	P9WG35	Thiol peroxidase OS=Mycobacterium tuberculosis (strain ATCC 25618 / H37Rv) OX=83332 GN=tpx PE=1 SV=1	0	63.513	44	5	18	5	165	16.9	4.51	69.49	5	0	0.285	0.0676766	5.31	151.7	48.3	13.73	8.21	178.3	138.3	146.2	49	46.5	41.7	5.53599e+06	4.56187e+06	4.57154e+06	1.51405e+06	1.59401e+06	1.30169e+06	6.10911e+06	4.73813e+06	5.00979e+06	1.68006e+06	1.59401e+06	1.4271e+06	High	High	High	High	High	High	1	Met-loss [N-Term]
174	High	Master Protein	P9WGR1	Enoyl-[acyl-carrier-protein] reductase [NADH] OS=Mycobacterium tuberculosis (strain ATCC 25618 / H37Rv) OX=83332 GN=inhA PE=1 SV=1	0	52.43	49	9	18	9	269	28.5	6.13	34.7	9	0	1.556	0.0739992	4.07	75.4	124.6	11.95	3.96	76.6	65.7	83.6	119.1	128.5	126.5	1.91747e+06	1.74862e+06	2.10758e+06	2.96733e+06	3.55266e+06	3.18823e+06	2.11598e+06	1.81618e+06	2.30962e+06	3.2927e+06	3.55266e+06	3.4954e+06	High	High	High	High	High	High	1	Met-loss [N-Term]
175	High	Master Protein	P9WGD7	Signal recognition particle protein OS=Mycobacterium tuberculosis (strain ATCC 25618 / H37Rv) OX=83332 GN=ffh PE=1 SV=1	0	51.471	20	9	18	9	525	55	8.06	39.5	9	0	1.405	0.363252	48.61	85.8	114.2	52.69	4	36.7	87.4	123.1	113.7	122.8	116.3	657425	1.66296e+06	2.22032e+06	2.02446e+06	2.42667e+06	2.09575e+06	725486	1.72721e+06	2.43317e+06	2.24644e+06	2.42667e+06	2.29767e+06	High	High	High	High	High	High	1
176	High	Master Protein	P9WI23	Uncharacterized PPE family protein PPE20 OS=Mycobacterium tuberculosis (strain ATCC 25618 / H37Rv) OX=83332 GN=PPE20 PE=1 SV=1	0	50.026	9	3	18	3	539	55.4	4.86	56.18	3	0	18.643	0.0676766	57.37	10.1	189.9	44.1	15.11	9.3	6.3	15.2	172.5	222.8	173.8	849123	616772	1.40528e+06	1.57425e+07	2.25625e+07	1.60538e+07	937029	640603	1.53999e+06	1.74686e+07	2.25625e+07	1.76005e+07	High	High	High	High	High	High	1
177	High	Master Protein	P9WK17	Malate synthase G OS=Mycobacterium tuberculosis (strain ATCC 25618 / H37Rv) OX=83332 GN=glcB PE=1 SV=1	0	41.765	18	12	18	12	741	80.4	5.22	28.99	12	0	0.341	0.0676766	6.02	147.8	52.2	9.94	5.66	160.3	131.3	148.6	52.5	56.6	50.7	3.12615e+06	2.72099e+06	2.91882e+06	1.01932e+06	1.21814e+06	995392	3.44979e+06	2.82612e+06	3.19863e+06	1.13109e+06	1.21814e+06	1.09129e+06	High	High	High	High	High	High	1
178	High	Master Protein	P9WIN9	Immunogenic protein MPT64 OS=Mycobacterium tuberculosis (strain ATCC 25618 / H37Rv) OX=83332 GN=mpt64 PE=1 SV=1	0	47.484	36	7	17	7	228	24.8	5.01	53.88	7	0	0.159	0.14101	16.37	167.5	32.5	37.75	11.39	104.2	231.6	170.7	33.4	33.1	27.1	2.33633e+06	5.51805e+06	3.85357e+06	743976	819212	611366	2.5782e+06	5.73126e+06	4.22299e+06	825551	819212	670267	High	High	High	High	High	High	1
179	High	Master Protein	P9WJE1	ESX-1 secretion-associated protein EspA OS=Mycobacterium tuberculosis (strain ATCC 25618 / H37Rv) OX=83332 GN=espA PE=1 SV=1	0	88.104	18	6	17	6	392	39.9	5.36	74.06	6	0	6.405	0.123217	38.19	23.4	176.6	38.03	39.42	19.1	22.5	38	169.6	107.1	243.6	847883	1.06248e+06	1.70127e+06	7.49275e+06	5.2475e+06	1.08923e+07	935661	1.10353e+06	1.86436e+06	8.31431e+06	5.2475e+06	1.19417e+07	High	High	High	High	High	High	1
180	High	Master Protein	O53718	Possible conserved secreted protein OS=Mycobacterium tuberculosis (strain ATCC 25618 / H37Rv) OX=83332 GN=Rv0383c PE=1 SV=1	0	36.84	36	10	17	10	284	31.8	10.11	32.38	10	0	3.079	0.062767	31.98	52.2	147.8	33.91	6.84	30.2	52.9	62	142.4	162.8	149.7	477107	888713	987395	2.23893e+06	2.84187e+06	2.38314e+06	526500	923051	1.08205e+06	2.48442e+06	2.84187e+06	2.61274e+06	High	High	High	High	High	High	1
181	High	Master Protein	I6YF40	Conserved protein OS=Mycobacterium tuberculosis (strain ATCC 25618 / H37Rv) OX=83332 GN=Rv3075c PE=1 SV=1	0	43.272	36	10	17	10	307	33.1	4.89	42.61	10	0	0.732	0.223831	16.5	115.5	84.5	23.1	4.38	106.8	101.7	152.2	78.1	83.8	77.4	1.14115e+06	1.15546e+06	1.63786e+06	830684	988430	832936	1.25929e+06	1.20011e+06	1.79488e+06	921767	988430	913184	High	High	High	High	High	High	1
182	High	Master Protein	P9WQN5	Proteasome-associated ATPase OS=Mycobacterium tuberculosis (strain ATCC 25618 / H37Rv) OX=83332 GN=mpa PE=1 SV=1	0	62.806	12	8	17	8	609	67.4	5.01	55.27	8	0	2.28	0.0739992	30.11	60.7	139.3	38.54	3.38	35.4	60.5	80.7	138.8	138	146.6	342451	621789	785961	1.33553e+06	1.47253e+06	1.42755e+06	377904	645814	861306	1.48197e+06	1.47253e+06	1.56508e+06	High	High	High	High	High	High	1
183	High	Master Protein	P9WHD7	50S ribosomal protein L15 OS=Mycobacterium tuberculosis (strain ATCC 25618 / H37Rv) OX=83332 GN=rplO PE=1 SV=1	0	44.324	49	7	17	7	146	15.5	11.34	40.8	7	0	1.658	0.0975591	26.39	75.2	124.8	16.86	2.3	64.1	75.4	89.8	125.3	125.1	120.3	1.14417e+06	1.42985e+06	1.61446e+06	2.22301e+06	2.46295e+06	2.16002e+06	1.26262e+06	1.4851e+06	1.76922e+06	2.46675e+06	2.46295e+06	2.36812e+06	High	High	High	High	High	High	1
184	High	Master Protein	P9WFK9	UPF0234 protein Rv0566c OS=Mycobacterium tuberculosis (strain ATCC 25618 / H37Rv) OX=83332 GN=Rv0566c PE=1 SV=1	0	49.875	55	9	17	9	163	18.1	9.2	36.59	9	0	0.423	0.0226108	4.53	140.5	59.5	2.72	7.91	143.4	136.6	143.2	62.6	53.7	60.6	3.10771e+06	3.14648e+06	3.12531e+06	1.34903e+06	1.28438e+06	1.3219e+06	3.42944e+06	3.26805e+06	3.42491e+06	1.49694e+06	1.28438e+06	1.44925e+06	High	High	High	High	High	High	1	Met-loss [N-Term]
185	High	Master Protein	P9WHF7	Putative thiosulfate sulfurtransferase SseA OS=Mycobacterium tuberculosis (strain ATCC 25618 / H37Rv) OX=83332 GN=sseA PE=1 SV=1	0	33.271	36	10	17	10	297	33.3	5.19	28.51	10	0	0.772	0.349119	27.63	112.9	87.1	32.77	8.76	102.4	92.4	164.9	79	87.6	73.7	604371	579435	980060	463940	570948	438091	666939	601824	1.07401e+06	514810	570948	480299	High	High	High	High	High	High	1	Met-loss [N-Term]
186	High	Master Protein	P95072	Possible protease IV SppA (Endopeptidase IV) (Signal peptide peptidase) OS=Mycobacterium tuberculosis (strain ATCC 25618 / H37Rv) OX=83332 GN=sppA PE=1 SV=1	0	61.673	22	10	17	10	623	65.9	6.05	47.6	10	0	3.089	0.128878	78.35	48.1	151.9	63.62	1.95	28.3	45.3	98.1	145.5	139.9	142.9	298201	507191	1.04132e+06	1.5248e+06	1.62717e+06	1.51595e+06	329072	526788	1.14114e+06	1.69199e+06	1.62717e+06	1.662e+06	High	High	High	High	High	High	1
187	High	Master Protein	P9WJ83	Copper transporter MctB OS=Mycobacterium tuberculosis (strain ATCC 25618 / H37Rv) OX=83332 GN=mctB PE=1 SV=1	0	52.222	43	10	17	10	314	32.4	5.48	39.4	10	0	0.543	0.147501	2.13	127.8	72.2	17.83	3.69	99.2	134.8	140.2	77.5	72.2	76.1	951870	1.37325e+06	1.35411e+06	739270	763742	735154	1.05041e+06	1.42631e+06	1.48392e+06	820329	763742	805981	High	High	High	High	High	High	1
188	High	Master Protein	P9WHT3	Probable cytosol aminopeptidase OS=Mycobacterium tuberculosis (strain ATCC 25618 / H37Rv) OX=83332 GN=pepA PE=1 SV=1	0	40.286	22	9	17	9	515	53.4	8.06	39.65	9	0	5.232	0.062767	17.76	34.3	165.7	38.15	10.38	24.8	34.1	52.6	145	178.7	164.8	156854	229880	335830	913933	1.24928e+06	1.05096e+06	173092	238762	368024	1.01414e+06	1.24928e+06	1.15222e+06	High	High	High	High	High	High	1	Met-loss [N-Term]
189	High	Master Protein	P9WNX5	Aspartate-semialdehyde dehydrogenase OS=Mycobacterium tuberculosis (strain ATCC 25618 / H37Rv) OX=83332 GN=asd PE=1 SV=1	0	51.344	35	9	17	9	345	36.2	5.03	54.85	9	0	1.517	0.0614806	4.05	78.3	121.7	9.86	3.61	76.2	89.8	76	115.5	124	118.4	1.57931e+06	1.97956e+06	1.58696e+06	2.383e+06	2.83828e+06	2.4725e+06	1.7428e+06	2.05605e+06	1.73909e+06	2.64429e+06	2.83828e+06	2.71071e+06	High	High	High	High	High	High	1	Met-loss [N-Term]
190	High	Master Protein	P9WIP1	Immunogenic protein MPT63 OS=Mycobacterium tuberculosis (strain ATCC 25618 / H37Rv) OX=83332 GN=mpt63 PE=1 SV=1	0	70.047	60	6	17	6	159	16.5	5.06	69.54	6	0	0.149	0.140596	23.54	174	26	37.95	3.4	97	218.4	196.9	30.1	28.2	29.4	4.71244e+06	1.12776e+07	9.63952e+06	1.45592e+06	1.51053e+06	1.43983e+06	5.2003e+06	1.17133e+07	1.05636e+07	1.61556e+06	1.51053e+06	1.57855e+06	High	High	High	High	High	High	1
191	High	Master Protein	P9WN61	Aspartyl/glutamyl-tRNA(Asn/Gln) amidotransferase subunit B OS=Mycobacterium tuberculosis (strain ATCC 25618 / H37Rv) OX=83332 GN=gatB PE=1 SV=1	0	54.591	24	10	17	10	509	54.6	5.2	27.86	10	0	0.603	0.19093	37.19	124.8	75.2	23.77	3.88	95.9	124.7	155.5	77.2	75.2	71.5	752731	1.04044e+06	1.22915e+06	602478	651576	564776	830658	1.08064e+06	1.34698e+06	668538	651576	619189	High	High	High	High	High	High	1
192	High	Master Protein	P9WHC3	50S ribosomal protein L21 OS=Mycobacterium tuberculosis (strain ATCC 25618 / H37Rv) OX=83332 GN=rplU PE=1 SV=1	0	53.9	63	7	17	7	103	11	9.99	47.15	7	0	1.258	0.0835952	1.17	89.5	110.5	3	5.8	92.6	87.2	89.6	116.4	110.5	103.7	2.64618e+06	2.64826e+06	2.57803e+06	3.30949e+06	3.48644e+06	2.98226e+06	2.92013e+06	2.75058e+06	2.82517e+06	3.67236e+06	3.48644e+06	3.26959e+06	High	High	High	High	High	High	1	Met-loss [N-Term]
193	High	Master Protein	P9WJG3	RNA polymerase-binding transcription factor CarD OS=Mycobacterium tuberculosis (strain ATCC 25618 / H37Rv) OX=83332 GN=carD PE=1 SV=1	0	39.05	47	10	17	9	162	17.9	5.67	39.93	10	1	0.472	0.168444	40.28	131.3	68.7	31.88	7.77	184.1	99.9	124.1	68.4	64.9	58.6	4.31976e+06	2.49061e+06	2.93087e+06	1.59464e+06	1.68063e+06	1.38289e+06	4.76697e+06	2.58684e+06	3.21184e+06	1.76949e+06	1.68063e+06	1.51612e+06	High	High	High	High	High	High	1
194	High	Master Protein	P9WNU5	DNA polymerase I OS=Mycobacterium tuberculosis (strain ATCC 25618 / H37Rv) OX=83332 GN=polA PE=1 SV=1	0	37.073	13	11	17	11	904	98.4	5.19	37.21	11	0	2.042	0.128093	22.91	70.9	129.1	32.67	8.86	50.2	68.8	96.9	118.3	140.5	125.3	494585	720454	961425	1.15963e+06	1.52805e+06	1.24283e+06	545787	748291	1.05359e+06	1.28679e+06	1.52805e+06	1.36257e+06	High	High	High	High	High	High	1	Met-loss [N-Term]
195	High	Master Protein	P9WQC7	Alcohol dehydrogenase B OS=Mycobacterium tuberculosis (strain ATCC 25618 / H37Rv) OX=83332 GN=adhB PE=1 SV=1	0	71.781	23	6	17	6	375	39.7	5.31	56.55	6	0	0.825	0.663455	18.12	104	96	17.81	14.41	121.3	84.5	108.5	100.1	105.9	79.8	2.40641e+06	1.78176e+06	2.16724e+06	1.97542e+06	2.31946e+06	1.59347e+06	2.65553e+06	1.8506e+06	2.37501e+06	2.19202e+06	2.31946e+06	1.74699e+06	High	High	High	High	High	High	1
196	High	Master Protein	P9WFX7	Indole-3-glycerol phosphate synthase OS=Mycobacterium tuberculosis (strain ATCC 25618 / H37Rv) OX=83332 GN=trpC PE=1 SV=1	0	52.719	40	9	17	9	272	28	5.25	45.11	9	0	1.31	0.165669	0.03	91	109	10.02	5.25	99.4	89.1	81.4	106.7	116.7	106.6	2.07807e+06	1.979e+06	1.71445e+06	2.21903e+06	2.69236e+06	2.24428e+06	2.29321e+06	2.05546e+06	1.87881e+06	2.46234e+06	2.69236e+06	2.4605e+06	High	High	High	High	High	High	1
197	High	Master Protein	P9WP75	Probable cold shock protein A OS=Mycobacterium tuberculosis (strain ATCC 25618 / H37Rv) OX=83332 GN=cspA PE=1 SV=1	0	53.791	97	7	16	7	67	7.4	5.26	50.7	7	0	0.25	0.060913	2.79	160.2	39.8	10.58	15.51	180.4	151.4	150.5	46	34.1	37.6	1.46103e+07	1.3026e+07	1.2275e+07	3.70179e+06	3.04898e+06	3.06711e+06	1.61229e+07	1.35293e+07	1.34518e+07	4.10768e+06	3.04898e+06	3.36261e+06	High	High	High	High	High	High	1	Met-loss [N-Term]
198	High	Master Protein	P9WFT5	Threonine--tRNA ligase OS=Mycobacterium tuberculosis (strain ATCC 25618 / H37Rv) OX=83332 GN=thrS PE=1 SV=1	0	28.396	12	9	16	9	692	77.1	5.63	27.52	9	0	2.358	0.0676766	27.85	62.5	137.5	21.93	4.19	45.5	62.4	71.3	137.3	147.1	136.5	431339	628281	680489	1.29457e+06	1.53847e+06	1.30241e+06	475994	652556	745724	1.43652e+06	1.53847e+06	1.42789e+06	High	High	High	High	High	High	1
199	High	Master Protein	P9WLA9	Uncharacterized protein Rv2411c OS=Mycobacterium tuberculosis (strain ATCC 25618 / H37Rv) OX=83332 GN=Rv2411c PE=1 SV=1	0	34.383	17	10	16	10	551	61.3	5.81	24.93	10	0	2.145	0.165669	28.81	65.1	134.9	43.19	3.65	48	61.6	107.7	122.9	132.2	127.6	353060	481998	798099	899277	1.0736e+06	945499	389611	500621	874608	997880	1.0736e+06	1.03659e+06	High	High	High	High	High	High	1
200	High	Master Protein	O53672	Uncharacterized protein Rv0250c OS=Mycobacterium tuberculosis (strain ATCC 25618 / H37Rv) OX=83332 GN=Rv0250c PE=1 SV=1	0	23.762	44	6	16	6	97	10.9	4.65	33.51	6	0	0.926	0.644999	27.67	101.6	98.4	15.65	10.03	93.8	95.5	122.9	106.8	88.4	92.6	1.79729e+06	1.94434e+06	2.36973e+06	2.03387e+06	1.86913e+06	1.78465e+06	1.98335e+06	2.01946e+06	2.5969e+06	2.25688e+06	1.86913e+06	1.95659e+06	High	High	High	High	High	High	1
201	High	Master Protein	P9WMA7	Uncharacterized protein Rv0007 OS=Mycobacterium tuberculosis (strain ATCC 25618 / H37Rv) OX=83332 GN=Rv0007 PE=1 SV=1	0	41.029	28	7	16	7	304	31.1	8.87	39.52	7	0	2.323	0.145415	51.45	60.2	139.8	51.41	3.58	41.1	55.7	107.8	128.6	129.5	137.2	409615	590229	1.08221e+06	1.27474e+06	1.42418e+06	1.37623e+06	452021	613035	1.18596e+06	1.41451e+06	1.42418e+06	1.50882e+06	High	High	High	High	High	High	1
202	High	Master Protein	Q6MX39	S-adenosylmethionine-dependent methyltransferase UmaA OS=Mycobacterium tuberculosis (strain ATCC 25618 / H37Rv) OX=83332 GN=umaA PE=1 SV=1	0	49.22	41	11	16	11	286	33.1	5.1	26.48	11	0	0.392	0.081519	18.67	143.2	56.8	12.4	8.77	140.3	124.9	160	54.9	64.1	55.7	1.38657e+06	1.31187e+06	1.59246e+06	539977	699313	553592	1.53012e+06	1.36256e+06	1.74512e+06	599184	699313	606927	High	High	High	High	High	High	1
203	High	Master Protein	P9WJD9	ESX-1 secretion-associated protein EspB OS=Mycobacterium tuberculosis (strain ATCC 25618 / H37Rv) OX=83332 GN=espB PE=1 SV=1	0	67.97	20	8	16	8	460	47.6	4.87	52.2	8	0	0.469	0.0860422	1.13	138.6	61.4	18.01	8.7	138.3	115.4	165.6	64.9	54.6	61.3	1.95379e+06	1.73205e+06	2.35693e+06	911893	850749	871343	2.15606e+06	1.79897e+06	2.58287e+06	1.01188e+06	850749	955291	High	High	High	High	High	High	1
204	High	Master Protein	P9WID1	Phosphoglycerate kinase OS=Mycobacterium tuberculosis (strain ATCC 25618 / H37Rv) OX=83332 GN=pgk PE=1 SV=1	0	51.798	31	9	16	9	412	42.5	5	38.51	9	0	2.782	0.0632436	7.09	54.2	145.8	17.82	10.93	45.9	54.6	65.6	127.8	159.1	146.9	473315	597661	680966	1.30955e+06	1.80957e+06	1.52405e+06	522315	620753	746246	1.45314e+06	1.80957e+06	1.67088e+06	High	High	High	High	High	High	1
205	High	Master Protein	P9WHB3	50S ribosomal protein L27 OS=Mycobacterium tuberculosis (strain ATCC 25618 / H37Rv) OX=83332 GN=rpmA PE=1 SV=1	0	29.278	55	7	16	7	86	9	11.53	30.29	7	0	0.491	0.0676766	6.55	134.2	65.8	13.67	9.14	152.7	116	134	71.8	59.8	65.7	6.96882e+06	5.62526e+06	6.15596e+06	3.25642e+06	3.00855e+06	3.01905e+06	7.69028e+06	5.84261e+06	6.7461e+06	3.61348e+06	3.00855e+06	3.30992e+06	High	High	High	High	High	High	1
206	High	Master Protein	P71905	Possible ribonuclease E Rne OS=Mycobacterium tuberculosis (strain ATCC 25618 / H37Rv) OX=83332 GN=rne PE=1 SV=2	0	48.453	13	9	16	9	953	103.3	4.77	30.07	9	0	2.015	0.155858	53.93	66.3	133.7	32.98	6.68	48.6	66.1	94.1	137.3	133.3	120.6	561266	812244	1.09495e+06	1.57808e+06	1.69978e+06	1.40302e+06	619371	843627	1.19991e+06	1.75111e+06	1.69978e+06	1.53819e+06	High	High	High	High	High	High	1	Met-loss [N-Term]
207	High	Master Protein	P9WFP5	UPF0051 protein Rv1462 OS=Mycobacterium tuberculosis (strain ATCC 25618 / H37Rv) OX=83332 GN=Rv1462 PE=1 SV=1	0	46.452	26	9	16	9	397	42.5	5.34	47.47	9	0	1.205	0.341548	27.83	90.7	109.3	20.9	0.91	72.6	90	110.6	110.1	108.4	108.3	1.46577e+06	1.92877e+06	2.24856e+06	2.20905e+06	2.41418e+06	2.20011e+06	1.61752e+06	2.00329e+06	2.46412e+06	2.45127e+06	2.41418e+06	2.41208e+06	High	High	High	High	High	High	1
208	High	Master Protein	P96824	Aldehyde dehydrogenase OS=Mycobacterium tuberculosis (strain ATCC 25618 / H37Rv) OX=83332 GN=Rv0147 PE=1 SV=1	0	40.559	24	11	16	11	506	55	9.17	31.28	11	0	4.147	0.062767	44.47	38.9	161.1	44.97	3.82	27.7	38.3	66	149.2	158.8	160.1	345245	507565	828919	1.85092e+06	2.18624e+06	2.01063e+06	380987	527176	908382	2.05386e+06	2.18624e+06	2.20434e+06	High	High	High	High	High	High	1
209	High	Master Protein	P9WJA1	Flavin-dependent monooxygenase, oxygenase subunit HsaA OS=Mycobacterium tuberculosis (strain ATCC 25618 / H37Rv) OX=83332 GN=hsaA PE=1 SV=1	0	42.629	27	9	16	9	394	43.1	6.47	34.26	9	0	1.134	0.433415	24.15	92.7	107.3	18.72	1.27	77.3	92.1	112.3	107	104.5	106.7	938213	1.1881e+06	1.37278e+06	1.29137e+06	1.39979e+06	1.30302e+06	1.03534e+06	1.23401e+06	1.50438e+06	1.43297e+06	1.39979e+06	1.42856e+06	High	High	High	High	High	High	1
210	High	Master Protein	P9WH33	30S ribosomal protein S5 OS=Mycobacterium tuberculosis (strain ATCC 25618 / H37Rv) OX=83332 GN=rpsE PE=1 SV=1	0	51.617	30	6	16	6	220	22.9	10.17	44.57	6	0	3.146	0.062767	11.66	48.2	151.8	13.33	3.79	45.9	47.2	58.1	155.7	148.5	144.5	1.08812e+06	1.18958e+06	1.38815e+06	3.67274e+06	3.88761e+06	3.44977e+06	1.20077e+06	1.23555e+06	1.52122e+06	4.07544e+06	3.88761e+06	3.78213e+06	High	High	High	High	High	High	1	Met-loss [N-Term]
211	High	Master Protein	O05312	Conserved protein OS=Mycobacterium tuberculosis (strain ATCC 25618 / H37Rv) OX=83332 GN=Rv1211 PE=1 SV=3	0	63.18	57	5	16	5	75	7.8	6.02	51.32	5	0	0.208	0.0614806	2.39	165.1	34.9	8.85	3.09	183.3	157	158.7	34.8	32.7	33.6	1.26984e+07	1.15541e+07	1.10717e+07	2.39598e+06	2.50009e+06	2.34332e+06	1.4013e+07	1.20006e+07	1.21331e+07	2.65869e+06	2.50009e+06	2.56909e+06	High	High	High	High	High	High	1
212	High	Master Protein	O06218	Conserved protein OS=Mycobacterium tuberculosis (strain ATCC 25618 / H37Rv) OX=83332 GN=Rv2159c PE=1 SV=1	0	57.852	26	6	16	6	344	36.4	7.71	45.01	6	0	2.105	0.150693	17.18	67.2	132.8	29.47	10.54	57.1	61.4	95.5	120.3	144.3	121.3	588095	671694	989966	1.23086e+06	1.63838e+06	1.25672e+06	648978	697647	1.08487e+06	1.36582e+06	1.63838e+06	1.37779e+06	High	High	High	High	High	High	1
213	High	Master Protein	P9WPC3	ATP-dependent Clp protease proteolytic subunit 2 OS=Mycobacterium tuberculosis (strain ATCC 25618 / H37Rv) OX=83332 GN=clpP2 PE=1 SV=1	0	52.292	36	8	16	8	214	23.5	5.15	44.95	8	0	1.131	0.276668	0.03	88.3	111.7	19	8.78	101.4	68.9	90.6	114.6	122.1	102.4	2.25401e+06	1.62833e+06	2.02915e+06	2.53389e+06	2.99708e+06	2.2932e+06	2.48736e+06	1.69125e+06	2.22367e+06	2.81173e+06	2.99708e+06	2.51413e+06	High	High	High	High	High	High	1
214	High	Master Protein	P95017	Probable conserved transmembrane protein OS=Mycobacterium tuberculosis (strain ATCC 25618 / H37Rv) OX=83332 GN=Rv2536 PE=1 SV=3	0	53.017	32	5	16	5	230	24.6	5.03	50.85	5	0	2.103	0.0807937	20.84	65.4	134.6	13.17	9.27	61.9	76	60.1	148.3	127.3	126.4	1.04024e+06	1.35722e+06	1.01799e+06	2.48076e+06	2.3623e+06	2.13941e+06	1.14793e+06	1.40966e+06	1.11558e+06	2.75277e+06	2.3623e+06	2.34553e+06	High	High	High	High	High	High	1
215	High	Master Protein	P9WKI1	Inositol-3-phosphate synthase OS=Mycobacterium tuberculosis (strain ATCC 25618 / H37Rv) OX=83332 GN=ino1 PE=1 SV=1	0	38.89	21	8	16	8	367	40.1	5.2	34.53	8	0	2.037	0.0632436	11.57	63.1	136.9	12.32	4.22	73.1	57.3	63.3	137.3	140	129	1.52691e+06	1.27238e+06	1.33207e+06	2.85182e+06	3.22642e+06	2.71225e+06	1.68498e+06	1.32154e+06	1.45976e+06	3.16452e+06	3.22642e+06	2.97356e+06	High	High	High	High	High	High	1
216	High	Master Protein	P9WGM7	DNA-binding response regulator MtrA OS=Mycobacterium tuberculosis (strain ATCC 25618 / H37Rv) OX=83332 GN=mtrA PE=1 SV=1	0	53.308	35	7	15	7	228	25.3	5.55	46.82	7	0	1.14	0.237675	2.65	91.2	108.8	5.95	11.81	94.6	84	88.7	105.9	125.8	101.1	677799	639606	640197	754637	995036	729431	747969	664318	701569	837381	995036	799706	High	High	High	High	High	High	1
217	High	Master Protein	I6XVZ6	Probable membrane protein OS=Mycobacterium tuberculosis (strain ATCC 25618 / H37Rv) OX=83332 GN=Rv0686 PE=1 SV=1	0	42.134	23	6	15	6	265	28.6	8.63	38.27	6	0	2.85	0.0632436	9.98	50.9	149.1	11.78	6.84	53.7	43	52.3	153.1	159	139	1.01336e+06	860906	993330	2.87178e+06	3.30977e+06	2.63889e+06	1.11827e+06	894169	1.08855e+06	3.18667e+06	3.30977e+06	2.89313e+06	High	High	High	High	High	High	1
218	High	Master Protein	O53346	Possible transmembrane cation transporter OS=Mycobacterium tuberculosis (strain ATCC 25618 / H37Rv) OX=83332 GN=Rv3200c PE=1 SV=1	0	52.353	25	8	15	8	355	38.1	8.15	48.8	8	0	1.918	0.127719	19.99	66.2	133.8	34.85	4.81	57.6	62.1	104.8	125.3	119.1	131.1	414685	475103	760329	897826	946679	950879	457616	493460	833217	996270	946679	1.04249e+06	High	High	High	High	High	High	1
219	High	Master Protein	L7N693	PE family protein PE12 OS=Mycobacterium tuberculosis (strain ATCC 25618 / H37Rv) OX=83332 GN=PE12 PE=1 SV=1	0	72.08	21	3	15	3	308	31	4.7	63.78	3	0	4.156	0.062767	33.94	38.8	161.2	46.47	20.17	21.5	40	58.8	124.9	166.2	188.5	181485	358086	499183	1.04712e+06	1.54575e+06	1.59899e+06	200273	371922	547036	1.16194e+06	1.54575e+06	1.75304e+06	High	High	High	High	High	High	1
220	High	Master Protein	P9WG67	Thioredoxin OS=Mycobacterium tuberculosis (strain ATCC 25618 / H37Rv) OX=83332 GN=trxA PE=1 SV=1	0	30.918	66	8	15	8	116	12.5	5.22	31.87	8	0	0.321	0.062767	4.29	149.9	50.1	9.94	4.66	147.6	166.6	137.1	47.4	52	49.3	3.57989e+06	4.29304e+06	3.34808e+06	1.14347e+06	1.39189e+06	1.20315e+06	3.9505e+06	4.45891e+06	3.66904e+06	1.26885e+06	1.39189e+06	1.31907e+06	High	High	High	High	High	High	1	Met-loss [N-Term]
221	High	Master Protein	P9WNM3	Elongation factor P OS=Mycobacterium tuberculosis (strain ATCC 25618 / H37Rv) OX=83332 GN=efp PE=1 SV=1	0	50.602	49	8	15	8	187	20.4	5.87	33.32	8	0	0.379	0.060913	9.07	144.9	55.1	6.33	9.1	153.5	144	135.2	54.8	61.3	51.2	2.37154e+06	2.36332e+06	2.10422e+06	842084	1.04449e+06	796920	2.61706e+06	2.45463e+06	2.30594e+06	934417	1.04449e+06	873698	High	High	High	High	High	High	1
222	High	Master Protein	O33185	Possible bifunctional enzyme long-chain acyl-CoA synthase and lipase OS=Mycobacterium tuberculosis (strain ATCC 25618 / H37Rv) OX=83332 GN=Rv1683 PE=1 SV=3	0	35.809	10	9	15	9	999	107.3	6.48	25.15	9	0	2.149	0.0870075	27.75	59.5	140.5	30.94	5.56	53.4	57.7	91.6	136.2	124	137.1	350369	402118	604876	888771	897353	905536	386642	417655	662862	986223	897353	992779	High	High	High	High	High	High	1
223	High	Master Protein	I6Y4D2	N-acetylmuramoyl-L-alanine amidase Rv3717 OS=Mycobacterium tuberculosis (strain ATCC 25618 / H37Rv) OX=83332 GN=Rv3717 PE=1 SV=1	0	38.634	42	7	15	7	241	24.8	9.2	42.5	7	0	1.882	0.0632436	1.52	68.9	131.1	14.88	14.39	57.8	74.2	76.9	108.7	141	141.4	1.19307e+06	1.62722e+06	1.59998e+06	2.23256e+06	3.21271e+06	2.93953e+06	1.31658e+06	1.69009e+06	1.75336e+06	2.47736e+06	3.21271e+06	3.22274e+06	High	High	High	High	High	High	1
224	High	Master Protein	P9WHE3	50S ribosomal protein L7/L12 OS=Mycobacterium tuberculosis (strain ATCC 25618 / H37Rv) OX=83332 GN=rplL PE=1 SV=1	0	46.06	45	7	15	7	130	13.4	4.65	42.62	7	0	0.574	0.171062	18.03	121.8	78.2	25.67	9.25	159.6	96.6	118.2	81.8	75.9	67.9	8.36352e+06	5.37611e+06	6.23654e+06	4.25954e+06	4.38659e+06	3.58081e+06	9.22936e+06	5.58383e+06	6.8344e+06	4.72658e+06	4.38659e+06	3.9258e+06	High	High	High	High	High	High	1	Met-loss [N-Term]
225	High	Master Protein	P9WHA7	50S ribosomal protein L29 OS=Mycobacterium tuberculosis (strain ATCC 25618 / H37Rv) OX=83332 GN=rpmC PE=1 SV=1	0	28.765	64	6	15	6	77	8.9	5.52	41.39	6	0	0.334	0.0698504	14.98	149.8	50.2	13.97	1.09	169.4	127.7	150.7	51.3	50.5	50.3	5.1464e+06	4.12354e+06	4.61061e+06	1.55115e+06	1.69333e+06	1.5379e+06	5.67919e+06	4.28286e+06	5.0526e+06	1.72123e+06	1.69333e+06	1.68607e+06	High	High	High	High	High	High	1	Met-loss [N-Term]
226	High	Master Protein	P9WQ45	Putative fatty-acid--CoA ligase fadD25 OS=Mycobacterium tuberculosis (strain ATCC 25618 / H37Rv) OX=83332 GN=fadD25 PE=1 SV=1	0	27.702	11	8	15	5	583	63.1	5.38	24.04	8	3	1.187	0.565315	39.98	89.8	110.2	25.74	8.99	74	84.4	119.5	118.3	100.2	103.6	1.24994e+06	1.51509e+06	2.03305e+06	1.9879e+06	1.86746e+06	1.76123e+06	1.37934e+06	1.57363e+06	2.22795e+06	2.20587e+06	1.86746e+06	1.93092e+06	High	High	High	High	High	High	1
227	High	Master Protein	P9WHG1	Peptide chain release factor 2 OS=Mycobacterium tuberculosis (strain ATCC 25618 / H37Rv) OX=83332 GN=prfB PE=1 SV=1	0	30.545	20	9	15	9	371	41.4	4.94	18.07	9	0	1.111	0.969507	9.26	94.8	105.2	23.73	0.73	89.6	83.9	127.7	99.5	99	100.4	1.25613e+06	1.24921e+06	1.80258e+06	1.38751e+06	1.5311e+06	1.41685e+06	1.38618e+06	1.29748e+06	1.97539e+06	1.53965e+06	1.5311e+06	1.55335e+06	High	High	High	High	High	High	1
228	High	Master Protein	P9WP21	2,3,4,5-tetrahydropyridine-2,6-dicarboxylate N-succinyltransferase OS=Mycobacterium tuberculosis (strain ATCC 25618 / H37Rv) OX=83332 GN=dapD PE=1 SV=1	0	44.228	25	7	15	7	317	32.6	5.97	44.14	7	0	2.186	0.0905166	21.82	64.9	135.1	6.44	14.29	60	63	68.1	131.1	157.9	120	972504	1.08458e+06	1.11171e+06	2.11382e+06	2.82449e+06	1.95784e+06	1.07318e+06	1.12649e+06	1.21828e+06	2.34559e+06	2.82449e+06	2.14647e+06	High	High	High	High	High	High	1
229	High	Master Protein	P9WH31	30S ribosomal protein S6 OS=Mycobacterium tuberculosis (strain ATCC 25618 / H37Rv) OX=83332 GN=rpsF PE=1 SV=1	0	36.469	80	7	15	7	96	10.9	8.44	47.55	7	0	0.598	0.128137	6.52	123.5	76.5	21.96	5.03	161.8	112.1	113.3	74.8	70.1	67.8	2.19007e+07	1.61221e+07	1.54457e+07	1.00667e+07	1.04752e+07	9.23319e+06	2.4168e+07	1.6745e+07	1.69264e+07	1.11705e+07	1.04752e+07	1.01228e+07	High	High	High	High	High	High	1
230	High	Master Protein	P9WMT5	Protein GrpE OS=Mycobacterium tuberculosis (strain ATCC 25618 / H37Rv) OX=83332 GN=grpE PE=1 SV=1	0	45.772	23	6	15	6	235	24.5	4.58	46.57	6	0	1.669	0.168487	33.2	72.4	127.6	29.58	25.05	72.9	54.8	99.2	153.3	91.4	128.5	2.03047e+06	1.62138e+06	2.78475e+06	4.24845e+06	2.81026e+06	3.60487e+06	2.24067e+06	1.68402e+06	3.05171e+06	4.71428e+06	2.81026e+06	3.95218e+06	High	High	High	High	High	High	1	Met-loss [N-Term]
231	High	Master Protein	O53181	2-oxoglutarate oxidoreductase subunit KorB OS=Mycobacterium tuberculosis (strain ATCC 25618 / H37Rv) OX=83332 GN=korB PE=1 SV=1	0	42.084	27	7	15	7	373	40.1	5.92	32.85	7	0	2.671	0.0714687	2.3	54.7	145.3	19.27	4.25	53.9	52.8	73.3	143.8	143.1	133.2	757063	788148	1.03767e+06	2.0106e+06	2.21993e+06	1.88426e+06	835439	818601	1.13714e+06	2.23106e+06	2.21993e+06	2.06579e+06	High	High	High	High	High	High	1
232	High	Master Protein	P9WHC5	50S ribosomal protein L20 OS=Mycobacterium tuberculosis (strain ATCC 25618 / H37Rv) OX=83332 GN=rplT PE=1 SV=1	0	28.693	40	7	14	7	129	14.5	11.09	34.42	7	0	1.516	0.182977	34.43	76.3	123.7	26.03	5.06	66	73.6	106.1	123.3	111.6	119.4	2.02623e+06	2.40002e+06	3.2809e+06	3.76456e+06	3.77928e+06	3.68748e+06	2.23599e+06	2.49276e+06	3.59542e+06	4.17734e+06	3.77928e+06	4.04275e+06	High	High	High	High	High	High	1
233	High	Master Protein	P9WJK3	Probable peptidoglycan biosynthesis protein MviN OS=Mycobacterium tuberculosis (strain ATCC 25618 / H37Rv) OX=83332 GN=mviN PE=1 SV=1	0	35.954	10	9	14	9	1184	123.5	7.42	16.45	9	0	1.863	0.148957	40.86	69.9	130.1	17.16	13.97	71.7	57.5	81.5	133.7	145.6	110	250167	213094	286154	463438	560203	385958	276065	221328	313586	514253	560203	423142	High	High	High	High	High	High	1
234	High	Master Protein	O50433	Ferredoxin OS=Mycobacterium tuberculosis (strain ATCC 25618 / H37Rv) OX=83332 GN=fdxC PE=1 SV=1	0	25.966	19	3	14	3	108	11.8	4.07	16.34	3	0	0.32	0.0676766	1.35	154.2	45.8	17.76	21.59	183.6	131.9	143.3	58.7	42.6	40	3.31032e+06	2.52717e+06	2.60141e+06	1.05332e+06	847554	725219	3.65303e+06	2.62482e+06	2.8508e+06	1.16881e+06	847554	795089	High	High	High	High	High	High	1
235	High	Master Protein	O53979	Conserved protein OS=Mycobacterium tuberculosis (strain ATCC 25618 / H37Rv) OX=83332 GN=Rv1978 PE=1 SV=3	0	28.971	33	8	14	8	282	30.6	6.86	23.09	8	0	3.184	0.062767	32.84	48.7	151.3	33.09	7.44	35.1	49.4	68.7	136.3	157.2	153.3	259041	387546	511317	1.00187e+06	1.28156e+06	1.14034e+06	285858	402520	560334	1.11172e+06	1.28156e+06	1.2502e+06	High	High	High	High	High	High	1
236	High	Master Protein	P9WH63	30S ribosomal protein S12 OS=Mycobacterium tuberculosis (strain ATCC 25618 / H37Rv) OX=83332 GN=rpsL PE=1 SV=1	0	19.027	31	6	14	6	124	13.8	11.37	22.15	6	0	2.589	0.0676766	8.24	55.7	144.3	5.6	12.49	58.7	52.7	54.4	164.5	129	140.8	2.56869e+06	2.45089e+06	2.39434e+06	7.15456e+06	6.22543e+06	6.19723e+06	2.83461e+06	2.54559e+06	2.62387e+06	7.93904e+06	6.22543e+06	6.79429e+06	High	High	High	High	High	High	1
237	High	Master Protein	O05886	Ribosome hibernation promotion factor OS=Mycobacterium tuberculosis (strain ATCC 25618 / H37Rv) OX=83332 GN=hpf PE=1 SV=4	0	32.138	25	6	14	6	219	25.1	8.95	35.88	6	0	4.969	0.0716917	30.64	33.7	166.3	64.26	5.98	24.1	32.4	77.5	144.6	161.2	160.1	427425	610908	1.383e+06	2.54857e+06	3.15284e+06	2.85597e+06	471674	634512	1.51558e+06	2.82801e+06	3.15284e+06	3.13112e+06	High	High	High	High	High	High	1
238	High	Master Protein	P9WPX3	Aspartokinase OS=Mycobacterium tuberculosis (strain ATCC 25618 / H37Rv) OX=83332 GN=ask PE=1 SV=1	0	39.168	20	8	14	8	421	44.4	5.16	30.36	8	0	1.408	0.885792	28.94	79.7	120.3	53.17	8.29	66.7	67.6	156.3	112.2	95.2	102	971525	1.04692e+06	2.29442e+06	1.62572e+06	1.53082e+06	1.49654e+06	1.0721e+06	1.08737e+06	2.51437e+06	1.80398e+06	1.53082e+06	1.64073e+06	High	High	High	High	High	High	1	Met-loss [N-Term]
239	High	Master Protein	P9WGF3	Chromosome partition protein Smc OS=Mycobacterium tuberculosis (strain ATCC 25618 / H37Rv) OX=83332 GN=smc PE=1 SV=1	0	21	5	7	14	7	1205	130.6	5.26	17.77	7	0	1.834	0.147501	33.16	65.7	134.3	34.79	10.08	46	64.7	92.9	145.3	118.7	132.3	211636	316242	430368	664713	602377	612470	233546	328461	471625	737596	602377	671478	High	High	High	High	High	High	1
240	High	Master Protein	P9WKK3	Translation initiation factor IF-1 OS=Mycobacterium tuberculosis (strain ATCC 25618 / H37Rv) OX=83332 GN=infA PE=1 SV=1	0	28.551	74	6	14	6	73	8.5	9.47	30.79	6	0	0.463	0.104943	14.61	136.7	63.3	24.14	11.29	169.6	103.9	135.2	71.5	57.2	62.6	3.9599e+06	2.57642e+06	3.17949e+06	1.65955e+06	1.47427e+06	1.47129e+06	4.36985e+06	2.67596e+06	3.48429e+06	1.84152e+06	1.47427e+06	1.61304e+06	High	High	High	High	High	High	1
241	High	Master Protein	P9WFV5	Histidine--tRNA ligase OS=Mycobacterium tuberculosis (strain ATCC 25618 / H37Rv) OX=83332 GN=hisS PE=1 SV=1	0	29.846	17	8	14	8	423	45.1	5.57	23.24	8	0	1.074	0.442957	14.28	94.2	105.8	14.66	2.83	94.5	81.5	109.4	101.5	107	106.2	1.04726e+06	960067	1.22104e+06	1.11843e+06	1.30819e+06	1.18442e+06	1.15568e+06	997162	1.3381e+06	1.24106e+06	1.30819e+06	1.29853e+06	High	High	High	High	High	High	1
242	High	Master Protein	O65934	ABC transporter ATP-binding/permease protein Rv1747 OS=Mycobacterium tuberculosis (strain ATCC 25618 / H37Rv) OX=83332 GN=Rv1747 PE=1 SV=1	0	41.368	10	7	14	7	865	92.1	8.12	33.85	7	0	2.188	0.194944	70.51	63.4	136.6	57.93	0.99	34.4	60.4	113.3	129.8	132.1	130	190632	355087	631414	714379	806927	724193	210367	368807	691943	792709	806927	793964	High	High	High	High	High	High	1
243	High	Master Protein	P9WLH3	Uncharacterized protein Rv2229c OS=Mycobacterium tuberculosis (strain ATCC 25618 / H37Rv) OX=83332 GN=Rv2229c PE=1 SV=1	0	45.383	38	9	14	9	245	26.8	5.33	29.97	9	0	0.807	0.34135	1.08	110.7	89.3	16.84	3.28	114.3	86.5	120.2	92.2	90.4	96.4	1.20793e+06	971250	1.28005e+06	969849	1.05473e+06	1.02551e+06	1.33298e+06	1.00878e+06	1.40276e+06	1.07619e+06	1.05473e+06	1.12431e+06	High	High	High	High	High	High	1
244	High	Master Protein	P9WNX9	Succinate-semialdehyde dehydrogenase [NADP(+)] 1 OS=Mycobacterium tuberculosis (strain ATCC 25618 / H37Rv) OX=83332 GN=gabD1 PE=1 SV=1	0	48.571	22	7	14	7	457	48.5	5.1	35.09	7	0	1.964	0.0954911	3.65	67.6	132.4	20.75	1.87	64.2	64.4	90.5	126	129.7	125.2	386842	412656	549705	755659	862623	759700	426890	428600	602402	838515	862623	832892	High	High	High	High	High	High	1	Met-loss [N-Term]
245	High	Master Protein	P9WFU1	Phenylalanine--tRNA ligase beta subunit OS=Mycobacterium tuberculosis (strain ATCC 25618 / H37Rv) OX=83332 GN=pheT PE=1 SV=1	0	36.955	10	8	14	8	831	88.3	5.33	31.73	8	0	2.429	0.0774179	17.31	59.1	140.9	34.11	7.17	45.9	58.7	88.7	124.5	142.5	139.8	618602	840522	1.20411e+06	1.66892e+06	2.12067e+06	1.89659e+06	682644	872998	1.31954e+06	1.85191e+06	2.12067e+06	2.07931e+06	High	High	High	High	High	High	1
246	High	Master Protein	O06428	Nonaprenyl diphosphate synthase OS=Mycobacterium tuberculosis (strain ATCC 25618 / H37Rv) OX=83332 GN=grcC1 PE=1 SV=1	0	42.744	27	8	14	8	335	35.5	5.12	32.05	8	0	1.184	0.191992	3.42	90.5	109.5	10.6	6.66	93.7	76.7	91.7	111	120.8	106.1	949282	826090	935349	1.11821e+06	1.35083e+06	1.08187e+06	1.04756e+06	858008	1.02501e+06	1.24082e+06	1.35083e+06	1.18611e+06	High	High	High	High	High	High	1
247	High	Master Protein	P9WG61	Uncharacterized protein Rv1324 OS=Mycobacterium tuberculosis (strain ATCC 25618 / H37Rv) OX=83332 GN=Rv1324 PE=1 SV=1	0	41.696	23	8	14	8	304	32.2	4.79	31.23	8	0	0.425	0.290408	36.93	140.3	59.7	64.8	8.95	108.1	86.3	269.9	46	48.9	40.9	2.11103e+06	1.7902e+06	5.30607e+06	892375	1.05255e+06	802971	2.32958e+06	1.85937e+06	5.81473e+06	990222	1.05255e+06	880332	High	High	High	High	High	High	1
248	High	Master Protein	P9WQ59	Long-chain-fatty-acid--AMP ligase FadD28 OS=Mycobacterium tuberculosis (strain ATCC 25618 / H37Rv) OX=83332 GN=fadD28 PE=1 SV=1	0	22.994	14	8	14	6	580	62.6	5.43	17	8	0	1.126	0.719507	4.54	103.4	96.6	18.05	14.12	77.8	104.9	110.9	90.3	118.2	98	172816	247772	248178	199487	289831	219162	190707	257345	271969	221360	289831	240277	High	High	High	High	High	High	1
249	High	Master Protein	O53669	Probable succinate dehydrogenase [iron-sulfur subunit] (Succinic dehydrogenase) OS=Mycobacterium tuberculosis (strain ATCC 25618 / H37Rv) OX=83332 GN=Rv0247c PE=1 SV=1	0	23.218	25	8	14	8	248	28.6	6.25	21.11	8	0	3.285	0.0676766	30.56	47	153	38.35	3.6	35.8	46.1	74.4	141.8	151.6	150.3	395967	542484	828915	1.56029e+06	1.85096e+06	1.67379e+06	436960	563445	908379	1.73137e+06	1.85096e+06	1.83505e+06	High	High	High	High	High	High	1	Met-loss [N-Term]
250	High	Master Protein	P9WH49	30S ribosomal protein S18 1 OS=Mycobacterium tuberculosis (strain ATCC 25618 / H37Rv) OX=83332 GN=rpsR1 PE=1 SV=1	0	37.564	57	7	14	7	84	9.5	10.61	27.86	7	0	2.194	0.0695183	0.03	63.5	136.5	11.42	4.54	61.7	62.9	75.5	135.4	138	126.5	2.15278e+06	2.33253e+06	2.65122e+06	4.69825e+06	5.31551e+06	4.44265e+06	2.37565e+06	2.42265e+06	2.90537e+06	5.2134e+06	5.31551e+06	4.87067e+06	High	High	High	High	High	High	1
251	High	Master Protein	O69687	Probable fatty acid methyltransferase Rv3720 OS=Mycobacterium tuberculosis (strain ATCC 25618 / H37Rv) OX=83332 GN=Rv3720 PE=1 SV=4	0	41.456	19	6	13	6	427	47.6	6.8	36.44	6	0	1.721	0.124023	35.37	74.5	125.5	26.12	2.64	54.5	74.9	93.3	126.1	128.9	122.3	576531	841046	993253	1.32539e+06	1.50373e+06	1.30129e+06	636217	873543	1.08847e+06	1.47072e+06	1.50373e+06	1.42666e+06	High	High	High	High	High	High	1
252	High	Master Protein	P9WKJ9	Translation initiation factor IF-3 OS=Mycobacterium tuberculosis (strain ATCC 25618 / H37Rv) OX=83332 GN=infC PE=1 SV=1	0	25.59	34	8	13	8	201	22.3	9.79	22.16	8	0	1.413	0.355759	33.66	80.3	119.7	30.2	7.18	70	74.5	117.8	121.3	105.3	111.2	931893	1.05473e+06	1.58019e+06	1.60664e+06	1.54778e+06	1.49049e+06	1.02837e+06	1.09548e+06	1.73167e+06	1.78281e+06	1.54778e+06	1.63409e+06	High	High	High	High	High	High	1
253	High	Master Protein	P9WGS3	Probable oxidoreductase EphD OS=Mycobacterium tuberculosis (strain ATCC 25618 / H37Rv) OX=83332 GN=ephD PE=1 SV=1	0	28.386	16	7	13	7	592	64	8.56	21.41	7	0	2.328	0.0835952	50.58	60.1	139.9	42.35	6.14	40.1	58.8	93.7	127	136.8	143.6	304404	473881	715729	958855	1.14564e+06	1.09717e+06	335918	492191	784342	1.06399e+06	1.14564e+06	1.20287e+06	High	High	High	High	High	High	1
254	High	Master Protein	P9WMS3	Haloalkane dehalogenase 1 OS=Mycobacterium tuberculosis (strain ATCC 25618 / H37Rv) OX=83332 GN=dhmA1 PE=1 SV=1	0	26.459	26	7	13	7	300	33.3	6.98	27.09	7	0	2.506	0.174095	65.77	57.7	142.3	63.72	9.01	32.6	55.7	116.9	118	139.5	137.3	134701	244389	486561	484694	636184	570966	148647	253831	533204	537840	636184	625975	High	High	High	High	High	High	1
255	High	Master Protein	P9WKU3	Uncharacterized protein Rv0497 OS=Mycobacterium tuberculosis (strain ATCC 25618 / H37Rv) OX=83332 GN=Rv0497 PE=1 SV=1	0	52.712	32	6	13	6	310	33.1	5.53	42.35	6	0	2.151	0.0975591	42.61	67.9	132.1	32.11	6.74	45.6	66.6	88.6	126.3	143.2	129.7	421395	653652	824164	1.1606e+06	1.46046e+06	1.20592e+06	465020	678907	903172	1.28786e+06	1.46046e+06	1.3221e+06	High	High	High	High	High	High	1
256	High	Master Protein	P9WHD1	50S ribosomal protein L18 OS=Mycobacterium tuberculosis (strain ATCC 25618 / H37Rv) OX=83332 GN=rplR PE=1 SV=1	0	23.507	48	7	13	7	122	13.2	11.6	27.75	7	0	2.918	0.0632436	25.14	48.9	151.1	26.09	3.58	43.9	48	70.1	149.8	140	148.2	1.31683e+06	1.52991e+06	2.1172e+06	4.46918e+06	4.63653e+06	4.47477e+06	1.45315e+06	1.58902e+06	2.32016e+06	4.95921e+06	4.63653e+06	4.90588e+06	High	High	High	High	High	High	1	Met-loss [N-Term]
257	High	Master Protein	P9WHE1	50S ribosomal protein L13 OS=Mycobacterium tuberculosis (strain ATCC 25618 / H37Rv) OX=83332 GN=rplM PE=1 SV=1	0	28.068	46	6	13	6	147	16.3	10.04	21.51	6	0	2.724	0.104262	56.59	53.7	146.3	37.86	6.51	36.8	53.3	79.2	151.9	145.3	133.5	488559	751577	1.05844e+06	2.00422e+06	2.12668e+06	1.78221e+06	539138	780617	1.15991e+06	2.22398e+06	2.12668e+06	1.95392e+06	High	High	High	High	High	High	1	Met-loss [N-Term]
258	High	Master Protein	O53146	Probable quinone reductase Qor (NADPH:quinone reductase) (Zeta-crystallin homolog protein) OS=Mycobacterium tuberculosis (strain ATCC 25618 / H37Rv) OX=83332 GN=qor PE=1 SV=3	0	31.89	25	7	13	7	328	34	5.62	23.66	7	0	0.534	0.121208	17.05	130.4	69.6	19.44	2.11	112.9	124.8	162.5	68	66.6	65.2	472104	554499	684599	283073	307313	274654	520979	575924	750228	314111	307313	301116	High	High	High	High	High	High	1	Met-loss [N-Term]
259	High	Master Protein	P9WGK7	Sensor-type histidine kinase PrrB OS=Mycobacterium tuberculosis (strain ATCC 25618 / H37Rv) OX=83332 GN=prrB PE=1 SV=1	0	26.719	18	8	13	8	446	47.8	6.06	19.13	8	0	2.35	0.0716917	45.67	59.8	140.2	41.85	9.18	36.7	61.7	89	123	144.9	144.7	53886.8	96187	131512	179436	234729	213721	59465.5	99903.5	144120	199111	234729	234312	High	High	High	High	High	High	1
260	High	Master Protein	P9WIV3	Transcription termination/antitermination protein NusA OS=Mycobacterium tuberculosis (strain ATCC 25618 / H37Rv) OX=83332 GN=nusA PE=1 SV=1	0	31.66	24	8	13	8	347	37.6	6.9	26.48	8	0	0.843	0.354367	15.93	108.5	91.5	33.88	4.71	87.1	98.4	159.6	82.3	83	89.6	711105	853761	1.31166e+06	668286	747931	736095	784722	886748	1.4374e+06	741562	747931	807013	High	High	High	High	High	High	1
261	High	Master Protein	P9WH27	30S ribosomal protein S8 OS=Mycobacterium tuberculosis (strain ATCC 25618 / H37Rv) OX=83332 GN=rpsH PE=1 SV=1	0	26.105	47	7	13	7	132	14.4	10.13	33.48	7	0	0.92	0.876242	2.16	99.3	100.7	8.32	8.2	93.1	109.7	99.6	106.3	101	90.3	4.65772e+06	5.83348e+06	5.01766e+06	5.28835e+06	5.57394e+06	4.5478e+06	5.13992e+06	6.05888e+06	5.49868e+06	5.86821e+06	5.57394e+06	4.98595e+06	High	High	High	High	High	High	1	Met-loss [N-Term]
262	High	Master Protein	P9WQP3	Diacylglycerol acyltransferase/mycolyltransferase Ag85A OS=Mycobacterium tuberculosis (strain ATCC 25618 / H37Rv) OX=83332 GN=fbpA PE=1 SV=1	0	21.906	16	7	13	7	338	35.7	6.55	20.35	7	0	0.259	0.0597739	0.93	158.8	41.2	8.91	12.4	160.8	172.8	144.5	41.7	45.1	35.1	1.88535e+06	2.15327e+06	1.70666e+06	485719	583026	414775	2.08053e+06	2.23647e+06	1.87027e+06	538976	583026	454736	High	High	High	High	High	High	1
263	High	Master Protein	P9WPX1	Homoserine dehydrogenase OS=Mycobacterium tuberculosis (strain ATCC 25618 / H37Rv) OX=83332 GN=hom PE=1 SV=1	0	33.787	18	7	13	7	441	45.5	4.88	33.22	7	0	1.624	0.189977	6.92	78.7	121.3	17.89	7.63	77.5	70.3	98.6	125.9	119.5	108.1	1.55125e+06	1.49535e+06	1.98697e+06	2.50511e+06	2.63978e+06	2.17803e+06	1.71185e+06	1.55313e+06	2.17745e+06	2.77979e+06	2.63978e+06	2.38786e+06	High	High	High	High	High	High	1	Met-loss [N-Term]
264	High	Master Protein	P96874	Conserved protein OS=Mycobacterium tuberculosis (strain ATCC 25618 / H37Rv) OX=83332 GN=Rv3269 PE=1 SV=1	0	38.32	54	5	13	5	93	9.7	7.52	25.69	5	0	1.355	0.283973	20.47	85.2	114.8	15.35	7.88	86.5	75.6	102.5	117.2	116.5	101.6	1.69713e+06	1.57516e+06	2.0248e+06	2.28676e+06	2.52265e+06	2.0066e+06	1.87283e+06	1.63602e+06	2.2189e+06	2.5375e+06	2.52265e+06	2.19992e+06	High	High	High	High	High	High	1	Met-loss [N-Term]
265	High	Master Protein	O53168	Peptidoglycan endopeptidase RipA OS=Mycobacterium tuberculosis (strain ATCC 25618 / H37Rv) OX=83332 GN=ripA PE=1 SV=1	0	38.715	19	6	13	6	472	49.8	9.01	25.45	6	0	0.923	0.467521	15.63	104	96	43.88	6.98	78.3	92.3	171	80.7	85.2	92.6	560055	701974	1.23204e+06	574378	672613	667103	618035	729097	1.35014e+06	637357	672613	731374	High	High	High	High	High	High	1
266	High	Master Protein	P9WJC5	ESX-1 secretion-associated protein EspI OS=Mycobacterium tuberculosis (strain ATCC 25618 / H37Rv) OX=83332 GN=espI PE=1 SV=1	0	46.371	19	8	13	8	666	70.6	9.72	33.24	8	0	7.407	0.0597739	32.13	21.2	178.8	32	9.61	19.8	21.1	34.3	178.5	156.6	189.7	389628	441931	680211	3.49211e+06	3.39998e+06	3.75592e+06	429965	459006	745418	3.87501e+06	3.39998e+06	4.11778e+06	High	High	High	High	High	High	1
267	High	Master Protein	O07422	Probable conserved Mce associated membrane protein OS=Mycobacterium tuberculosis (strain ATCC 25618 / H37Rv) OX=83332 GN=Rv0178 PE=1 SV=1	0	59.422	33	5	13	5	244	25.9	5.78	48.72	5	0	1.918	0.704311	78.76	63.2	136.8	83.65	6.8	39.2	53.3	174.8	115.3	102.2	115.2	382532	551806	1.71582e+06	1.11731e+06	1.0993e+06	1.13079e+06	422134	573127	1.88031e+06	1.23982e+06	1.0993e+06	1.23973e+06	High	High	High	High	High	High	1	Met-loss [N-Term]
268	High	Master Protein	L7N6A5	D-alpha-D-mannose-1-phosphate guanylyltransferase ManB (D-alpha-D-heptose-1-phosphate guanylyltransferase) OS=Mycobacterium tuberculosis (strain ATCC 25618 / H37Rv) OX=83332 GN=manB PE=1 SV=1	0	28.706	22	8	13	8	359	37.8	5.21	20.96	8	0	1.24	0.794904	12.74	88.8	111.2	30.07	1.94	81.9	78.3	130.4	101.5	105.4	102.5	880036	893621	1.4115e+06	1.08518e+06	1.24976e+06	1.10889e+06	971143	928149	1.54682e+06	1.20416e+06	1.24976e+06	1.21572e+06	High	High	High	High	High	High	1
269	High	Master Protein	P9WNB3	ESX-1 secretion system protein EccCa1 OS=Mycobacterium tuberculosis (strain ATCC 25618 / H37Rv) OX=83332 GN=eccCa1 PE=1 SV=1	0	33.074	10	6	12	6	747	80.9	8	27.65	6	0	2.734	0.138223	12.23	57	143	48.3	8.87	41.4	53.6	101.2	122.7	146.5	134.5	405034	556479	996231	1.19214e+06	1.58026e+06	1.32325e+06	446966	577980	1.09173e+06	1.32285e+06	1.58026e+06	1.45073e+06	High	High	High	High	High	High	1
270	High	Master Protein	P9WNX7	Putative succinate-semialdehyde dehydrogenase [NADP(+)] 2 OS=Mycobacterium tuberculosis (strain ATCC 25618 / H37Rv) OX=83332 GN=gabD2 PE=1 SV=1	0	34.764	14	6	12	6	518	55.3	7.85	34.13	6	0	2.341	0.075521	36.33	59.3	140.7	34.96	1.89	39.3	58.9	81	139.7	138	143.2	623956	995037	1.29632e+06	2.20789e+06	2.41967e+06	2.29035e+06	688552	1.03348e+06	1.42059e+06	2.44997e+06	2.41967e+06	2.51101e+06	High	High	High	High	High	High	1	Met-loss [N-Term]
271	High	Master Protein	P9WID9	Putative peroxiredoxin Rv1608c OS=Mycobacterium tuberculosis (strain ATCC 25618 / H37Rv) OX=83332 GN=bcpB PE=1 SV=1	0	20.109	30	6	12	6	154	16.9	9.13	11.47	6	0	1.13	0.197378	4.37	95.5	104.5	15.44	10.84	99.9	78.8	107.2	113	91.8	109.3	1.00118e+06	839215	1.08125e+06	1.12553e+06	1.01441e+06	1.10261e+06	1.10482e+06	871640	1.1849e+06	1.24895e+06	1.01441e+06	1.20883e+06	High	High	High	High	High	High	1
272	High	Master Protein	P9WJA9	Glycogen accumulation regulator GarA OS=Mycobacterium tuberculosis (strain ATCC 25618 / H37Rv) OX=83332 GN=garA PE=1 SV=1	0	35.8	63	6	12	6	162	17.2	4.48	32.73	6	0	0.402	0.0695183	21.76	142.7	57.3	8.34	9.47	130.8	154.3	140	64.5	54.1	56.3	1.22924e+06	1.54002e+06	1.32432e+06	603059	560706	532121	1.3565e+06	1.59953e+06	1.45127e+06	669182	560706	583388	High	High	High	High	High	High	1
273	High	Master Protein	P9WJE5	ESX-3 secretion system protein EccE3 OS=Mycobacterium tuberculosis (strain ATCC 25618 / H37Rv) OX=83332 GN=eccE3 PE=1 SV=1	0	32.651	23	7	12	6	331	35.9	10.35	26.93	7	0	3.074	0.0966189	58.91	49.1	150.9	44.91	5.46	30.1	48.2	75.9	156.9	148.3	140.6	155427	264865	395108	806249	845659	731637	171518	275099	432984	894652	845659	802126	High	High	High	High	High	High	1
274	High	Master Protein	P75019	Possible enoyl-CoA hydratase EchA21 (Enoyl hydrase) (Unsaturated acyl-CoA hydratase) (Crotonase) OS=Mycobacterium tuberculosis (strain ATCC 25618 / H37Rv) OX=83332 GN=echA21 PE=1 SV=1	0	19.289	16	6	12	6	274	29.1	5.15	24.29	6	0	0.568	0.0597739	3.17	128.4	71.6	2.29	3.21	129.7	130	124.8	69.3	73.8	72.4	1.26758e+06	1.34968e+06	1.22775e+06	673315	795793	711879	1.39881e+06	1.40183e+06	1.34545e+06	747142	795793	780464	High	High	High	High	High	High	1
275	High	Master Protein	P9WP35	Cytochrome bc1 complex cytochrome c subunit OS=Mycobacterium tuberculosis (strain ATCC 25618 / H37Rv) OX=83332 GN=qcrC PE=1 SV=1	0	38.445	22	5	12	5	280	29.1	9.72	36.93	5	0	1.202	0.21008	15.48	90.8	109.2	6.25	8.35	91.8	83.3	94	110.3	119.5	101.1	2.27172e+06	2.19228e+06	2.34293e+06	2.71464e+06	3.26609e+06	2.52025e+06	2.5069e+06	2.27698e+06	2.56753e+06	3.01229e+06	3.26609e+06	2.76306e+06	High	High	High	High	High	High	1
276	High	Master Protein	P9WFY1	Tryptophan synthase alpha chain OS=Mycobacterium tuberculosis (strain ATCC 25618 / H37Rv) OX=83332 GN=trpA PE=1 SV=1	0	30.421	22	6	12	6	270	27.7	5.06	30.8	6	0	0.842	0.246517	9.12	108.6	91.4	19.58	2.24	103.3	96.2	137.3	87	86.3	90	667621	660307	893507	558984	615259	585282	736737	685820	979163	620275	615259	641670	High	High	High	High	High	High	1
277	High	Master Protein	P9WGN7	Protein translocase subunit SecE OS=Mycobacterium tuberculosis (strain ATCC 25618 / H37Rv) OX=83332 GN=secE PE=1 SV=1	0	77.971	33	3	12	3	161	16.9	9.66	54.57	3	0	11.619	0.0676766	26.82	14	186	53.82	19.98	12.6	13	30	172.4	150.7	221.4	168306	184571	405009	2.29657e+06	2.22742e+06	2.98606e+06	185730	191703	443834	2.54838e+06	2.22742e+06	3.27375e+06	High	High	High	High	High	High	1	Met-loss [N-Term]
278	High	Master Protein	P0CV86	Uncharacterized protein Rv1954A OS=Mycobacterium tuberculosis (strain ATCC 25618 / H37Rv) OX=83332 GN=Rv1954A PE=2 SV=1	0	20.271	47	4	12	4	100	10.2	10.01	12.95	4	0	0.255	0.0531019	14.23	159.3	40.7	2.07	8.44	162.8	157.4	156.9	37.9	40.2	44.7	4.84217e+06	4.97187e+06	4.69905e+06	1.12175e+06	1.31838e+06	1.33846e+06	5.34347e+06	5.16397e+06	5.14952e+06	1.24474e+06	1.31838e+06	1.46742e+06	High	High	High	High	High	High	1
279	High	Master Protein	I6YCP0	Uncharacterized protein OS=Mycobacterium tuberculosis (strain ATCC 25618 / H37Rv) OX=83332 GN=Rv3651 PE=1 SV=1	0	15.94	18	5	12	5	345	37.9	6.1	13.03	5	0	0.818	0.657735	44.08	109.8	90.2	37.31	1.95	65.5	111.5	145.4	94.6	91.2	91.7	466928	844535	1.04359e+06	670215	717501	657707	515267	877166	1.14363e+06	743702	717501	721073	High	High	High	High	High	High	1
280	High	Master Protein	P9WFP7	UPF0051 protein Rv1461 OS=Mycobacterium tuberculosis (strain ATCC 25618 / H37Rv) OX=83332 GN=Rv1461 PE=1 SV=1	0	38.548	8	5	12	5	846	94.1	6.39	33.11	5	0	2.127	0.128093	21.67	64	136	25.49	8.08	59.8	58.5	89.7	127.2	142.5	122.3	482246	500713	728375	1.02009e+06	1.26788e+06	992109	532171	520060	798200	1.13194e+06	1.26788e+06	1.08769e+06	High	High	High	High	High	High	1
281	High	Master Protein	Q6MX43	Calcium dodecin OS=Mycobacterium tuberculosis (strain ATCC 25618 / H37Rv) OX=83332 GN=secE2 PE=1 SV=1	0	38.838	83	6	12	6	71	8	8.56	21.57	6	0	0.35	0.165814	21.39	147	53	35.28	4.9	90.2	191.3	152.1	54.8	58.5	53.2	351572	792529	597064	212433	251715	208828	387969	823150	654301	235725	251715	228947	High	High	High	High	High	High	1	Met-loss [N-Term]
282	High	Master Protein	P95034	Putative ferredoxin reductase OS=Mycobacterium tuberculosis (strain ATCC 25618 / H37Rv) OX=83332 GN=Rv0688 PE=1 SV=1	0	40.415	27	8	12	8	406	43	5.06	27.01	8	0	1.276	0.414514	13.78	88.2	111.8	18.07	6.37	82.3	82.9	111.5	105	115.6	102.7	709509	759166	967498	900307	1.09957e+06	891258	782961	788499	1.06025e+06	999023	1.09957e+06	977125	High	High	High	High	High	High	1
283	High	Master Protein	P9WIU9	Transcription termination/antitermination protein NusG OS=Mycobacterium tuberculosis (strain ATCC 25618 / H37Rv) OX=83332 GN=nusG PE=1 SV=1	0	40.055	32	5	12	5	238	25.4	4.81	37.96	5	0	0.956	0.984047	16.22	100.4	99.6	3.53	14.12	103.7	96.7	100	99.1	114.3	86.1	1.73026e+06	1.71327e+06	1.67957e+06	1.64462e+06	2.10434e+06	1.44638e+06	1.90938e+06	1.77947e+06	1.84058e+06	1.82495e+06	2.10434e+06	1.58573e+06	High	High	High	High	High	High	1
284	High	Master Protein	P9WPC5	ATP-dependent Clp protease proteolytic subunit 1 OS=Mycobacterium tuberculosis (strain ATCC 25618 / H37Rv) OX=83332 GN=clpP1 PE=1 SV=1	0	28.253	18	4	12	4	200	21.7	4.92	30.95	4	0	0.673	0.0870075	10.09	122.7	77.3	12.65	6.76	126.9	101.8	128.8	80	75.9	86.7	1.69061e+06	1.44099e+06	1.72798e+06	1.05979e+06	1.11582e+06	1.16286e+06	1.86563e+06	1.49667e+06	1.89363e+06	1.176e+06	1.11582e+06	1.27489e+06	High	High	High	High	High	High	1
285	High	Master Protein	P9WJ97	Isoniazid-induced protein IniB OS=Mycobacterium tuberculosis (strain ATCC 25618 / H37Rv) OX=83332 GN=iniB PE=1 SV=1	0	48.171	11	3	12	3	479	43.9	5.57	50.34	3	0	7.735	0.187382	39.69	27.9	172.1	29.61	56.98	13.4	22.6	24.6	103.6	296.3	139.5	179316	321270	331949	1.37936e+06	4.37581e+06	1.87945e+06	197880	333684	363771	1.53061e+06	4.37581e+06	2.06052e+06	High	High	High	High	High	High	1
286	High	Master Protein	P9WNN9	Probable enoyl-CoA hydratase echA8 OS=Mycobacterium tuberculosis (strain ATCC 25618 / H37Rv) OX=83332 GN=echA8 PE=1 SV=1	0	22.79	25	6	12	6	257	27.3	5.05	17.05	6	0	0.501	0.09741	8.67	127.1	72.9	12.5	12.36	148.4	118.5	122.6	70.3	78.8	61.4	1.21115e+06	1.02742e+06	1.00721e+06	570436	709513	504685	1.33654e+06	1.06712e+06	1.10377e+06	632982	709513	553308	High	High	High	High	High	High	1	Met-loss [N-Term]
287	High	Master Protein	P9WK93	Phosphatidylglycerol--prolipoprotein diacylglyceryl transferase OS=Mycobacterium tuberculosis (strain ATCC 25618 / H37Rv) OX=83332 GN=lgt PE=1 SV=1	0	32.141	9	5	12	5	468	50.4	4.83	29.44	5	0	3.226	0.0975591	40.31	47.7	152.3	15.81	18.55	44.1	44.5	57.7	142.3	182.7	128.7	423346	453919	557231	1.35838e+06	1.93468e+06	1.24373e+06	467173	471457	610649	1.50732e+06	1.93468e+06	1.36355e+06	High	High	High	High	High	High	1
288	High	Master Protein	O07807	Possible acyltransferase OS=Mycobacterium tuberculosis (strain ATCC 25618 / H37Rv) OX=83332 GN=Rv3816c PE=1 SV=1	0	29.516	25	6	12	6	259	28.4	10.02	29.78	6	0	3.815	0.062767	36.2	39.1	160.9	39.21	6.02	26.1	39	58.1	160.6	148.7	167.6	187757	297584	420666	1.14797e+06	1.17927e+06	1.21261e+06	207195	309082	460993	1.27384e+06	1.17927e+06	1.32944e+06	High	High	High	High	High	High	1
289	High	Master Protein	I6XEI0	Possible conserved membrane protein OS=Mycobacterium tuberculosis (strain ATCC 25618 / H37Rv) OX=83332 GN=Rv2520c PE=1 SV=1	0	33.455	40	4	12	4	75	8.4	10.37	29.79	4	0	6.103	0.0975591	1.2	35.1	164.9	42.81	19.21	24.7	32.2	55.5	151	197.9	138.7	367515	507577	829709	2.2306e+06	3.24351e+06	2.07414e+06	405563	527188	909248	2.47518e+06	3.24351e+06	2.27397e+06	High	High	High	High	High	High	1	Met-loss [N-Term]
290	High	Master Protein	P9WF23	Antitoxin VapB47 OS=Mycobacterium tuberculosis (strain ATCC 25618 / H37Rv) OX=83332 GN=vapB47 PE=1 SV=1	0	40.105	59	5	12	5	99	11	10.17	37.01	5	0	0.694	0.184053	16.29	117.9	82.1	13.24	5.44	130.5	99.9	117.2	81.6	89.4	81.3	2.00601e+06	1.63163e+06	1.81413e+06	1.24746e+06	1.51637e+06	1.25847e+06	2.21369e+06	1.69467e+06	1.98804e+06	1.38424e+06	1.51637e+06	1.37971e+06	High	High	High	High	High	High	1
291	High	Master Protein	O06278	Probable conserved transmembrane protein rich in alanine and arginine and proline OS=Mycobacterium tuberculosis (strain ATCC 25618 / H37Rv) OX=83332 GN=Rv3604c PE=1 SV=2	0	47.214	27	6	12	6	397	43	7.39	34.98	6	0	4.166	0.062767	23.63	40.3	159.7	28.83	3.13	31.9	39.2	55.7	154.3	163.4	155.4	291825	380592	512814	1.40193e+06	1.64699e+06	1.42912e+06	322036	395297	561975	1.55565e+06	1.64699e+06	1.5668e+06	High	High	High	High	High	High	1
292	High	Master Protein	P9WNR9	Nucleoid-associated protein Rv3716c OS=Mycobacterium tuberculosis (strain ATCC 25618 / H37Rv) OX=83332 GN=Rv3716c PE=1 SV=1	0	50.28	47	4	12	4	133	13.3	4.88	38.04	4	0	0.296	0.127029	34.03	146.2	53.8	26.95	22.41	198.3	125.9	129.6	47.7	60.1	38.3	2.38591e+06	1.61009e+06	1.5698e+06	571203	798297	464435	2.63291e+06	1.6723e+06	1.72029e+06	633834	798297	509181	High	High	High	High	High	High	1
293	High	Master Protein	P9WIE1	Putative peroxiredoxin Rv2521 OS=Mycobacterium tuberculosis (strain ATCC 25618 / H37Rv) OX=83332 GN=bcp PE=1 SV=1	0	43.817	65	5	12	5	157	17.1	8.41	38.91	5	0	0.632	0.0790838	13.23	121.3	78.7	9.28	1.8	135.2	113	119.8	77.7	78.5	75.8	2.5134e+06	2.23167e+06	2.24261e+06	1.43695e+06	1.60923e+06	1.41741e+06	2.77361e+06	2.3179e+06	2.4576e+06	1.5945e+06	1.60923e+06	1.55397e+06	High	High	High	High	High	High	1
294	High	Master Protein	P9WI03	Uncharacterized PPE family protein PPE33 OS=Mycobacterium tuberculosis (strain ATCC 25618 / H37Rv) OX=83332 GN=PPE33 PE=1 SV=1	0	47.96	22	7	12	7	468	47.1	5.26	27.63	7	0	2.038	0.0692823	10.2	69	131	32.99	23.64	42.1	66.2	84.3	110	125.6	171.8	437818	731994	883206	1.13857e+06	1.4428e+06	1.79917e+06	483143	760277	967874	1.26342e+06	1.4428e+06	1.97251e+06	High	High	High	High	High	High	1
295	High	Master Protein	P9WG65	Soluble secreted antigen MPT53 OS=Mycobacterium tuberculosis (strain ATCC 25618 / H37Rv) OX=83332 GN=mpt53 PE=1 SV=1	0	39.64	42	5	12	5	173	18.4	5.4	23.28	5	0	0.29	0.0850617	2.18	152.7	47.3	22.03	12.15	121.9	188.5	147.4	45.7	53.8	42.7	410068	673786	499240	152839	199868	144621	452520	699819	547099	169598	199868	158554	High	High	High	High	High	High	1
296	High	Master Protein	P9WM59	Uncharacterized protein Rv1109c OS=Mycobacterium tuberculosis (strain ATCC 25618 / H37Rv) OX=83332 GN=Rv1109c PE=1 SV=1	0	47.26	35	4	11	4	212	22.9	5.97	43.75	4	0	1.608	0.0676766	14.78	79.9	120.1	12.24	4.78	66.7	80.4	84.9	118	129.2	120.7	287456	367811	368346	505523	614315	523429	317215	382022	403658	560952	614315	573858	High	High	High	High	High	High	1
297	High	Master Protein	P9WPT5	Manganese-exporting P-type ATPase OS=Mycobacterium tuberculosis (strain ATCC 25618 / H37Rv) OX=83332 GN=ctpC PE=1 SV=1	0	36.548	11	8	11	8	718	76.4	7.44	25.8	8	0	1.452	0.10542	17.45	81.6	118.4	10	4.61	81.7	72.6	88.7	118.7	124.6	113.7	991500	935720	1.08424e+06	1.43181e+06	1.66904e+06	1.38854e+06	1.09415e+06	971874	1.18818e+06	1.58881e+06	1.66904e+06	1.52232e+06	High	High	High	High	High	High	1	Met-loss [N-Term]
298	High	Master Protein	Q6MX34	Probable uroporphyrin-III C-methyltransferase HemD (Uroporphyrinogen III methylase) (Urogen III methylase) (SUMT) (Urogen III methylase) (UROM) OS=Mycobacterium tuberculosis (strain ATCC 25618 / H37Rv) OX=83332 GN=hemD PE=1 SV=1	0	33.011	11	5	11	5	565	58.8	5.8	26.11	5	0	2.18	0.156596	29.39	63.9	136.1	42.37	2	48.3	60.2	105.6	126.2	131.3	128.3	435064	576322	957932	1.12996e+06	1.30468e+06	1.16306e+06	480105	598590	1.04976e+06	1.25386e+06	1.30468e+06	1.27512e+06	High	High	High	High	High	High	1
299	High	Master Protein	P9WQ73	Phosphoserine aminotransferase OS=Mycobacterium tuberculosis (strain ATCC 25618 / H37Rv) OX=83332 GN=serC PE=1 SV=1	0	39.897	20	7	11	7	376	40.2	4.94	27.61	7	0	1.417	0.0949587	1.59	82.6	117.4	17.51	0.93	85.2	62.7	87.6	120.7	121.1	122.8	1.35749e+06	1.06138e+06	1.40598e+06	1.91313e+06	2.12933e+06	1.97028e+06	1.49803e+06	1.10239e+06	1.54077e+06	2.1229e+06	2.12933e+06	2.1601e+06	High	High	High	High	High	High	1	Met-loss [N-Term]
300	High	Master Protein	P9WNI5	ESAT-6-like protein EsxP OS=Mycobacterium tuberculosis (strain ATCC 25618 / H37Rv) OX=83332 GN=esxP PE=1 SV=1	0	31.667	51	4	11	4	98	11	5.36	29.58	4	0	0.33	0.171838	31.82	150.4	49.6	34.06	7.62	89.5	183.1	165.3	57.9	49.7	54.5	578570	1.25779e+06	1.07576e+06	372346	354658	354565	638467	1.30639e+06	1.17889e+06	413173	354658	388725	High	High	High	High	High	High	1
301	High	Master Protein	P9WP15	Deazaflavin-dependent nitroreductase OS=Mycobacterium tuberculosis (strain ATCC 25618 / H37Rv) OX=83332 GN=ddn PE=1 SV=1	0	23.025	36	7	11	7	151	17.4	9.5	19.19	7	0	1.774	0.276969	20.54	72.1	127.9	33.83	6.81	67	63.1	112.3	118.8	127.5	111.3	847068	848610	1.4302e+06	1.4944e+06	1.78018e+06	1.41726e+06	934761	881398	1.56731e+06	1.65826e+06	1.78018e+06	1.55381e+06	High	High	High	High	High	High	1
302	High	Master Protein	P9WQE9	Phthioceranic/hydroxyphthioceranic acid synthase OS=Mycobacterium tuberculosis (strain ATCC 25618 / H37Rv) OX=83332 GN=pks2 PE=1 SV=1	0	35.834	3	6	11	5	2126	225.6	5.5	32.01	6	0	1.821	0.307097	47.33	71.1	128.9	42.92	6.18	51.9	68.8	117.5	124.6	125.2	112	242308	341203	552563	578856	645310	526613	267393	354387	605534	642326	645310	577348	High	High	High	High	High	High	1
303	High	Master Protein	O53311	Possible dioxygenase OS=Mycobacterium tuberculosis (strain ATCC 25618 / H37Rv) OX=83332 GN=Rv3161c PE=1 SV=1	0	28.837	15	5	11	5	382	42.5	5.35	27.49	5	0	0.587	0.117884	19.68	124.8	75.2	15.26	7.6	150.1	116.2	116.5	70.2	78.7	68.3	939610	773316	734280	437138	543545	430746	1.03688e+06	803195	804671	485069	543545	472245	High	High	High	High	High	High	1
304	High	Master Protein	O53493	Bifunctional apolipoprotein N-acyltransferase/polyprenol monophosphomannose synthase OS=Mycobacterium tuberculosis (strain ATCC 25618 / H37Rv) OX=83332 GN=ppm1 PE=1 SV=1	0	24.528	11	7	11	7	874	93.8	8.13	14.73	7	0	1.075	0.673779	37.38	97.7	102.3	40.92	6.38	50.4	104.6	123.6	109.6	112.4	99.4	130345	287353	322030	281865	320848	258793	143839	298456	352901	312771	320848	283726	High	High	High	High	High	High	1
305	High	Master Protein	P9WPH1	Riboflavin biosynthesis protein RibD OS=Mycobacterium tuberculosis (strain ATCC 25618 / H37Rv) OX=83332 GN=ribD PE=1 SV=1	0	42.882	23	6	11	6	339	35.3	6.89	29.2	6	0	2.26	0.0870075	10.54	64	136	25.54	3.81	53.5	61.4	86.4	129.6	138.7	130.3	541843	659993	880018	1.30463e+06	1.5495e+06	1.32776e+06	597938	685493	964380	1.44767e+06	1.5495e+06	1.45568e+06	High	High	High	High	High	High	1
306	High	Master Protein	P9WI87	Pilin OS=Mycobacterium tuberculosis (strain ATCC 25618 / H37Rv) OX=83332 GN=mtp PE=1 SV=1	0	27.591	36	2	11	2	103	10.8	4.55	30.94	2	0	0.187	0.165669	60.15	167.8	32.2	45.66	3.02	97.3	159.5	251	30.7	29.8	31.7	2.44271e+06	4.2521e+06	6.34274e+06	764945	826512	800607	2.6956e+06	4.41639e+06	6.95078e+06	848819	826512	877740	High	High	High	High	High	High	1
307	High	Master Protein	I6XI16	Conserved protein OS=Mycobacterium tuberculosis (strain ATCC 25618 / H37Rv) OX=83332 GN=Rv3718c PE=1 SV=1	0	47.236	73	7	11	7	147	15.7	7.4	32.96	7	0	0.49	0.115182	15.31	134.2	65.8	11.86	11.9	143.1	113.2	134.9	63.6	79	66.1	1.50769e+06	1.2668e+06	1.43043e+06	666357	918743	701055	1.66378e+06	1.31574e+06	1.56755e+06	739421	918743	768598	High	High	High	High	High	High	1	Met-loss [N-Term]
308	High	Master Protein	P9WQA1	Glutamyl-tRNA(Gln) amidotransferase subunit A OS=Mycobacterium tuberculosis (strain ATCC 25618 / H37Rv) OX=83332 GN=gatA PE=1 SV=1	0	16.914	12	7	11	7	494	51.4	5.1	16.09	7	0	0.823	0.252622	4.05	112.9	87.1	21.14	5.7	98.8	105.5	144.3	81.4	89.3	80.7	820712	930748	1.20686e+06	671944	818224	674687	905677	966710	1.32255e+06	745621	818224	739689	High	High	High	High	High	High	1
309	High	Master Protein	P9WMS7	GMP synthase [glutamine-hydrolyzing] OS=Mycobacterium tuberculosis (strain ATCC 25618 / H37Rv) OX=83332 GN=guaA PE=1 SV=1	0	19.166	10	6	11	6	525	56	5.54	18.88	6	0	1.664	0.171488	4.67	74.8	125.2	28.22	2.27	69.7	68	109	115.9	116.6	120.9	561514	582050	884386	929117	1.03752e+06	980586	619645	604539	969167	1.03099e+06	1.03752e+06	1.07506e+06	High	High	High	High	High	High	1
310	High	Master Protein	P9WLX5	Uncharacterized protein Rv1480 OS=Mycobacterium tuberculosis (strain ATCC 25618 / H37Rv) OX=83332 GN=Rv1480 PE=1 SV=1	0	15.188	15	6	11	5	317	34.3	8.02	10.81	6	0	2.232	0.0919987	18.52	59.5	140.5	29.17	4.38	55	56.7	89.8	138.1	126.6	133.8	264525	289782	434706	660446	671733	647836	291910	300979	476379	732862	671733	710251	High	High	High	High	High	High	1
311	High	Master Protein	P9WGV5	Trans-acting enoyl reductase OS=Mycobacterium tuberculosis (strain ATCC 25618 / H37Rv) OX=83332 GN=Rv2953 PE=1 SV=1	0	23.693	15	6	11	5	418	45.1	9.11	17.98	6	0	2.587	0.197378	11	62.8	137.2	42.15	13.67	45.9	58.4	100.9	127.6	151.2	115.9	419580	567710	929098	1.15977e+06	1.52565e+06	1.06668e+06	463017	589645	1.01816e+06	1.28694e+06	1.52565e+06	1.16945e+06	High	High	High	High	High	High	1
312	High	Master Protein	P9WP13	F420H(2)-dependent quinone reductase Rv1261c OS=Mycobacterium tuberculosis (strain ATCC 25618 / H37Rv) OX=83332 GN=Rv1261c PE=1 SV=1	0	24.841	52	7	11	7	149	16.7	10.4	10.2	7	0	2.539	0.147501	35.09	58.8	141.2	45.59	4.04	42.3	55.3	99.4	132.9	140.3	129.8	274517	380940	649506	857032	1.00439e+06	847263	302937	395659	711770	951003	1.00439e+06	928892	High	High	High	High	High	High	1
313	High	Master Protein	P9WPY1	Chorismate synthase OS=Mycobacterium tuberculosis (strain ATCC 25618 / H37Rv) OX=83332 GN=aroC PE=1 SV=1	0	26.513	17	6	11	6	401	41.8	6.57	25.48	6	0	0.897	0.370018	12.04	101.2	98.8	24.47	6.67	95.8	92.8	140.8	93.5	83.2	93.8	361671	372259	535140	350990	346667	356316	399114	386643	586440	389475	346667	390645	High	High	High	High	High	High	1
314	High	Master Protein	P9WI73	Serine/threonine-protein kinase PknG OS=Mycobacterium tuberculosis (strain ATCC 25618 / H37Rv) OX=83332 GN=pknG PE=1 SV=1	0	27.443	8	6	11	6	750	81.5	5.8	22.95	6	0	4.03	0.100201	2.48	42.4	157.6	42.32	9.23	36.8	39.9	75.4	148.4	163.5	136	241661	278267	498607	968416	1.18408e+06	898365	266679	289019	546406	1.0746e+06	1.18408e+06	984916	High	High	High	High	High	High	1
315	High	Master Protein	P9WFV9	Glutamate--tRNA ligase OS=Mycobacterium tuberculosis (strain ATCC 25618 / H37Rv) OX=83332 GN=gltX PE=1 SV=1	0	18.576	12	6	11	6	490	53.8	5.8	18.77	6	0	1.284	0.951114	4.02	87.6	112.4	47.07	7.53	68.7	78.8	155.7	90.6	101.2	105	233384	284371	532491	306019	379144	358911	257546	295358	583538	339574	379144	393489	High	High	High	High	High	High	1
316	High	Master Protein	P9WFW3	Aspartate--tRNA(Asp/Asn) ligase OS=Mycobacterium tuberculosis (strain ATCC 25618 / H37Rv) OX=83332 GN=aspS PE=1 SV=1	0	24.331	11	6	11	6	594	64.9	5.21	18.38	6	0	1.314	0.602793	49.41	82.8	117.2	117.48	7.32	38.3	47.3	313.2	67	62.2	72	395327	519665	3.25801e+06	688545	709011	748739	436254	539743	3.57033e+06	764042	709011	820875	High	High	High	High	High	High	1
317	High	Master Protein	P9WMK1	Alpha-crystallin OS=Mycobacterium tuberculosis (strain ATCC 25618 / H37Rv) OX=83332 GN=hspX PE=1 SV=1	0	23.842	42	6	11	6	144	16.2	5.14	21.09	6	0	0.42	0.302151	51.56	136.7	63.3	70.24	17.2	74.7	103.9	269.1	48.1	43.6	60.5	1.96124e+06	2.89709e+06	7.11244e+06	1.25587e+06	1.26372e+06	1.59785e+06	2.16428e+06	3.00903e+06	7.79427e+06	1.39357e+06	1.26372e+06	1.75179e+06	High	High	High	High	High	High	1	Met-loss [N-Term]
318	High	Master Protein	I6XWB9	Uncharacterized protein OS=Mycobacterium tuberculosis (strain ATCC 25618 / H37Rv) OX=83332 GN=Rv0810c PE=4 SV=1	0	37.39	65	5	11	5	60	6.9	5.49	28.26	5	0	0.253	0.0454351	8.23	159.6	40.4	6.39	15.26	169	148.7	158.5	48.1	35.7	40.1	3.83414e+06	3.58448e+06	3.62177e+06	1.08567e+06	893123	916681	4.23107e+06	3.72298e+06	3.96896e+06	1.20471e+06	893123	1.005e+06	High	High	High	High	High	High	1
319	High	Master Protein	P95144	Conserved protein OS=Mycobacterium tuberculosis (strain ATCC 25618 / H37Rv) OX=83332 GN=Rv1871c PE=1 SV=1	0	18.042	43	6	11	6	129	14.7	11.18	21.7	6	0	0.78	0.233205	16.8	113	87	19.26	3	110.5	96.7	140.3	86.1	85	81.3	1.94009e+06	1.80388e+06	2.48146e+06	1.5044e+06	1.64756e+06	1.43733e+06	2.14094e+06	1.87358e+06	2.71934e+06	1.66936e+06	1.64756e+06	1.57581e+06	High	High	High	High	High	High	1
320	High	Master Protein	P9WKX5	Putative ATPase Rv3679 OS=Mycobacterium tuberculosis (strain ATCC 25618 / H37Rv) OX=83332 GN=Rv3679 PE=1 SV=1	0	37.269	20	6	11	6	340	35.8	5.43	29.9	6	0	2.795	0.131935	67.45	49.6	150.4	55.15	9.25	32.4	46.6	92.8	156.6	130.3	141.3	341911	523177	986863	1.64472e+06	1.51865e+06	1.50266e+06	377308	543391	1.08147e+06	1.82506e+06	1.51865e+06	1.64744e+06	High	High	High	High	High	High	1
321	High	Master Protein	I6Y9I3	Probable short-chain type dehydrogenase/reductase OS=Mycobacterium tuberculosis (strain ATCC 25618 / H37Rv) OX=83332 GN=Rv2509 PE=1 SV=1	0	29.565	26	7	11	7	268	28	8.66	23.33	7	0	2.585	0.335018	13.07	55.8	144.2	72.36	4.04	42.4	47	140.9	119.3	121.5	128.8	481893	567602	1.61131e+06	1.34783e+06	1.52369e+06	1.47299e+06	531782	589533	1.76578e+06	1.49562e+06	1.52369e+06	1.61491e+06	High	High	High	High	High	High	1	Met-loss [N-Term]
322	High	Master Protein	P9WKJ5	Dihydroxy-acid dehydratase OS=Mycobacterium tuberculosis (strain ATCC 25618 / H37Rv) OX=83332 GN=ilvD PE=1 SV=1	0	28.908	13	7	11	7	575	59.3	5.26	19.08	7	0	1.297	0.582788	8.44	87.1	112.9	24.23	3	82.9	78.9	120.2	107.6	108.1	102.4	528683	534065	771512	681936	760431	656714	583416	554700	845472	756708	760431	719984	High	High	High	High	High	High	1	Met-loss [N-Term]
323	High	Master Protein	P9WNA3	DNA translocase FtsK OS=Mycobacterium tuberculosis (strain ATCC 25618 / H37Rv) OX=83332 GN=ftsK PE=1 SV=1	0	32.145	8	6	11	6	831	88.8	7.58	29.39	6	0	5.467	0.0676766	53.01	37.3	162.7	41.68	15.28	17.8	35.9	44.6	148.7	196.4	156.6	217548	466023	548281	1.80594e+06	2.64642e+06	1.9251e+06	240070	484029	600841	2.00396e+06	2.64642e+06	2.11057e+06	High	High	High	High	High	High	1
324	High	Master Protein	P9WQP1	Diacylglycerol acyltransferase/mycolyltransferase Ag85B OS=Mycobacterium tuberculosis (strain ATCC 25618 / H37Rv) OX=83332 GN=fbpB PE=1 SV=1	0	33.051	20	6	11	6	325	34.6	5.94	29.25	6	0	0.226	0.0807937	14.39	162.9	37.1	22.03	8.53	136.6	205	150.6	34.3	39.5	34.1	1.41028e+06	2.24921e+06	1.56622e+06	351780	450057	354556	1.55628e+06	2.33611e+06	1.71636e+06	390351	450057	388715	High	High	High	High	High	High	1
325	High	Master Protein	P9WGQ7	Uncharacterized oxidoreductase Rv1144 OS=Mycobacterium tuberculosis (strain ATCC 25618 / H37Rv) OX=83332 GN=Rv1144 PE=1 SV=1	0	38.166	46	8	11	8	250	25.8	6.6	22.19	8	0	1.756	0.0962406	30.05	67.9	132.1	24.65	5.99	59.4	67.1	93.9	130.4	117.8	131.4	350010	420261	557250	764601	766442	779804	386245	436499	610670	848438	766442	854933	High	High	High	High	High	High	1
326	High	Master Protein	I6WZM9	Probable cold shock-like protein B CspB OS=Mycobacterium tuberculosis (strain ATCC 25618 / H37Rv) OX=83332 GN=cspB PE=1 SV=1	0	25.756	51	6	11	5	135	15	9.07	28.4	6	0	1.171	0.29001	17.44	94.3	105.7	11.94	3.89	94.9	81.3	103.3	111.2	106.4	102.9	959312	872571	1.05133e+06	1.11745e+06	1.18644e+06	1.0468e+06	1.05863e+06	906285	1.15211e+06	1.23997e+06	1.18644e+06	1.14765e+06	High	High	High	High	High	High	1
327	High	Master Protein	P9WNU7	Pup--protein ligase OS=Mycobacterium tuberculosis (strain ATCC 25618 / H37Rv) OX=83332 GN=pafA PE=1 SV=1	0	27.575	15	6	11	6	452	51.4	6.73	24.98	6	0	1.149	0.719852	13.27	92.6	107.4	48.09	4.12	77.3	78.2	167.4	96.8	89.8	90.6	532967	572546	1.16199e+06	663400	683163	628816	588143	594668	1.27338e+06	736140	683163	689398	High	High	High	High	High	High	1
328	High	Master Protein	P9WKJ1	3'-phosphoadenosine 5'-phosphate phosphatase OS=Mycobacterium tuberculosis (strain ATCC 25618 / H37Rv) OX=83332 GN=cysQ PE=1 SV=1	0	41.186	32	5	11	5	267	28.4	5.07	25.68	5	0	1.142	0.582264	23.32	93.4	106.6	16.69	3.4	92	81.6	112.9	105.1	107.8	100.7	381711	359406	471360	433428	493263	420504	421229	373293	516546	480952	493263	461016	High	High	High	High	High	High	1
329	High	Master Protein	P9WHB5	50S ribosomal protein L25 OS=Mycobacterium tuberculosis (strain ATCC 25618 / H37Rv) OX=83332 GN=rplY PE=1 SV=1	0	40.416	34	5	10	5	215	22.4	4.88	28.97	5	0	1.079	0.91387	25.04	98.1	101.9	13.8	12.19	102.1	84	110.8	110.2	105.9	87	368328	321971	402407	395255	421786	316076	406460	334411	440983	438594	421786	346527	High	High	High	High	High	High	1
330	High	Master Protein	P9WN37	Glutamine synthetase OS=Mycobacterium tuberculosis (strain ATCC 25618 / H37Rv) OX=83332 GN=glnA2 PE=1 SV=1	0	40.964	18	6	10	6	446	49.6	5.49	28.63	6	0	0.92	0.653017	7.09	104	96	7.55	4.12	103.7	93.8	108.9	95.4	102.5	95.7	952287	915055	1.0077e+06	871538	1.03924e+06	884650	1.05087e+06	950411	1.10431e+06	967100	1.03924e+06	969881	High	High	High	High	High	High	1
331	High	Master Protein	P9WQH7	Biotin-dependent acetyl-/propionyl-coenzyme A carboxylase beta5 subunit OS=Mycobacterium tuberculosis (strain ATCC 25618 / H37Rv) OX=83332 GN=accD5 PE=1 SV=1	0	36.999	14	6	10	6	548	59.3	5.36	23.21	6	0	1.452	0.280491	16.17	81.6	118.4	12.63	12.87	83.1	77	98.1	120.7	124	97.1	512309	504486	609314	739987	844044	602869	565346	523979	667726	821125	844044	660952	High	High	High	High	High	High	1
332	High	Master Protein	O53343	Probable conserved ATP-binding protein ABC transporter OS=Mycobacterium tuberculosis (strain ATCC 25618 / H37Rv) OX=83332 GN=Rv3197 PE=1 SV=1	0	22.549	11	5	10	5	447	49.1	7.34	20.45	5	0	2.686	0.0597739	11.63	53.5	146.5	13.47	1.1	59.7	45.5	54	147.8	147.9	145.1	620742	502597	565268	1.52807e+06	1.69661e+06	1.51769e+06	685005	522016	619457	1.69562e+06	1.69661e+06	1.66391e+06	High	High	High	High	High	High	1
333	High	Master Protein	P9WHB7	50S ribosomal protein L24 OS=Mycobacterium tuberculosis (strain ATCC 25618 / H37Rv) OX=83332 GN=rplX PE=1 SV=1	0	31.121	59	5	10	5	105	11.5	10.36	30.86	5	0	1.012	0.62601	1.18	102.1	97.9	4.35	6.53	97.1	102.5	105.9	98.3	104.5	91.7	2.13228e+06	2.38969e+06	2.34183e+06	2.14564e+06	2.53143e+06	2.0257e+06	2.35303e+06	2.48202e+06	2.56632e+06	2.3809e+06	2.53143e+06	2.22087e+06	High	High	High	High	High	High	1
334	High	Master Protein	P9WNA5	ESX-5 secretion system protein EccC5 OS=Mycobacterium tuberculosis (strain ATCC 25618 / H37Rv) OX=83332 GN=eccC5 PE=1 SV=1	0	21.406	4	7	10	7	1391	152.6	5.45	15.73	7	0	2.597	0.200943	7.07	59	141	48.22	7.02	47.3	53.9	108.7	128.6	139.8	121.8	328608	397824	760949	889146	1.07303e+06	852235	362627	413195	833896	986638	1.07303e+06	934343	High	High	High	High	High	High	1
335	High	Master Protein	O53512	Phospho-2-dehydro-3-deoxyheptonate aldolase AroG OS=Mycobacterium tuberculosis (strain ATCC 25618 / H37Rv) OX=83332 GN=aroG PE=1 SV=1	0	24.372	15	6	10	6	462	50.6	5.76	24.91	6	0	1.738	0.0977706	6.31	69.2	130.8	30.28	5.01	44	83	72.4	136.7	138	125.8	517342	1.03546e+06	856769	1.59763e+06	1.78915e+06	1.48806e+06	570900	1.07546e+06	938902	1.77281e+06	1.78915e+06	1.63142e+06	High	High	High	High	High	High	1
336	High	Master Protein	P9WGE7	Superoxide dismutase [Fe] OS=Mycobacterium tuberculosis (strain ATCC 25618 / H37Rv) OX=83332 GN=sodB PE=1 SV=1	0	24.877	17	4	10	4	207	23	6.44	20.4	4	0	0.2	0.0789089	42.31	168.1	31.9	18.55	25.29	200.6	156.5	141.3	29.7	43.7	28.2	1.8013e+06	1.49301e+06	1.27749e+06	265053	433372	255029	1.98778e+06	1.5507e+06	1.39995e+06	294116	433372	279600	High	High	High	High	High	High	1
337	High	Master Protein	P96878	Carbonic anhydrase OS=Mycobacterium tuberculosis (strain ATCC 25618 / H37Rv) OX=83332 GN=Rv3273 PE=1 SV=2	0	25.529	8	5	10	5	764	80.5	6.67	24.95	5	0	5.015	0.0780373	9.78	34.5	165.5	50.1	4.71	29.3	32.7	68.6	156.6	163.8	149	407859	483198	962432	2.16854e+06	2.5171e+06	2.08915e+06	450083	501868	1.05469e+06	2.40631e+06	2.5171e+06	2.29043e+06	High	High	High	High	High	High	1
338	High	Master Protein	P9WFU9	Lysine--tRNA ligase 1 OS=Mycobacterium tuberculosis (strain ATCC 25618 / H37Rv) OX=83332 GN=lysS1 PE=1 SV=1	0	31.92	13	5	10	5	505	55.7	5.47	7.68	5	0	0.943	0.516389	26.14	102.9	97.1	88.73	14.13	64.4	67.9	274.5	73.7	64	55.5	128117	143574	550069	145868	140624	111187	141381	149121	602800	161862	140624	121899	High	High	High	High	High	High	1	Met-loss [N-Term]
339	High	Master Protein	P9WKI7	Inosine-5'-monophosphate dehydrogenase OS=Mycobacterium tuberculosis (strain ATCC 25618 / H37Rv) OX=83332 GN=guaB PE=1 SV=1	0	20.099	8	4	10	4	529	54.8	6.39	26.62	4	0	3.272	0.0960979	37.54	46.8	153.2	26.61	15.77	34	43.1	57.7	183.3	141	140.9	597112	805017	1.02071e+06	3.20515e+06	2.73606e+06	2.49334e+06	658929	836121	1.11856e+06	3.55659e+06	2.73606e+06	2.73356e+06	High	High	High	High	High	High	1
340	High	Master Protein	O05773	Uncharacterized protein OS=Mycobacterium tuberculosis (strain ATCC 25618 / H37Rv) OX=83332 GN=Rv3094c PE=1 SV=3	0	23.335	15	6	10	6	376	40.3	6.34	24.15	6	0	1.017	0.527776	6.57	100.8	99.2	20.88	3.09	72.3	106.2	107.4	101.6	108	104.4	547099	853140	818035	763874	901428	794944	603738	886103	896455	847631	901428	871531	High	High	High	High	High	High	1	Met-loss [N-Term]
341	High	Master Protein	P9WHD5	50S ribosomal protein L16 OS=Mycobacterium tuberculosis (strain ATCC 25618 / H37Rv) OX=83332 GN=rplP PE=1 SV=1	0	41.143	54	5	10	5	138	15.7	11.17	31.5	5	0	4.716	0.0663822	11.2	37.6	162.4	21.42	10.1	32	35.6	47.7	151	180.4	153.4	457533	539920	686556	2.1459e+06	2.84462e+06	2.20661e+06	504899	560781	752372	2.38119e+06	2.84462e+06	2.41921e+06	High	High	High	High	High	High	1
342	High	Master Protein	O53554	Putative acetolactate synthase large subunit IlvX OS=Mycobacterium tuberculosis (strain ATCC 25618 / H37Rv) OX=83332 GN=ilvX PE=1 SV=1	0	20.274	14	6	10	6	515	52	4.93	13.99	6	0	0.502	0.112563	9.86	130	70	13	10.62	143.3	110.6	133.5	71.9	77.8	62.8	686297	562748	643851	342603	411000	302918	757346	584491	705573	380168	411000	332102	High	High	High	High	High	High	1
343	High	Master Protein	P9WNR3	ESX-3 secretion system ATPase EccB3 OS=Mycobacterium tuberculosis (strain ATCC 25618 / H37Rv) OX=83332 GN=eccB3 PE=1 SV=1	0	29.266	14	6	10	6	538	55.9	7.28	28.25	6	0	3.761	0.0792512	19.72	42.4	157.6	27.08	10.57	40	39.6	61.9	170.6	148.8	139	486992	511521	758673	2.06375e+06	1.99819e+06	1.70233e+06	537408	531285	831402	2.29003e+06	1.99819e+06	1.86633e+06	High	High	High	High	High	High	1
344	High	Master Protein	P9WH65	30S ribosomal protein S11 OS=Mycobacterium tuberculosis (strain ATCC 25618 / H37Rv) OX=83332 GN=rpsK PE=1 SV=1	0	36.731	17	4	10	4	139	14.8	11.69	32.58	4	0	5.24	0.0597739	32.31	34.5	165.5	23.63	5.5	24.4	33.9	39.7	161.1	177.9	162.9	579904	855820	949797	3.80237e+06	4.65811e+06	3.89083e+06	639939	888887	1.04085e+06	4.21929e+06	4.65811e+06	4.26568e+06	High	High	High	High	High	High	1
345	High	Master Protein	P9WHK3	Bifunctional protein PyrR OS=Mycobacterium tuberculosis (strain ATCC 25618 / H37Rv) OX=83332 GN=pyrR PE=1 SV=1	0	17.335	28	6	10	6	193	20.6	7.69	12.14	6	0	0.896	0.569654	34.99	100	100	33.76	10.11	85.1	90.9	151.7	99.8	81.4	90.9	587938	667334	1.05527e+06	685342	620704	632195	648805	693118	1.15643e+06	760488	620704	693102	High	High	High	High	High	High	1	Met-loss [N-Term]
346	High	Master Protein	O06396	Conserved protein OS=Mycobacterium tuberculosis (strain ATCC 25618 / H37Rv) OX=83332 GN=Rv0530 PE=1 SV=1	0	30.292	16	5	10	5	405	43	7.3	21.38	5	0	3.986	0.0739992	28.25	45.1	154.9	30.12	11.43	31.8	43.9	58.7	150.7	174.8	140.2	88137.2	129338	163992	415960	535486	391787	97261.7	134335	179713	461569	535486	429533	High	High	High	High	High	High	1
347	High	Master Protein	O07196	Conserved protein OS=Mycobacterium tuberculosis (strain ATCC 25618 / H37Rv) OX=83332 GN=Rv2694c PE=1 SV=3	0	33.039	44	5	10	5	122	13.6	8.53	31.26	5	0	0.706	0.207014	9.74	117.2	82.8	24.66	4.58	105.7	106.8	159.1	79.9	75.5	73	654493	703195	992731	492080	515901	455182	722250	730365	1.0879e+06	546035	515901	499036	High	High	High	High	High	High	1	Met-loss [N-Term]
348	High	Master Protein	I6XF31	Conserved alanine and glycine and valine rich protein OS=Mycobacterium tuberculosis (strain ATCC 25618 / H37Rv) OX=83332 GN=Rv2696c PE=1 SV=1	0	23.318	25	6	10	6	259	27.2	5.39	19.58	6	0	0.939	0.583872	31.02	106.4	93.6	34.52	5.07	75.7	102	150	89.8	95.8	86.7	206264	295455	411891	243505	288080	237930	227618	306871	451377	270205	288080	260853	High	High	High	High	High	High	1
349	High	Master Protein	O69637	Probable conserved transmembrane protein OS=Mycobacterium tuberculosis (strain ATCC 25618 / H37Rv) OX=83332 GN=Rv3669 PE=1 SV=1	0	24.071	28	6	10	6	172	18.9	9.82	24.04	6	0	5.158	0.125806	54.62	33.6	166.4	62.73	13.05	23.3	33.2	75.1	164.5	171	132.9	321086	485486	1.04223e+06	2.254e+06	2.60112e+06	1.84379e+06	354327	504244	1.14214e+06	2.50115e+06	2.60112e+06	2.02143e+06	High	High	High	High	High	High	1
350	High	Master Protein	O53961	Conserved protein OS=Mycobacterium tuberculosis (strain ATCC 25618 / H37Rv) OX=83332 GN=Rv1919c PE=1 SV=3	0	18.188	25	5	10	5	154	16.8	10.32	19.86	5	0	1.22	0.8167	63.37	90.1	109.9	44.69	5.09	58.8	85.3	142.3	110.1	104.1	99.4	588099	905739	1.43252e+06	1.0941e+06	1.14806e+06	1.00052e+06	648982	940735	1.56985e+06	1.21406e+06	1.14806e+06	1.09691e+06	High	High	High	High	High	High	1
351	High	Master Protein	I6YHB0	Possible histone-like protein Hns OS=Mycobacterium tuberculosis (strain ATCC 25618 / H37Rv) OX=83332 GN=hns PE=1 SV=2	0	32.603	30	3	10	3	134	13.8	10.58	37.65	3	0	13.269	0.0454351	27.36	13.4	186.6	43.17	4.98	11.6	13.2	24.7	182.9	174.7	193	475582	571869	1.01485e+06	7.43376e+06	7.88135e+06	7.93993e+06	524818	593965	1.11214e+06	8.24885e+06	7.88135e+06	8.70489e+06	High	High	High	High	High	High	1
352	High	Master Protein	P9WHL7	Phosphoribosylformylglycinamidine synthase subunit PurL OS=Mycobacterium tuberculosis (strain ATCC 25618 / H37Rv) OX=83332 GN=purL PE=1 SV=2	0	28.063	9	7	10	7	766	80.8	5	19.27	7	0	1.369	0.280491	12.21	85.1	114.9	20.2	6.98	80.8	76.4	109.5	119.7	104.6	109.1	268537	269882	366427	395739	383767	364957	296337	280310	401554	439130	383767	400118	High	High	High	High	High	High	1
353	High	Master Protein	P9WI41	PPE family protein PPE10 OS=Mycobacterium tuberculosis (strain ATCC 25618 / H37Rv) OX=83332 GN=PPE10 PE=1 SV=1	0	31.092	11	5	10	5	487	47.2	4.56	26	5	0	6.242	0.0626657	39.17	26.9	173.1	45.4	16.41	19	24.4	44.2	157.1	152.2	203	86836.1	118255	203127	712878	766620	932453	95825.9	122824	222600	791043	766620	1.02229e+06	High	High	High	High	High	High	1
354	High	Master Protein	P96227	Conserved protein OS=Mycobacterium tuberculosis (strain ATCC 25618 / H37Rv) OX=83332 GN=Rv3850 PE=1 SV=1	0	19.855	30	7	10	7	218	23.8	11.63	14.99	7	0	6.041	0.060913	12.19	27.6	172.4	30.38	6.76	25.8	27.2	43.3	155.6	178	170.1	394979	443560	669253	2.37306e+06	3.01203e+06	2.62553e+06	435870	460698	733411	2.63326e+06	3.01203e+06	2.87848e+06	High	High	High	High	High	High	1	Met-loss [N-Term]
355	High	Master Protein	P9WLI1	Uncharacterized protein Rv2219 OS=Mycobacterium tuberculosis (strain ATCC 25618 / H37Rv) OX=83332 GN=Rv2219 PE=1 SV=1	0	20.95	20	5	10	5	250	26.8	11.6	24.02	5	0	4.255	0.0690651	65.32	38.1	161.9	49.41	1.56	24.7	36.9	65.4	160.4	156.8	155.8	254785	403982	679831	1.64621e+06	1.78523e+06	1.6175e+06	281161	419591	745003	1.82671e+06	1.78523e+06	1.77333e+06	High	High	High	High	High	High	1
356	High	Master Protein	O07175	Probable serine protease PepA (Serine proteinase) (MTB32A) OS=Mycobacterium tuberculosis (strain ATCC 25618 / H37Rv) OX=83332 GN=pepA PE=1 SV=1	0	49.743	24	4	10	4	355	34.9	5.33	46.18	4	0	0.196	0.10329	16.17	166.9	33.1	27.28	8.74	113.1	196.6	183	36.3	38.6	32.4	1.90786e+06	3.52321e+06	3.10962e+06	608759	718648	550408	2.10537e+06	3.65934e+06	3.40772e+06	675508	718648	603437	High	High	High	High	High	High	1
357	High	Master Protein	O05295	Probable fatty-acid-CoA ligase FadD36 (Fatty-acid-CoA synthetase) (Fatty-acid-CoA synthase) OS=Mycobacterium tuberculosis (strain ATCC 25618 / H37Rv) OX=83332 GN=fadD36 PE=1 SV=1	0	22.982	15	6	10	6	473	49.5	6.38	18.45	6	0	1.538	0.148145	31.05	76.4	123.6	34.44	7.6	54.5	73.7	108	119.1	113.3	131.4	496562	713023	991033	1.07957e+06	1.13934e+06	1.20479e+06	547969	740572	1.08604e+06	1.19794e+06	1.13934e+06	1.32086e+06	High	High	High	High	High	High	1
358	High	Master Protein	P9WID5	Adenosine kinase OS=Mycobacterium tuberculosis (strain ATCC 25618 / H37Rv) OX=83332 GN=adoK PE=1 SV=1	0	27.153	25	5	10	5	324	34.5	4.89	10.81	5	0	0.547	0.140596	12.38	129.3	70.7	22.14	4.42	118.2	115.9	168.5	64.6	69.1	63.7	254837	265548	365816	138577	164553	138319	281219	275809	400885	153772	164553	151645	High	High	High	High	High	High	1	Met-loss [N-Term]
359	High	Master Protein	P96404	Probable enoyl-CoA hydratase EchA1 (Enoyl hydrase) (Unsaturated acyl-CoA hydratase) (Crotonase) OS=Mycobacterium tuberculosis (strain ATCC 25618 / H37Rv) OX=83332 GN=echA1 PE=1 SV=1	0	25.044	18	5	9	5	262	27.3	5.15	21.59	5	0	0.466	0.0960979	15.36	144.1	55.9	17.84	19.43	142.9	112.8	162	74.3	52.5	55.5	231148	193729	263859	119441	93721.6	90258.6	255078	201215	289154	132538	93721.6	98954.4	High	High	High	High	High	High	1
360	High	Master Protein	P9WIV9	NADH-quinone oxidoreductase subunit G OS=Mycobacterium tuberculosis (strain ATCC 25618 / H37Rv) OX=83332 GN=nuoG PE=1 SV=1	0	24.274	8	5	9	5	806	85.4	5.59	24.22	5	0	2.479	0.155858	64.24	63.3	136.7	44.52	11.05	37.3	61.4	94.3	132.4	152.1	122.7	57281.2	100218	145950	202399	258030	189813	63211.2	104091	159942	224591	258030	208101	High	High	High	High	High	High	1
361	High	Master Protein	P9WHZ9	Uncharacterized PPE family protein PPE38 OS=Mycobacterium tuberculosis (strain ATCC 25618 / H37Rv) OX=83332 GN=PPE38 PE=1 SV=1	0	24.696	9	2	9	2	391	37.3	4.49	31.19	2	0	11.469	0.0714687	35.02	16	184	60.27	25.58	10	14.8	31.6	141.3	170.3	232	99764.3	157923	318172	1.40669e+06	1.8812e+06	2.33811e+06	110093	164025	348673	1.56093e+06	1.8812e+06	2.56338e+06	High	High	High	High	High	High	1
362	High	Master Protein	I6X9Y7	Conserved protein OS=Mycobacterium tuberculosis (strain ATCC 25618 / H37Rv) OX=83332 GN=Rv0854 PE=1 SV=1	0	30.22	33	4	9	4	147	16.3	5.22	28.59	4	0	0.953	0.891981	22.18	100.9	99.1	18.43	2.51	119.8	82.5	101	99.3	101.2	96.3	4.30011e+06	3.14725e+06	3.65183e+06	3.54475e+06	4.00898e+06	3.47846e+06	4.74529e+06	3.26885e+06	4.00191e+06	3.93342e+06	4.00898e+06	3.81359e+06	High	High	High	High	High	High	1
363	High	Master Protein	P9WN21	Fructose-1,6-bisphosphatase class 2 OS=Mycobacterium tuberculosis (strain ATCC 25618 / H37Rv) OX=83332 GN=glpX PE=1 SV=1	0	13.04	15	5	9	5	362	38.1	5.47	6.79	5	0	1.305	0.400246	16.22	89	111	13.38	12.38	78.7	91.4	103	113.9	119.3	93.7	486601	600741	641691	700630	814306	583448	536977	623953	703206	777452	814306	639660	High	High	High	High	High	High	1
364	High	Master Protein	O06159	Dihydrolipoyllysine-residue acyltransferase component of branched-chain alpha-ketoacid dehydrogenase complex OS=Mycobacterium tuberculosis (strain ATCC 25618 / H37Rv) OX=83332 GN=bkdC PE=1 SV=2	0	29.661	14	5	9	5	393	41	5.38	25.76	5	0	2.499	0.0739992	35.02	56.3	143.7	29.47	1.82	54.8	46	80.2	137	142	140	958814	854402	1.41316e+06	2.38245e+06	2.74105e+06	2.46406e+06	1.05808e+06	887414	1.54864e+06	2.64367e+06	2.74105e+06	2.70146e+06	High	High	High	High	High	High	1
365	High	Master Protein	L7N673	Uncharacterized protein OS=Mycobacterium tuberculosis (strain ATCC 25618 / H37Rv) OX=83332 GN=Rv1638A PE=1 SV=1	0	33.295	71	4	9	4	85	9.5	4.6	24.89	4	0	0.335	0.165669	37.87	138.5	61.5	38.07	15.98	107.1	125.5	212.9	55.7	42	56.8	565841	704901	1.13303e+06	292977	245094	301993	624420	732137	1.24164e+06	325101	245094	331088	High	High	High	High	High	High	1	Met-loss [N-Term]
366	High	Master Protein	P9WM73	Uncharacterized protein Rv0088 OS=Mycobacterium tuberculosis (strain ATCC 25618 / H37Rv) OX=83332 GN=Rv0088 PE=1 SV=1	0	25.621	19	4	9	4	224	24.6	10.61	17.62	4	0	1.385	0.301713	40.79	82.5	117.5	33.04	3.57	58.9	80.6	114.4	119.8	111.6	114.8	550105	799747	1.07572e+06	1.11273e+06	1.15051e+06	1.07957e+06	607055	830648	1.17884e+06	1.23474e+06	1.15051e+06	1.18358e+06	High	High	High	High	High	High	1
367	High	Master Protein	P9WQA3	Fructose-bisphosphate aldolase OS=Mycobacterium tuberculosis (strain ATCC 25618 / H37Rv) OX=83332 GN=fba PE=1 SV=1	0	26.391	15	5	9	5	344	36.5	5.78	22.93	5	0	0.25	0.062767	22.08	157	43	8.33	14.23	173.9	147.4	158.3	43.5	43.3	33.5	2.96261e+06	2.66838e+06	2.7158e+06	736910	814527	574878	3.26932e+06	2.77148e+06	2.97615e+06	817711	814527	630264	High	High	High	High	High	High	1
368	High	Master Protein	P9WFT7	Serine--tRNA ligase OS=Mycobacterium tuberculosis (strain ATCC 25618 / H37Rv) OX=83332 GN=serS PE=1 SV=1	0	21.376	14	6	9	6	419	45.3	5.54	19.56	6	0	1.78	0.109862	11.25	73.9	126.1	23.49	4.31	61.5	72.2	96.7	117.9	128.5	123.3	521347	649588	825090	993077	1.20118e+06	1.05111e+06	575320	674687	904186	1.10197e+06	1.20118e+06	1.15238e+06	High	High	High	High	High	High	1
369	High	Master Protein	P9WH75	Ribonucleoside-diphosphate reductase subunit alpha OS=Mycobacterium tuberculosis (strain ATCC 25618 / H37Rv) OX=83332 GN=nrdE PE=1 SV=1	0	17.068	6	5	9	5	725	82.4	6.43	11.03	5	0	1.619	0.255102	34.09	76.4	123.6	28.46	9.81	69.5	66.4	107.9	112.5	132.2	111.5	350287	355483	547648	563966	735182	565806	386550	369218	600148	625803	735182	620318	High	High	High	High	High	High	1
370	High	Master Protein	P9WNE1	F420-dependent glucose-6-phosphate dehydrogenase OS=Mycobacterium tuberculosis (strain ATCC 25618 / H37Rv) OX=83332 GN=fgd1 PE=1 SV=1	0	25.265	14	4	9	4	336	37	5.47	19.16	4	0	1.468	0.171496	11.88	81	119	17.58	2.73	77.8	74.8	102	114.3	118.6	112.5	472805	482749	624069	690340	795141	687941	521753	501402	683895	766034	795141	754219	High	High	High	High	High	High	1
371	High	Master Protein	I6YA17	Uncharacterized protein OS=Mycobacterium tuberculosis (strain ATCC 25618 / H37Rv) OX=83332 GN=Rv2699c PE=1 SV=1	0	40.45	62	4	9	4	100	10.9	4.37	32.71	4	0	0.787	0.602703	7.23	107.5	92.5	29.56	8.83	73.6	108.8	136.2	93.6	85.6	102.2	154969	243498	288850	195982	199018	216634	171013	252906	316541	217470	199018	237505	High	High	High	High	High	High	1	Met-loss [N-Term]
372	High	Master Protein	O07428	DUF2786 domain-containing protein OS=Mycobacterium tuberculosis (strain ATCC 25618 / H37Rv) OX=83332 GN=Rv0184 PE=1 SV=1	0	21.549	24	5	9	5	249	26.8	10.49	19.47	5	0	3.758	0.0676766	62.39	40.7	159.3	59.1	5.77	22.6	39	75.3	152.6	146.4	164	203025	371257	680357	1.36096e+06	1.44899e+06	1.48006e+06	224043	385601	745579	1.51018e+06	1.44899e+06	1.62265e+06	High	High	High	High	High	High	1
373	High	Master Protein	Q6MWZ8	Conserved protein TB9.4 OS=Mycobacterium tuberculosis (strain ATCC 25618 / H37Rv) OX=83332 GN=TB9.4 PE=1 SV=1	0	39.842	64	4	9	4	90	9.4	5.14	36.23	4	0	0.506	0.162595	21.12	132.8	67.2	26.51	8.72	122.5	112.6	180.6	62	66.4	55.8	2.06442e+06	2.01646e+06	3.06481e+06	1.03842e+06	1.23528e+06	946018	2.27814e+06	2.09437e+06	3.35861e+06	1.15228e+06	1.23528e+06	1.03716e+06	High	High	High	High	High	High	1
374	High	Master Protein	P9WKK9	3-isopropylmalate dehydrogenase OS=Mycobacterium tuberculosis (strain ATCC 25618 / H37Rv) OX=83332 GN=leuB PE=1 SV=1	0	21.53	15	5	9	5	336	35.3	5.74	20.37	5	0	1.956	0.0597739	8.69	64.2	135.8	14.4	9.33	62.4	61.5	78.8	131.8	120.4	145.1	568813	596401	723622	1.1956e+06	1.21183e+06	1.3321e+06	627700	619444	792991	1.32669e+06	1.21183e+06	1.46044e+06	High	High	High	High	High	High	1
375	High	Master Protein	Q50681	Probable carboxylic ester hydrolase LipM OS=Mycobacterium tuberculosis (strain ATCC 25618 / H37Rv) OX=83332 GN=lipM PE=1 SV=1	0	17.992	13	5	9	5	431	46.7	9.32	15.35	5	0	2.721	0.0676766	48.39	51.2	148.8	48.05	11.14	35.4	47.7	87.7	138.6	129.8	160.8	165976	237867	414394	646810	672339	759289	183159	247058	454119	717731	672339	832442	High	High	High	High	High	High	1
376	High	Master Protein	P9WJB9	ESX-1 secretion-associated protein EspL OS=Mycobacterium tuberculosis (strain ATCC 25618 / H37Rv) OX=83332 GN=espL PE=1 SV=1	0	22.133	41	5	9	5	115	12.2	4.84	20.18	5	0	0.508	0.126766	20.36	132.6	67.4	22.28	14.02	126.2	110.5	168.7	74.3	56.1	64.2	1.50074e+06	1.39682e+06	2.02058e+06	878778	736946	768387	1.65611e+06	1.45079e+06	2.21428e+06	975134	736946	842416	High	High	High	High	High	High	1	Met-loss [N-Term]
377	High	Master Protein	Q79FX6	Cyclopropane mycolic acid synthase MmaA2 OS=Mycobacterium tuberculosis (strain ATCC 25618 / H37Rv) OX=83332 GN=mmaA2 PE=1 SV=1	0	12.574	14	5	9	5	287	32.7	5.87	13.51	5	0	1.329	0.285436	32.49	85.9	114.1	21.81	9.59	87	64.6	100.9	115.7	127	104.8	708727	558743	827964	936992	1.14147e+06	859088	782099	580332	907336	1.03973e+06	1.14147e+06	941855	High	High	High	High	High	High	1
378	High	Master Protein	I6Y778	3-oxoacyl-[acyl-carrier-protein] reductase [NADH] OS=Mycobacterium tuberculosis (strain ATCC 25618 / H37Rv) OX=83332 GN=fabG4 PE=1 SV=1	0	18.982	15	6	9	6	454	46.8	6.46	15.67	6	0	0.657	0.222682	17.78	120.7	79.3	37.03	11.09	91.9	106.7	179.1	68.6	70.1	83.5	619835	764813	1.21596e+06	460174	521903	567110	684005	794364	1.33253e+06	510631	521903	621748	High	High	High	High	High	High	1
379	High	Master Protein	P96831	Probable acyl-CoA dehydrogenase FadE2 OS=Mycobacterium tuberculosis (strain ATCC 25618 / H37Rv) OX=83332 GN=fadE2 PE=1 SV=3	0	20.179	18	6	9	6	403	44.3	7.03	18.45	6	0	1.001	0.981268	48.38	98.7	101.3	43.63	6.88	145	58.4	95.2	97.7	108.3	95.3	1.2327e+06	527781	815622	826624	1.0166e+06	816024	1.36031e+06	548174	893810	917261	1.0166e+06	894642	High	High	High	High	High	High	1
380	High	Master Protein	P9WNG5	Malonyl CoA-acyl carrier protein transacylase OS=Mycobacterium tuberculosis (strain ATCC 25618 / H37Rv) OX=83332 GN=fabD PE=1 SV=1	0	20.848	16	5	9	5	302	30.8	4.98	25.78	5	0	1.307	0.222682	27.07	85.2	114.8	25.56	3.33	65.8	84	109.8	113.2	109.8	117.4	298766	405156	502071	511213	550175	536315	329697	420811	550202	567266	550175	587986	High	High	High	High	High	High	1
381	High	Master Protein	O53930	Possible integral membrane protein OS=Mycobacterium tuberculosis (strain ATCC 25618 / H37Rv) OX=83332 GN=Rv1779c PE=1 SV=1	0	26.201	13	7	9	7	597	63.5	6.89	11.66	7	0	1.134	0.693186	40.67	93.7	106.3	38.1	3.16	60.4	91.6	132.4	102.8	103.9	109	413120	665642	912047	699101	784324	750535	455888	691361	999480	775756	784324	822844	High	High	High	High	High	High	1
382	High	Master Protein	P96886	Biotin-dependent acetyl-/propionyl-coenzyme A carboxylase epsilon subunit OS=Mycobacterium tuberculosis (strain ATCC 25618 / H37Rv) OX=83332 GN=accE5 PE=1 SV=1	0	27.91	47	4	9	4	177	19	4.54	19.45	4	0	0.842	0.601656	66.21	105	95	60.08	5.25	192.2	58.3	95	85.9	88.6	79.9	926445	298575	461117	411894	471528	387870	1.02236e+06	310111	505322	457057	471528	425238	High	High	High	High	High	High	1
383	High	Master Protein	P9WIM1	Protein PafB OS=Mycobacterium tuberculosis (strain ATCC 25618 / H37Rv) OX=83332 GN=pafB PE=1 SV=1	0	26.905	24	7	9	7	332	35.3	5.87	10.26	7	0	1.192	0.941972	5.62	92.4	107.6	26.82	2	81.3	86.4	129.7	100.6	103	99	447017	504822	718069	549895	624904	547820	493295	524328	786906	610189	624904	600599	High	High	High	High	High	High	1
384	High	Master Protein	P9WH61	30S ribosomal protein S13 OS=Mycobacterium tuberculosis (strain ATCC 25618 / H37Rv) OX=83332 GN=rpsM PE=1 SV=1	0	25.509	33	5	9	5	124	14.3	11.02	31.16	5	0	5.122	0.10329	23.18	34.3	165.7	32.97	19.5	30.8	32.7	54	157.7	193.6	131.1	758518	855568	1.34079e+06	3.86396e+06	5.26365e+06	3.25137e+06	837045	888625	1.46932e+06	4.28763e+06	5.26365e+06	3.56462e+06	High	High	High	High	High	High	1
385	High	Master Protein	P9WIN3	Phthiotriol/phenolphthiotriol dimycocerosates methyltransferase OS=Mycobacterium tuberculosis (strain ATCC 25618 / H37Rv) OX=83332 GN=Rv2952 PE=1 SV=1	0	24.952	18	5	9	5	270	30.6	7.56	20.57	5	0	1.41	0.837911	20.6	83	117	44.95	8.16	70.8	71.2	145.7	113.8	100.4	98	433897	463444	898706	693032	678761	604216	478817	481350	984859	769021	678761	662429	High	High	High	High	High	High	1
386	High	Master Protein	P9WK35	Riboflavin synthase OS=Mycobacterium tuberculosis (strain ATCC 25618 / H37Rv) OX=83332 GN=ribE PE=1 SV=1	0	25.609	24	5	9	5	201	21.3	5.15	16.43	5	0	0.529	0.155858	12.86	130.8	69.2	20.47	4.48	96.9	142.6	141.1	75.4	69.4	74.6	367370	574430	538786	284366	290351	284829	405403	596625	590437	315546	290351	312270	High	High	High	High	High	High	1
387	High	Master Protein	P9WIQ1	UDP-galactopyranose mutase OS=Mycobacterium tuberculosis (strain ATCC 25618 / H37Rv) OX=83332 GN=glf PE=1 SV=1	0	29.757	15	5	9	5	399	45.8	5.81	15.59	5	0	1.876	0.0597739	6.52	70.7	129.3	11.33	2.42	71.9	59.4	73.4	135	128.6	131.7	228943	200690	235337	427128	451531	421899	252645	208444	257898	473962	451531	462546	High	High	High	High	High	High	1
388	High	Master Protein	O53193	Thioredoxin-like reductase Rv2466c OS=Mycobacterium tuberculosis (strain ATCC 25618 / H37Rv) OX=83332 GN=Rv2466c PE=1 SV=1	0	24.345	24	5	9	5	207	23	5.57	23.56	5	0	1.654	0.0876028	16.78	78.1	121.9	5.6	10.45	79.9	75.6	71.4	115.6	139.3	118.2	817779	822295	736165	1.17608e+06	1.57249e+06	1.21707e+06	902440	854067	806737	1.30504e+06	1.57249e+06	1.33433e+06	High	High	High	High	High	High	1
389	High	Master Protein	P02666	Beta-casein OS=Bos taurus OX=9913 GN=CSN2	0	8.919	12	4	9	4	224	25.1	5.35	10.03	4	0	0.172	0.144207	23.02	158.5	41.5	41.46	25.04	126.9	249.7	130	34	37.1	22.3	1.76953e+06	3.69927e+06	1.82564e+06	471852	571006	313308	1.95273e+06	3.8422e+06	2.00065e+06	523589	571006	343494	High	High	High	High	High	High	1
390	High	Master Protein	P9WNI7	ESAT-6-like protein EsxO OS=Mycobacterium tuberculosis (strain ATCC 25618 / H37Rv) OX=83332 GN=esxO PE=1 SV=1	0	31.947	53	3	9	3	94	9.9	4.93	29.74	3	0	0.836	0.397461	29.67	113.5	86.5	34.75	9.32	74.8	153.9	112.8	78.3	85.9	94.3	261694	571882	397041	272103	331357	331897	288787	593978	435102	301938	331357	363873	High	High	High	High	High	High	1
391	High	Master Protein	P9WKW7	Uncharacterized protein Rv3788 OS=Mycobacterium tuberculosis (strain ATCC 25618 / H37Rv) OX=83332 GN=Rv3788 PE=1 SV=1	0	16.03	37	5	9	5	161	17.4	5.25	12.63	5	0	0.524	0.0632436	7.04	134.1	65.9	8.32	9.48	142.1	120.4	134.9	74.5	66.3	61.9	1.28247e+06	1.15504e+06	1.22647e+06	668701	660348	562111	1.41524e+06	1.19967e+06	1.34404e+06	742022	660348	616267	High	High	High	High	High	High	1
392	High	Master Protein	P9WQK7	UvrABC system protein A OS=Mycobacterium tuberculosis (strain ATCC 25618 / H37Rv) OX=83332 GN=uvrA PE=1 SV=1	0	22.054	5	5	9	5	972	106.1	6.89	18.15	5	0	4.311	0.0632436	10.89	37.6	162.4	35.66	0.71	36	34	62.1	155.2	157.2	155.5	713606	715708	1.2403e+06	3.05974e+06	3.44051e+06	3.1044e+06	787483	743362	1.3592e+06	3.39523e+06	3.44051e+06	3.40349e+06	High	High	High	High	High	High	1
393	High	Master Protein	P9WG15	Uncharacterized ABC transporter permease Rv2563 OS=Mycobacterium tuberculosis (strain ATCC 25618 / H37Rv) OX=83332 GN=Rv2563 PE=1 SV=1	0	32.96	21	5	9	5	349	36	9.96	24.36	5	0	2.512	0.0454351	9.13	56.9	143.1	23.63	11.49	41.6	58.2	67.7	126.7	146.1	159.7	439646	652586	720092	1.33066e+06	1.70285e+06	1.69695e+06	485161	677800	789123	1.47657e+06	1.70285e+06	1.86044e+06	High	High	High	High	High	High	1
394	High	Master Protein	P9WIT5	Membrane protein insertase YidC OS=Mycobacterium tuberculosis (strain ATCC 25618 / H37Rv) OX=83332 GN=yidC PE=1 SV=1	0	33.846	16	3	9	3	366	40.9	10.11	25.1	3	0	2.905	0.0676766	8.35	48.9	151.1	34.7	15.89	29.7	48.1	61.9	148.6	131.8	179.9	281783	484613	591406	1.40186e+06	1.37982e+06	1.71726e+06	310955	503338	648101	1.55557e+06	1.37982e+06	1.88271e+06	High	High	High	High	High	High	1
395	High	Master Protein	P9WHA3	50S ribosomal protein L30 OS=Mycobacterium tuberculosis (strain ATCC 25618 / H37Rv) OX=83332 GN=rpmD PE=1 SV=1	0	28.764	32	3	8	3	65	7.3	11.82	21.24	3	0	0.494	0.0819994	13.89	133.9	66.1	15.9	4.9	131.6	114.8	157.3	64.9	62.5	68.9	1.36049e+06	1.26126e+06	1.63765e+06	667831	713438	716852	1.50134e+06	1.30999e+06	1.79464e+06	741057	713438	785917	High	High	High	High	High	High	1
396	High	Master Protein	P9WNZ5	Putative acyl-[acyl-carrier-protein] desaturase DesA2 OS=Mycobacterium tuberculosis (strain ATCC 25618 / H37Rv) OX=83332 GN=desA2 PE=1 SV=1	0	25.182	19	4	8	4	275	31.3	4.96	22.2	4	0	0.922	0.452741	8.42	104.1	95.9	47	3.72	84.8	89	183.9	82.9	82	77.3	684795	763134	1.49498e+06	665810	730899	628445	755689	792620	1.63829e+06	738814	730899	688992	High	High	High	High	High	High	1	Met-loss [N-Term]
397	High	Master Protein	O53943	ESX-5 secretion-associated protein EspG5 OS=Mycobacterium tuberculosis (strain ATCC 25618 / H37Rv) OX=83332 GN=espG5 PE=1 SV=1	0	26.065	14	4	8	4	300	32.4	5.05	20.74	4	0	1.198	0.971935	15.77	91.1	108.9	37.8	1.7	84	73.6	144	100.6	97.5	100.4	578020	538388	998183	688362	740858	695331	637860	559190	1.09387e+06	763839	740858	762322	High	High	High	High	High	High	1
398	High	Master Protein	O06597	Conserved protein OS=Mycobacterium tuberculosis (strain ATCC 25618 / H37Rv) OX=83332 GN=Rv1593c PE=1 SV=1	0	19.782	20	4	8	4	236	25.9	10.61	16.47	4	0	1.395	0.802908	18.23	83.5	116.5	71.29	4.13	60.5	66.8	197.1	94.8	93.2	87.6	404840	475006	1.32778e+06	630566	688090	589607	446752	493360	1.45507e+06	699706	688090	646412	High	High	High	High	High	High	1
399	High	Master Protein	P9WPV5	ATP synthase subunit b OS=Mycobacterium tuberculosis (strain ATCC 25618 / H37Rv) OX=83332 GN=atpF PE=1 SV=1	0	20.643	35	4	8	4	171	18.3	5.24	11.32	4	0	1.707	0.868414	67.6	73.9	126.1	80.83	2.98	41.3	60.8	183	102.6	103.8	108.5	147924	231689	660673	365686	410863	391544	163237	240641	724007	405783	410863	429266	High	High	High	High	High	High	1
400	High	Master Protein	O05307	Medium/long-chain-fatty-acid--CoA ligase FadD6 OS=Mycobacterium tuberculosis (strain ATCC 25618 / H37Rv) OX=83332 GN=fadD6 PE=1 SV=1	0	22.693	10	5	8	5	597	64.3	7.91	21.06	5	0	1.174	0.672707	46.72	92	108	25.38	9.71	74.6	87.4	121	117.1	102.6	97.3	327761	407857	535103	511509	497375	430082	361693	423616	586400	567595	497375	471518	High	High	High	High	High	High	1
401	High	Master Protein	P08670	Vimentin OS=Homo sapiens OX=9606 GN=VIM	0	17.538	10	5	8	4	466	53.6	5.12	7.89	5	0	0.635	0.55589	94.77	115.1	84.9	64.72	17.23	52.9	104.1	207.1	93	66.1	76.9	234552	490750	925209	410260	323447	343228	258834	509712	1.0139e+06	455244	323447	376296	High	High	High	High	High	High	1
402	High	Master Protein	P9WNZ7	Putative acyl-[acyl-carrier-protein] desaturase DesA1 OS=Mycobacterium tuberculosis (strain ATCC 25618 / H37Rv) OX=83332 GN=desA1 PE=1 SV=1	0	23.726	18	5	8	5	338	38.7	6.7	18.62	5	0	1.069	0.971935	6.97	96.7	103.3	11.94	3.07	93.3	92.5	113.5	99.7	103.5	97.4	720161	758336	882207	765457	881382	756484	794716	787637	966779	849387	881382	829366	High	High	High	High	High	High	1
403	High	Master Protein	P9WFI9	Putative S-adenosyl-L-methionine-dependent methyltransferase Rv0281 OS=Mycobacterium tuberculosis (strain ATCC 25618 / H37Rv) OX=83332 GN=Rv0281 PE=1 SV=1	0	22.661	20	5	8	5	302	33	5.01	18.78	5	0	0.894	0.653378	38.17	107.7	92.3	25.57	3.5	76.1	110.1	129.2	94.4	98.4	91.9	334138	513514	571119	412081	477016	406039	368730	533355	625868	457265	477016	445159	High	High	High	High	High	High	1
404	High	Master Protein	P9WGM3	Probable transcriptional regulatory protein PdtaR OS=Mycobacterium tuberculosis (strain ATCC 25618 / H37Rv) OX=83332 GN=pdtaR PE=1 SV=1	0	22.187	20	5	8	5	205	22.7	5.11	18.03	5	0	0.461	0.0966189	12.62	138.9	61.1	17.04	8.44	167.4	130.4	122.7	57.4	65.7	56.5	959470	794320	708272	327118	415466	326168	1.0588e+06	825011	776169	362985	415466	357593	High	High	High	High	High	High	1
405	High	Master Protein	P9WNZ1	Coenzyme A biosynthesis bifunctional protein CoaBC OS=Mycobacterium tuberculosis (strain ATCC 25618 / H37Rv) OX=83332 GN=coaBC PE=1 SV=1	0	17.875	11	5	8	5	418	43.6	7.17	9.41	5	0	1.441	0.891981	7.52	86.2	113.8	45.92	8.67	68.4	74.7	148.6	98.5	113	96.8	151594	175886	331934	217240	276594	216087	167288	182682	363755	241060	276594	236906	High	High	High	High	High	High	1
406	High	Master Protein	P9WN41	Phosphoglucosamine mutase OS=Mycobacterium tuberculosis (strain ATCC 25618 / H37Rv) OX=83332 GN=glmM PE=1 SV=1	0	21.248	10	4	8	4	448	45.8	5.43	16.37	4	0	2.036	0.194774	15.82	67.2	132.8	31.91	7.81	57.2	65.2	101.9	128.9	132.7	114.2	243531	294824	436983	545764	623521	489318	268743	306215	478874	605606	623521	536461	High	High	High	High	High	High	1
407	High	Master Protein	P9WQ43	Long-chain-fatty-acid--AMP ligase FadD26 OS=Mycobacterium tuberculosis (strain ATCC 25618 / H37Rv) OX=83332 GN=fadD26 PE=1 SV=1	0	20.06	8	4	8	3	583	63	6.28	19.15	4	0	4.32	0.062767	27.88	35	165	28.63	6.64	26.6	35.2	47.3	173.3	151.9	165.8	212962	299587	381638	1.3821e+06	1.34413e+06	1.33793e+06	235010	311163	418224	1.53364e+06	1.34413e+06	1.46683e+06	High	High	High	High	High	High	1
408	High	Master Protein	O06216	Conserved protein OS=Mycobacterium tuberculosis (strain ATCC 25618 / H37Rv) OX=83332 GN=Rv2161c PE=1 SV=1	0	21.572	15	4	8	4	288	30.7	6.1	25.76	4	0	1.498	0.224472	36.38	80.1	119.9	19.37	14.7	74.5	67	96.6	111.7	141.1	109.2	452353	431683	589992	674039	944752	666811	499184	448362	646551	747946	944752	731054	High	High	High	High	High	High	1
409	High	Master Protein	P9WIC9	2,3-bisphosphoglycerate-dependent phosphoglycerate mutase OS=Mycobacterium tuberculosis (strain ATCC 25618 / H37Rv) OX=83332 GN=gpmA PE=1 SV=1	0	27.971	32	5	8	5	249	27.2	5.66	22.05	5	0	0.613	0.0919987	1.03	127.4	72.6	12.18	4.51	123.9	114.4	144.9	76	70.7	70.1	419122	411181	493280	255614	263738	238583	462513	427068	540567	283642	263738	261569	High	High	High	High	High	High	1	Met-loss [N-Term]
410	High	Master Protein	P9WGD5	Single-stranded DNA-binding protein OS=Mycobacterium tuberculosis (strain ATCC 25618 / H37Rv) OX=83332 GN=ssb PE=1 SV=1	0	38.063	56	4	8	4	164	17.3	5.21	27.9	4	0	0.428	0.127213	30.48	139.2	60.8	14.21	22.83	121.5	128.5	158	80.8	55	56.1	758490	852301	992721	501643	378884	352276	837013	885232	1.08789e+06	556647	378884	386216	High	High	High	High	High	High	1	Met-loss [N-Term]
411	High	Master Protein	P9WJV1	Siderophore exporter MmpL5 OS=Mycobacterium tuberculosis (strain ATCC 25618 / H37Rv) OX=83332 GN=mmpL5 PE=1 SV=1	0	18.436	4	4	8	4	964	104.7	6.04	20.94	4	0	1.686	0.162595	43.58	76.3	123.7	30.57	3.23	53.7	75.7	100.6	122.6	127.6	119.7	560159	838370	1.05588e+06	1.27121e+06	1.46804e+06	1.25628e+06	618150	870763	1.1571e+06	1.4106e+06	1.46804e+06	1.37732e+06	High	High	High	High	High	High	1
412	High	Master Protein	P9WMN7	Probable adenylyltransferase/sulfurtransferase MoeZ OS=Mycobacterium tuberculosis (strain ATCC 25618 / H37Rv) OX=83332 GN=moeZ PE=1 SV=1	0	31.088	13	5	8	5	392	42.1	5.5	20.88	5	0	1.325	0.207251	6.82	86	114	22.05	6.22	83.9	74	112.2	111.2	102.6	116.1	339885	318474	457871	447949	458520	473347	375072	330779	501765	497065	458520	518951	High	High	High	High	High	High	1	Met-loss [N-Term]
413	High	Master Protein	O53362	Conserved protein OS=Mycobacterium tuberculosis (strain ATCC 25618 / H37Rv) OX=83332 GN=Rv3311 PE=1 SV=1	0	16.285	9	4	8	4	420	45.7	4.3	13.23	4	0	1.618	0.181912	38.47	76.4	123.6	32.06	4.47	50.5	77.5	98.8	129.4	125.4	118.4	411957	672022	812425	1.05045e+06	1.12914e+06	972848	454606	697987	890308	1.16563e+06	1.12914e+06	1.06658e+06	High	High	High	High	High	High	1	Met-loss [N-Term]
414	High	Master Protein	I6XEI5	Putative peptidoglycan hydrolase Rv2525c OS=Mycobacterium tuberculosis (strain ATCC 25618 / H37Rv) OX=83332 GN=Rv2525c PE=1 SV=1	0	14.418	18	5	8	5	240	25.4	9.51	5.15	5	0	1.1	0.258137	5.61	90.8	109.2	18.64	12.8	76.8	89.1	110.8	107.2	94.2	121.8	451870	556553	656090	627115	611601	721122	498650	578057	718986	695876	611601	790598	High	High	High	High	High	High	1
415	High	Master Protein	O53565	Putative coenzyme F420-dependent oxidoreductase Rv3520c OS=Mycobacterium tuberculosis (strain ATCC 25618 / H37Rv) OX=83332 GN=Rv3520c PE=1 SV=1	0	27.024	18	4	8	4	347	37.6	5.44	20.34	4	0	1.838	0.343805	7.91	73.8	126.2	41.4	7.89	60.3	66	122.4	110.9	127.7	112.7	370071	429997	756073	676449	864706	696068	408383	446611	828554	750619	864706	763130	High	High	High	High	High	High	1
416	High	Master Protein	P9WMN5	Protein Rv2204c OS=Mycobacterium tuberculosis (strain ATCC 25618 / H37Rv) OX=83332 GN=Rv2204c PE=1 SV=1	0	30.709	58	5	8	5	118	12.5	4.6	22.48	5	0	0.53	0.0614806	1.79	132.9	67.1	4.7	9.13	138.4	126.1	133.7	73.3	67.6	61	1.08742e+06	1.0523e+06	1.05793e+06	572626	585812	482446	1.2e+06	1.09296e+06	1.15935e+06	635412	585812	528927	High	High	High	High	High	High	1
417	High	Master Protein	P9WFS9	Valine--tRNA ligase OS=Mycobacterium tuberculosis (strain ATCC 25618 / H37Rv) OX=83332 GN=valS PE=1 SV=2	0	19.599	6	5	8	5	886	98.7	5.31	20.18	5	0	0.852	0.114328	1.29	107.5	92.5	11.31	6.39	106.5	98.8	123.1	91.6	84.3	95.7	1.24107e+06	1.22333e+06	1.4437e+06	1.06126e+06	1.08301e+06	1.12164e+06	1.36955e+06	1.2706e+06	1.5821e+06	1.17762e+06	1.08301e+06	1.22971e+06	High	High	High	High	High	High	1
418	High	Master Protein	Q50631	Carboxylic acid reductase OS=Mycobacterium tuberculosis (strain ATCC 25618 / H37Rv) OX=83332 GN=car PE=1 SV=1	0	14.944	5	5	8	5	1168	127.2	5.27	4.87	5	0	2.159	0.0760911	13.88	63.3	136.7	26.67	3.34	40.8	65.5	69.8	146	141.4	136.5	238334	406742	410629	848592	912209	803297	263008	422457	449993	941638	912209	880690	High	High	High	High	High	High	1
419	High	Master Protein	P9WNV9	Chaperone protein DnaJ 1 OS=Mycobacterium tuberculosis (strain ATCC 25618 / H37Rv) OX=83332 GN=dnaJ1 PE=1 SV=1	0	19.106	13	5	8	5	395	41.3	8.12	9.25	5	0	1.724	0.181325	49.41	69.8	130.2	37.49	4.6	54.4	67.4	109.8	125.8	116.3	126.2	160076	210648	325110	367994	377285	373648	176648	218787	356276	408344	377285	409647	High	High	High	High	High	High	1
420	High	Master Protein	P9WMW1	Glycogen phosphorylase OS=Mycobacterium tuberculosis (strain ATCC 25618 / H37Rv) OX=83332 GN=glgP PE=1 SV=1	0	16.039	5	4	8	4	863	95.5	5.4	14.87	4	0	0.476	0.168088	12.64	129.2	70.8	22.98	11.77	101	128.7	160.8	77.7	61.3	70.6	311553	421497	499284	238108	208448	218962	343807	437783	547147	264216	208448	240057	High	High	High	High	High	High	1
421	High	Master Protein	O33364	Acyl-CoA:diacylglycerol acyltransferase OS=Mycobacterium tuberculosis (strain ATCC 25618 / H37Rv) OX=83332 GN=Rv0519c PE=1 SV=1	0	23.498	20	4	8	4	300	31.4	8.32	25.57	4	0	1.45	0.933663	63.24	81.6	118.4	72.62	9.4	44.9	70	178.6	93	101.5	112.1	338016	559114	1.35252e+06	695418	842159	849053	373009	580717	1.48218e+06	771669	842159	930854	High	High	High	High	High	High	1
422	High	Master Protein	P9WK29	Uncharacterized protein Rv1899c OS=Mycobacterium tuberculosis (strain ATCC 25618 / H37Rv) OX=83332 GN=Rv1899c PE=1 SV=1	0	23.784	21	5	8	5	359	36.9	10.86	12.72	5	0	1.328	0.229782	7.63	92	108	11.93	10.07	92.4	77.6	98.3	122.7	108.3	100.8	279709	249592	299684	369495	362075	307131	308666	259235	328413	410009	362075	336721	High	High	High	High	High	High	1
423	High	Master Protein	P9WH45	30S ribosomal protein S19 OS=Mycobacterium tuberculosis (strain ATCC 25618 / H37Rv) OX=83332 GN=rpsS PE=1 SV=1	0	18.707	43	4	8	4	93	10.8	10.48	13.08	4	0	1.54	0.165108	21.52	78.7	121.3	4.51	18.68	75.1	73.7	80.2	115.7	149.7	105.6	568215	592451	611388	870494	1.25028e+06	804782	627040	615342	669999	965941	1.25028e+06	882318	High	High	High	High	High	High	1
424	High	Master Protein	P9WHC1	50S ribosomal protein L22 OS=Mycobacterium tuberculosis (strain ATCC 25618 / H37Rv) OX=83332 GN=rplV PE=1 SV=1	0	39.058	34	4	8	4	197	20.4	11.74	31.27	4	0	4.661	0.060913	25.36	36.1	163.9	28.47	1.49	29.4	35.3	50.5	160.2	164.4	160.2	996004	1.2717e+06	1.72689e+06	5.40603e+06	6.15578e+06	5.47301e+06	1.09912e+06	1.32084e+06	1.89244e+06	5.99878e+06	6.15578e+06	6.0003e+06	High	High	High	High	High	High	1
425	High	Master Protein	P9WH41	30S ribosomal protein S20 OS=Mycobacterium tuberculosis (strain ATCC 25618 / H37Rv) OX=83332 GN=rpsT PE=1 SV=1	0	21.328	23	3	8	3	86	9.4	11.75	23.16	3	0	0.768	0.294854	30.52	112	88	25.34	2.32	88.5	108.9	145.7	85.6	83.6	87.6	1.02587e+06	1.34104e+06	1.7005e+06	986363	1.06941e+06	1.02185e+06	1.13208e+06	1.39285e+06	1.86352e+06	1.09452e+06	1.06941e+06	1.12029e+06	High	High	High	High	High	High	1
426	High	Master Protein	P9WKZ7	Uncharacterized protein Rv3400 OS=Mycobacterium tuberculosis (strain ATCC 25618 / H37Rv) OX=83332 GN=Rv3400 PE=1 SV=1	0	18.222	21	5	8	5	262	28.2	5.92	16.01	5	0	0.59	0.146304	15.84	126.3	73.7	19.51	7.7	115.7	114.5	158.9	76.5	67.6	66.8	289267	303939	399930	190190	186405	167931	319214	315683	438269	211044	186405	184110	High	High	High	High	High	High	1
427	High	Master Protein	O86351	Uncharacterized protein OS=Mycobacterium tuberculosis (strain ATCC 25618 / H37Rv) OX=83332 GN=Rv1111c PE=1 SV=2	0	15.99	13	4	8	4	327	37	10.59	15.91	4	0	3.67	0.062767	21.72	39.8	160.2	23.41	8.41	38.3	39.4	57.1	140.6	165.9	158.6	296782	324612	445212	1.08309e+06	1.41848e+06	1.23659e+06	327507	337154	487892	1.20185e+06	1.41848e+06	1.35573e+06	High	High	High	High	High	High	1
428	High	Master Protein	P9WJZ7	Putative O-methyltransferase Rv1220c OS=Mycobacterium tuberculosis (strain ATCC 25618 / H37Rv) OX=83332 GN=Rv1220c PE=1 SV=2	0	18.13	23	5	8	5	224	23	4.89	11.6	5	0	1.449	0.820817	4.75	84	116	43.85	3.39	74.6	68.8	144.3	108.1	102.9	101.3	118789	116422	231532	171229	180883	162497	131087	120921	253728	190004	180883	178153	High	High	High	High	High	High	1
429	High	Master Protein	O53506	Conserved protein OS=Mycobacterium tuberculosis (strain ATCC 25618 / H37Rv) OX=83332 GN=Rv2172c PE=1 SV=3	0	24.625	21	5	8	5	301	33	5.33	18.87	5	0	1.296	0.978898	14.59	84.6	115.4	45.42	6.11	72.4	74.4	151.7	93.9	106	101.6	651273	711337	1.37385e+06	839630	1.05206e+06	919697	718697	738821	1.50555e+06	931693	1.05206e+06	1.0083e+06	High	High	High	High	High	High	1	Met-loss [N-Term]
430	High	Master Protein	O69690	Lipid uptake coordinator A OS=Mycobacterium tuberculosis (strain ATCC 25618 / H37Rv) OX=83332 GN=lucA PE=1 SV=1	0	33.511	27	4	8	4	254	27.4	9.16	21.42	4	0	9.578	0.0760911	68.05	12.8	187.2	82.27	25.66	9.3	13.3	41.5	194	127.1	214.9	21483.4	32704.8	96847.9	447596	325357	501620	23707.5	33968.5	106132	496674	325357	549947	High	High	High	High	High	High	1
431	High	Master Protein	P9WMH1	Iron-dependent repressor IdeR OS=Mycobacterium tuberculosis (strain ATCC 25618 / H37Rv) OX=83332 GN=ideR PE=1 SV=1	0	21.062	19	4	8	4	230	25.2	5.36	18.75	4	0	0.6	0.0712597	11.27	125	75	7.88	1.27	124.4	116.1	135.8	74.7	75.4	73.6	869524	861703	955280	519266	581658	517326	959542	894998	1.04686e+06	576202	581658	567167	High	High	High	High	High	High	1
432	High	Master Protein	P9WN65	dTDP-glucose 4,6-dehydratase OS=Mycobacterium tuberculosis (strain ATCC 25618 / H37Rv) OX=83332 GN=rmlB PE=1 SV=1	0	21.262	17	5	8	5	331	37.5	5.66	19.44	5	0	1.242	0.927035	0.38	94.1	105.9	25.8	7.9	80.1	88.5	127.8	99.7	109.9	94.1	443541	520853	713056	549066	671688	524799	489459	540977	781413	609269	671688	575359	High	High	High	High	High	High	1
433	High	Master Protein	P9WP37	Cytochrome bc1 complex cytochrome b subunit OS=Mycobacterium tuberculosis (strain ATCC 25618 / H37Rv) OX=83332 GN=qcrB PE=1 SV=1	0	27.984	9	3	8	3	549	61	8.51	22.38	3	0	3.15	0.0632436	20.82	53.9	146.1	22.55	11.26	37.8	53.5	59.9	135.7	168.4	144.8	276437	415455	440990	987470	1.35911e+06	1.06592e+06	305055	431507	483265	1.09574e+06	1.35911e+06	1.16862e+06	High	High	High	High	High	High	1
434	High	Master Protein	P9WJB7	Nucleoid-associated protein EspR OS=Mycobacterium tuberculosis (strain ATCC 25618 / H37Rv) OX=83332 GN=espR PE=1 SV=1	0	17.683	26	3	7	3	132	14.7	8.75	15.18	3	0	0.588	0.0860422	14.36	128.6	71.4	9.18	11.76	114.2	135.1	134	74.4	79.4	62.9	592349	743968	699711	383617	454447	328072	653673	772713	766789	425680	454447	359680	High	High	High	High	High	High	1	Met-loss [N-Term]
435	High	Master Protein	O05777	Conserved protein OS=Mycobacterium tuberculosis (strain ATCC 25618 / H37Rv) OX=83332 GN=Rv3099c PE=1 SV=1	0	21.912	19	4	7	4	283	30.5	5.39	22.44	4	0	0.995	0.872813	33.13	102.4	97.6	23.59	13.35	115.3	71.9	107.8	114.7	102.6	87.6	936389	620313	881146	926472	919779	716237	1.03333e+06	644280	965616	1.02806e+06	919779	785242	High	High	High	High	High	High	1
436	High	Master Protein	O53419	Possible enoyl-CoA hydratase EchA9 (Enoyl hydrase) (Unsaturated acyl-CoA hydratase) (Crotonase) OS=Mycobacterium tuberculosis (strain ATCC 25618 / H37Rv) OX=83332 GN=echA9 PE=1 SV=1	0	18.432	18	5	7	5	345	36.3	5.1	10.9	5	0	0.468	0.0698504	13.85	136.2	63.8	9.78	3.19	135.1	125	151.5	63.2	64.5	60.6	335155	329409	378603	156042	176682	151344	369852	342136	414897	173152	176682	165925	High	High	High	High	High	High	1	Met-loss [N-Term]
437	High	Master Protein	P9WMF9	DNA-binding transcriptional activator DevR/DosR OS=Mycobacterium tuberculosis (strain ATCC 25618 / H37Rv) OX=83332 GN=devR PE=1 SV=1	0	13.779	21	4	7	4	217	23.3	5.82	2.52	4	0	0.706	0.125183	5.07	117	83	18.51	7.04	105.4	108.7	145.4	77.1	76.7	86.7	344420	377083	478169	250473	276606	285054	380076	391652	524008	277937	276606	312517	High	High	High	High	High	High	1
438	High	Master Protein	O53598	Conserved protein similar to jag protein OS=Mycobacterium tuberculosis (strain ATCC 25618 / H37Rv) OX=83332 GN=Rv3920c PE=1 SV=1	0	25.763	28	3	7	3	187	20.5	4.46	17.39	3	0	1.082	0.930561	30.44	96.1	103.9	22.05	4.97	91.8	81.8	123.6	99.3	106.6	97	261066	247154	354070	280867	334729	277846	288093	256704	388012	311663	334729	304615	High	High	High	High	High	High	1	Met-loss [N-Term]
439	High	Master Protein	P9WHB9	50S ribosomal protein L23 OS=Mycobacterium tuberculosis (strain ATCC 25618 / H37Rv) OX=83332 GN=rplW PE=1 SV=1	0	26.83	39	3	7	3	100	11	10.48	19.62	3	0	2.783	0.0676766	22.57	53.7	146.3	23.57	2.78	53	45	70.9	147.4	144.2	139.5	389923	351631	525257	1.07905e+06	1.17098e+06	1.03332e+06	430291	365218	575610	1.19737e+06	1.17098e+06	1.13287e+06	High	High	High	High	High	High	1
440	High	Master Protein	O07427	Monoacylglycerol lipase OS=Mycobacterium tuberculosis (strain ATCC 25618 / H37Rv) OX=83332 GN=Rv0183 PE=1 SV=2	0	17.548	19	4	7	4	279	30.2	6.23	19.86	4	0	5.867	0.062767	35.75	32.2	167.8	39.06	8.01	21.5	31	47.2	156.9	181.9	161.3	51457.9	78683.2	113597	372634	479468	387808	56785.1	81723.4	124487	413493	479468	425171	High	High	High	High	High	High	1
441	High	Master Protein	P9WFK1	UPF0336 protein Rv0635 OS=Mycobacterium tuberculosis (strain ATCC 25618 / H37Rv) OX=83332 GN=Rv0635 PE=1 SV=1	0	22.137	30	4	7	4	158	17.5	4.63	20.25	4	0	0.443	0.1113	26.5	134.1	65.9	22.88	7.8	174.6	114.5	126.8	65.6	62.3	56.2	1.86486e+06	1.3001e+06	1.36387e+06	697367	733954	604242	2.05792e+06	1.35033e+06	1.49462e+06	773831	733954	662457	High	High	High	High	High	High	1	Met-loss [N-Term]
442	High	Master Protein	O53613	Probable oxidoreductase OS=Mycobacterium tuberculosis (strain ATCC 25618 / H37Rv) OX=83332 GN=Rv0068 PE=1 SV=1	0	16.687	17	4	7	4	303	32.4	8.46	6.27	4	0	2.949	0.0632436	38.96	54	146	29.26	7.23	36.4	53.9	67	137.9	159	145.7	74300.6	116830	137657	279690	357854	299141	81992.7	121344	150854	310357	357854	327962	High	High	High	High	High	High	1	Met-loss [N-Term]
443	High	Master Protein	P9WGM1	Transcriptional regulatory protein PrrA OS=Mycobacterium tuberculosis (strain ATCC 25618 / H37Rv) OX=83332 GN=prrA PE=1 SV=1	0	14.2	18	4	7	4	233	25	5.16	3.86	4	0	1.085	0.421268	0.45	94.7	105.3	9.19	46.4	73.2	87.2	84.8	79.4	94.3	181	183596	232511	214253	198031	261126	457025	202603	241495	234792	219744	261126	501056	High	High	High	High	High	High	1
444	High	Master Protein	P9WHZ7	Uncharacterized PPE family protein PPE40 OS=Mycobacterium tuberculosis (strain ATCC 25618 / H37Rv) OX=83332 GN=PPE40 PE=1 SV=1	0	21.399	6	3	7	3	615	58.4	4.09	20.42	3	0	4.829	0.062767	33.33	34.3	165.7	65.12	25.34	22.9	28.2	71.4	135.7	136.1	205.7	386605	504694	1.21185e+06	2.27408e+06	2.53144e+06	3.49025e+06	426629	524194	1.32802e+06	2.52342e+06	2.53144e+06	3.82652e+06	High	High	High	High	High	High	1	Met-loss [N-Term]
445	High	Master Protein	P9WN39	Glutamine synthetase OS=Mycobacterium tuberculosis (strain ATCC 25618 / H37Rv) OX=83332 GN=glnA1 PE=1 SV=1	0	10.537	9	4	7	4	478	53.5	5.22	8.55	4	0	0.481	0.0975591	4.93	131.8	68.2	4.41	23.41	125.3	126	135.4	58.3	89.9	65.1	526916	562950	573686	243844	417458	275708	581466	584701	628682	270581	417458	302271	High	High	High	High	High	High	1	Met-loss [N-Term]
446	High	Master Protein	P9WIM5	Rhamnosyl O-methyltransferase OS=Mycobacterium tuberculosis (strain ATCC 25618 / H37Rv) OX=83332 GN=Rv2959c PE=1 SV=1	0	20.62	22	5	7	5	245	27.8	5.62	19.73	5	0	2.709	0.0676766	25.14	53.9	146.1	20.33	4.69	41.2	62.5	54.3	154.3	140.5	147.1	60189.4	96863.6	79824.2	224046	226351	216177	66420.5	100606	87476.5	248612	226351	237004	High	High	High	High	High	High	1	Met-loss [N-Term]
447	High	Master Protein	P9WF45	Probable cell division protein WhiA OS=Mycobacterium tuberculosis (strain ATCC 25618 / H37Rv) OX=83332 GN=whiA PE=1 SV=2	0	27.241	19	5	7	5	327	35.1	9.95	12.24	5	0	0.496	0.0827413	5.92	132	68	15.28	4.4	160.2	126.7	122	65.2	65.4	60.5	3.49959e+06	2.94072e+06	2.68385e+06	1.41725e+06	1.57677e+06	1.32959e+06	3.86189e+06	3.05434e+06	2.94113e+06	1.57264e+06	1.57677e+06	1.45768e+06	High	High	High	High	High	High	1
448	High	Master Protein	P9WKE3	Ribose-phosphate pyrophosphokinase OS=Mycobacterium tuberculosis (strain ATCC 25618 / H37Rv) OX=83332 GN=prs PE=1 SV=1	0	24.315	14	4	7	4	326	35.5	6.54	15.9	4	0	0.539	0.0860422	5.7	132.8	67.2	12.89	5.96	127.4	119.7	152.5	71.4	64.5	64.5	449618	448687	541978	250598	251142	229189	496165	466023	593934	278076	251142	251269	High	High	High	High	High	High	1
449	High	Master Protein	I6X831	Conserved protein OS=Mycobacterium tuberculosis (strain ATCC 25618 / H37Rv) OX=83332 GN=Rv3688c PE=1 SV=1	0	20.482	25	4	7	4	154	16.7	5.44	17.58	4	0	0.263	0.103932	26.76	159.3	40.7	25.73	16.11	144.3	130.4	208	46.2	34.2	36.9	2.182e+06	2.09512e+06	3.16815e+06	695144	571289	561198	2.40789e+06	2.17607e+06	3.47187e+06	771365	571289	615265	High	High	High	High	High	High	1
450	High	Master Protein	I6Y4V6	Phosphoribosylformylglycinamidine cyclo-ligase OS=Mycobacterium tuberculosis (strain ATCC 25618 / H37Rv) OX=83332 GN=purM PE=1 SV=1	0	20.976	18	5	7	5	364	38.4	6.46	7.9	5	0	1.17	0.868414	56.53	90	110	38.48	8.94	81.7	70	139.8	95.5	113.1	99.9	526642	479938	908094	612561	805344	648313	581163	498482	995147	679727	805344	710774	High	High	High	High	High	High	1
451	High	Master Protein	O53578	Biotin-dependent long chain acyl-coenzyme A carboxylase beta4 subunit OS=Mycobacterium tuberculosis (strain ATCC 25618 / H37Rv) OX=83332 GN=accD4 PE=1 SV=2	0	21.845	7	4	7	4	522	56.6	5.57	21.55	4	0	3.188	0.0676766	20.09	40.7	159.3	33.54	11.89	31.1	42.1	60.7	164.6	134.1	167.4	221951	318736	436181	1.16747e+06	1.05536e+06	1.20153e+06	244928	331051	477995	1.29548e+06	1.05536e+06	1.31729e+06	High	High	High	High	High	High	1	Met-loss [N-Term]
452	High	Master Protein	P9WHD9	50S ribosomal protein L14 OS=Mycobacterium tuberculosis (strain ATCC 25618 / H37Rv) OX=83332 GN=rplN PE=1 SV=1	0	16.422	32	4	7	4	122	13.4	10.13	18.36	4	0	1.571	0.178909	35.67	77.8	122.2	16.89	12.08	81.3	63.1	88.5	127.7	133.7	105.7	492942	406489	540716	770385	894998	644991	543975	422194	592551	854856	894998	707131	High	High	High	High	High	High	1
453	High	Master Protein	O07809	Possible acyltransferase OS=Mycobacterium tuberculosis (strain ATCC 25618 / H37Rv) OX=83332 GN=Rv3814c PE=1 SV=1	0	14.319	18	5	7	5	261	29.3	10.39	10.72	5	0	5.908	0.0632436	5.14	28.9	171.1	16.03	10.49	21.1	27.7	28.7	195.3	163.6	163.7	259615	362253	355975	2.3917e+06	2.22283e+06	2.02924e+06	286492	376250	390100	2.65394e+06	2.22283e+06	2.22474e+06	High	High	High	High	High	High	1	Met-loss [N-Term]
454	High	Master Protein	P9WHR7	LexA repressor OS=Mycobacterium tuberculosis (strain ATCC 25618 / H37Rv) OX=83332 GN=lexA PE=1 SV=1	0	29.265	39	6	7	6	236	24.8	5.11	19.73	6	0	0.999	0.755249	34.27	100.1	99.9	29.87	9.79	80.8	93.6	140.4	105	93.5	86.6	183565	225943	321058	237198	234435	197933	202568	234673	351836	263206	234435	217003	High	High	High	High	High	High	1	Met-loss [N-Term]
455	High	Master Protein	P9WGA1	Sec-independent protein translocase protein TatA OS=Mycobacterium tuberculosis (strain ATCC 25618 / H37Rv) OX=83332 GN=tatA PE=1 SV=1	0	23.01	55	3	7	3	83	8.9	8.62	18.75	3	0	0.613	0.0974936	6.53	127.3	72.7	23.52	18.99	139.6	91.5	145	85.5	58.6	79.7	1.40682e+06	979139	1.4715e+06	856982	651660	808592	1.55246e+06	1.01697e+06	1.61257e+06	950948	651660	886495	High	High	High	High	High	High	1
456	High	Master Protein	I6X7Z3	Probable conserved transmembrane protein OS=Mycobacterium tuberculosis (strain ATCC 25618 / H37Rv) OX=83332 GN=Rv3645 PE=1 SV=1	0	20.527	9	5	7	5	549	58.7	6.32	11.01	5	0	2.948	0.0676766	26.76	50.7	149.3	22.62	3.39	43	50.6	66.7	149.7	149.2	140.8	42628	53271.3	66541.4	147559	163139	140495	47041.1	55329.6	72920.3	163738	163139	154030	High	High	High	High	High	High	1
457	High	Master Protein	P9WIP7	Nucleoid-associated protein Lsr2 OS=Mycobacterium tuberculosis (strain ATCC 25618 / H37Rv) OX=83332 GN=lsr2 PE=1 SV=1	0	15.836	29	4	7	4	112	12.1	10.08	18.46	4	0	1.464	0.237675	32.19	77.4	122.6	25.79	15.41	61.5	72.9	100.8	142.7	106.7	115.5	971956	1.2241e+06	1.60409e+06	2.24294e+06	1.86147e+06	1.83788e+06	1.07258e+06	1.2714e+06	1.75787e+06	2.48888e+06	1.86147e+06	2.01495e+06	High	High	High	High	High	High	1
458	High	Master Protein	O53897	MoCF_biosynth domain-containing protein OS=Mycobacterium tuberculosis (strain ATCC 25618 / H37Rv) OX=83332 GN=moaB2 PE=1 SV=3	0	17.784	22	4	7	4	181	18.4	4.68	11.95	4	0	0.815	0.312601	14.26	113.4	86.6	28.53	3.94	106.4	90.1	154.3	86.8	81.3	81	232013	208736	338762	188147	195600	177634	256033	216801	371237	208777	195600	194748	High	High	High	High	High	High	1
459	High	Master Protein	P9WIB7	Phthiodiolone/phenolphthiodiolone dimycocerosates ketoreductase OS=Mycobacterium tuberculosis (strain ATCC 25618 / H37Rv) OX=83332 GN=Rv2951c PE=1 SV=1	0	20.167	15	5	7	5	381	41.3	9.07	12.28	5	0	2.029	0.117455	30.67	66.2	133.8	20.37	12	59.8	61.1	84.6	121.4	149.7	123.5	93393.6	101404	133050	188475	257940	194058	103062	105322	145805	209141	257940	212754	High	High	High	High	High	High	1
460	High	Master Protein	P9WKI5	Uncharacterized oxidoreductase Rv3410c OS=Mycobacterium tuberculosis (strain ATCC 25618 / H37Rv) OX=83332 GN=guaB3 PE=1 SV=1	0	13.839	14	5	7	5	375	39	5.34	5.11	5	0	0.564	0.0632436	0.81	124.4	75.6	9.11	7.1	119.3	120.7	139.9	73.4	68.1	78.5	419996	451637	496200	256951	264687	278339	463476	469087	543768	285125	264687	305155	High	High	High	High	High	High	1	Met-loss [N-Term]
461	High	Master Protein	O05456	Probable conserved membrane protein OS=Mycobacterium tuberculosis (strain ATCC 25618 / H37Rv) OX=83332 GN=Rv3888c PE=1 SV=1	0	11.985	10	4	7	4	341	37.7	8.07	7.37	4	0	5.131	0.107808	52.43	35.9	164.1	29.84	25.92	27.2	30.9	46.9	139.7	214.4	140.9	61649.4	74236.7	106803	314588	535560	320996	68031.7	77105.1	117041	349081	535560	351922	High	High	High	High	High	High	1
462	High	Master Protein	P9WQ83	Putative cystathionine beta-lyase OS=Mycobacterium tuberculosis (strain ATCC 25618 / H37Rv) OX=83332 GN=Rv2294 PE=1 SV=1	0	9.232	12	4	7	4	407	44.3	6.2	8.82	4	0	1.943	0.169861	52.91	68	132	51	11.69	40.9	68.3	116.8	107.9	132.6	133.6	72461.5	128440	208232	189995	259218	238155	79963.2	133403	228194	210828	259218	261100	High	High	High	High	High	High	1
463	High	Master Protein	O53673	Heat shock protein Hsp (Heat-stress-induced ribosome-binding protein A) OS=Mycobacterium tuberculosis (strain ATCC 25618 / H37Rv) OX=83332 GN=hsp PE=1 SV=1	0	24.764	43	3	7	3	159	17.8	5.43	12.82	3	0	1.602	0.100201	14.36	76.9	123.1	6.57	9.57	76.7	69.5	78.9	122.9	137.8	114.2	1.00427e+06	966516	1.04014e+06	1.59951e+06	1.99028e+06	1.5038e+06	1.10823e+06	1.00386e+06	1.13985e+06	1.77489e+06	1.99028e+06	1.64868e+06	High	High	High	High	High	High	1
464	High	Master Protein	P9WGI5	RNA polymerase sigma factor SigB OS=Mycobacterium tuberculosis (strain ATCC 25618 / H37Rv) OX=83332 GN=sigB PE=1 SV=1	0	15.089	10	4	7	3	323	36.3	6.64	15.67	4	0	3.659	0.0954911	31.16	42.9	157.1	43.68	5.51	41.3	35.2	76.5	151.3	155.8	139.9	184676	167019	344075	671961	768090	628891	203794	173472	377060	745640	768090	689481	High	High	High	High	High	High	1
465	High	Master Protein	P9WN95	Cell division protein FtsZ OS=Mycobacterium tuberculosis (strain ATCC 25618 / H37Rv) OX=83332 GN=ftsZ PE=1 SV=1	0	33.888	18	4	7	4	379	38.7	4.72	29.92	4	0	1.026	0.409448	0.5	91.6	108.4	16.9	9.32	110.6	78.9	92.7	113.4	109.7	94.8	485111	367659	409496	494998	531158	418564	535333	381865	448752	549273	531158	458890	High	High	High	High	High	High	1
466	High	Master Protein	O65936	Probable oxidoreductase OS=Mycobacterium tuberculosis (strain ATCC 25618 / H37Rv) OX=83332 GN=Rv1751 PE=1 SV=1	0	12.495	10	4	7	4	460	50.4	9.44	10.53	4	0	2.907	0.168487	13.95	62.6	137.4	40.71	25.19	39.3	56.2	88.4	114.2	178.7	123.3	136841	208030	310109	395637	687261	432343	151007	216068	339837	439018	687261	473996	High	High	High	High	High	High	1
467	High	Master Protein	O53777	Conserved protein OS=Mycobacterium tuberculosis (strain ATCC 25618 / H37Rv) OX=83332 GN=Rv0580c PE=1 SV=3	0	18.758	26	4	7	4	163	18	9.88	22.39	4	0	2.085	0.180659	61.71	64.8	135.2	39.86	8.28	43.1	65.5	97.6	138.4	136.6	118.8	430162	695411	981321	1.37534e+06	1.5063e+06	1.1942e+06	474695	722280	1.07539e+06	1.52615e+06	1.5063e+06	1.30926e+06	High	High	High	High	High	High	1	Met-loss [N-Term]
468	High	Master Protein	P9WJN7	Iron-sulfur cluster carrier protein OS=Mycobacterium tuberculosis (strain ATCC 25618 / H37Rv) OX=83332 GN=mrp PE=1 SV=1	0	17.471	13	5	7	5	381	40.1	6.34	10.44	5	0	2.496	0.0966189	50.53	54.9	145.1	36.36	5.74	44	52.6	85.9	147.3	131.3	139	149816	190281	294417	498589	493250	476241	165326	197633	322641	553258	493250	522124	High	High	High	High	High	High	1
469	High	Master Protein	P9WJK1	Quinolinate synthase A OS=Mycobacterium tuberculosis (strain ATCC 25618 / H37Rv) OX=83332 GN=nadA PE=1 SV=1	0	18.744	15	4	7	4	349	37.4	5.81	18.36	4	0	1.415	0.198147	5.55	82.8	117.2	8.64	8.99	82.4	82.6	95.5	121	116.9	101.6	319402	340156	372759	466194	499815	396532	352469	353299	408493	517311	499815	434735	High	High	High	High	High	High	1
470	High	Master Protein	P9WPD5	Citrate synthase 1 OS=Mycobacterium tuberculosis (strain ATCC 25618 / H37Rv) OX=83332 GN=gltA2 PE=1 SV=1	0	24.452	8	3	7	3	431	47.9	5.62	20.35	3	0	1.025	0.854012	25.7	93.6	106.4	25.54	9.75	85.5	88.4	131.9	87.6	106.3	100.4	500310	549771	777839	509939	686665	591565	552105	571013	852405	565852	686665	648558	High	High	High	High	High	High	1	Met-loss [N-Term]
471	High	Master Protein	O53726	Probable dehydrogenase/reductase OS=Mycobacterium tuberculosis (strain ATCC 25618 / H37Rv) OX=83332 GN=Rv0439c PE=1 SV=3	0	26.389	16	3	7	3	311	33.6	9.66	24.54	3	0	5.408	0.0614806	63.64	31.7	168.3	50.02	5.87	19.8	31.7	54.6	153.6	171.7	168.5	113885	194300	316705	879960	1.09142e+06	977185	125675	201807	347065	976445	1.09142e+06	1.07133e+06	High	High	High	High	High	High	1
472	High	Master Protein	L7N650	Aldehyde dehydrogenase (NAD(+)) OS=Mycobacterium tuberculosis (strain ATCC 25618 / H37Rv) OX=83332 GN=pcd PE=1 SV=1	0	13.672	9	4	7	4	494	51.3	5.4	7.89	4	0	0.898	0.353006	11.23	101.4	98.6	23.11	8.08	96.8	92.1	137.9	94.1	82.7	96.5	149918	151518	214988	144883	141352	150427	165438	157372	235597	160770	141352	164920	High	High	High	High	High	High	1
473	High	Master Protein	I6YBZ8	3-hydroxyacyl-thioester dehydratase Y OS=Mycobacterium tuberculosis (strain ATCC 25618 / H37Rv) OX=83332 GN=htdY PE=1 SV=1	0	15.597	15	4	7	4	290	30.3	5.34	13.17	4	0	0.516	0.0781074	4.89	136.9	63.1	13.57	7.65	137.4	115.2	151.5	71	61.5	63.4	510394	454802	566749	262154	252302	236922	563233	472375	621079	290898	252302	259748	High	High	High	High	High	High	1
474	High	Master Protein	P9WFD7	Universal stress protein Rv2623 OS=Mycobacterium tuberculosis (strain ATCC 25618 / H37Rv) OX=83332 GN=Rv2623 PE=1 SV=1	0	13.625	11	4	7	4	297	31.6	5.76	14.38	4	0	0.706	0.392884	50.33	111.7	88.3	35.97	17.51	98	90.6	168	69.2	96.8	77.4	234222	230130	404634	164474	255512	186321	258470	239022	443424	182508	255512	204272	High	High	High	High	High	High	1
475	High	Master Protein	P9WQ67	Uncharacterized protein Rv3778c OS=Mycobacterium tuberculosis (strain ATCC 25618 / H37Rv) OX=83332 GN=Rv3778c PE=1 SV=1	0	12.822	7	3	6	3	398	41.8	6.24	8.77	3	0	1.164	0.607135	2.55	93.8	106.2	71.44	11.15	62.1	75.9	213.6	72.3	89.9	86	102340	132861	354233	118465	163383	142595	112934	137995	388191	131454	163383	156333	High	High	High	High	High	High	1	Met-loss [N-Term]
476	High	Master Protein	P9WJL3	UDP-N-acetylmuramoyl-L-alanyl-D-glutamate--2,6-diaminopimelate ligase OS=Mycobacterium tuberculosis (strain ATCC 25618 / H37Rv) OX=83332 GN=murE PE=1 SV=1	0	15.561	7	4	6	4	535	55.3	6.77	14.18	4	0	0.815	0.327703	4.26	111.1	88.9	33.95	7.66	95.9	100.6	170	80.5	82	71	296761	330590	529488	247702	279916	221090	327484	343363	580247	274862	279916	242390	High	High	High	High	High	High	1
477	High	Master Protein	P9WIJ9	Probable chromosome-partitioning protein ParB OS=Mycobacterium tuberculosis (strain ATCC 25618 / H37Rv) OX=83332 GN=parB PE=1 SV=1	0	17.368	13	4	6	4	344	37	7.28	12.83	4	0	1.593	0.476268	52.33	77.5	122.5	50.49	0.65	52.3	71.7	135.8	112.8	114.2	113.2	75058.9	109278	196303	160911	180844	163555	82829.4	113500	215122	178555	180844	179313	High	High	High	High	High	High	1
478	High	Master Protein	Q1LVD4	Probable chromosome partitioning protein ParA OS=Mycobacterium tuberculosis (strain ATCC 25618 / H37Rv) OX=83332 GN=parA PE=1 SV=1	0	11.665	11	2	6	2	347	37.5	6.33	6.87	2	0	2.492	0.0693436	9	51.7	148.3	37.96	12.92	32.1	51.8	71.5	148.3	129	167.3	62297.2	106593	139478	285854	275916	326360	68746.6	110712	152849	317197	275916	357803	High	High	High	High	High	High	1
479	High	Master Protein	O53751	Conserved protein OS=Mycobacterium tuberculosis (strain ATCC 25618 / H37Rv) OX=83332 GN=Rv0466 PE=1 SV=1	0	16.006	16	4	6	4	264	30.2	6.05	9.13	4	0	0.859	0.382764	14.02	107.6	92.4	34.25	2.81	90.2	97.1	162.6	85.6	83.4	80.9	161067	184169	292296	151978	164331	145417	177741	191285	320316	168642	164331	159427	High	High	High	High	High	High	1
480	High	Master Protein	P96409	Probable conserved membrane protein OS=Mycobacterium tuberculosis (strain ATCC 25618 / H37Rv) OX=83332 GN=Rv0227c PE=1 SV=1	0	13.911	11	2	6	2	421	45.5	4.97	8.26	2	0	2.305	0.286637	54.89	61.4	138.6	56.02	28.62	42.2	53.8	115.7	97.1	169.9	121.3	33851	45903.5	93544.7	77583.1	150554	98077.6	37355.5	47677.1	102512	86089.9	150554	107527	High	High	High	High	High	High	1
481	High	Master Protein	P9WQD1	Acetyl-coenzyme A synthetase OS=Mycobacterium tuberculosis (strain ATCC 25618 / H37Rv) OX=83332 GN=acsA PE=1 SV=1	0	17.507	7	4	6	4	651	71.4	6.01	13.38	4	0	1.483	0.188836	9.81	79.2	120.8	23.45	2.29	75.3	72.7	108.7	111.6	114.9	116.8	423055	433881	614808	623760	712342	660715	466852	450645	673746	692153	712342	724370	High	High	High	High	High	High	1
482	High	Master Protein	P9WPB5	Cyclopropane mycolic acid synthase 2 OS=Mycobacterium tuberculosis (strain ATCC 25618 / H37Rv) OX=83332 GN=cmaA2 PE=1 SV=1	0	18.655	15	3	6	3	302	34.6	5.29	12.52	3	0	2.259	0.147501	7.94	63.5	136.5	34.56	6.27	55	58.3	98.8	124.1	138.7	125.2	171321	192994	310242	384809	476970	392704	189057	200451	339983	427002	476970	430538	High	High	High	High	High	High	1	Met-loss [N-Term]
483	High	Master Protein	P9WNT9	DNA polymerase III subunit gamma/tau OS=Mycobacterium tuberculosis (strain ATCC 25618 / H37Rv) OX=83332 GN=dnaX PE=1 SV=1	0	23.708	7	3	6	3	578	61.9	5.88	25.47	3	0	2.203	0.179695	57.36	59.5	140.5	45.99	9.55	54.4	47.3	105.5	119.8	144.5	128.5	243335	224772	475311	533090	713257	578802	268526	233456	520877	591542	713257	634565	High	High	High	High	High	High	1
484	High	Master Protein	O53740	Conserved protein OS=Mycobacterium tuberculosis (strain ATCC 25618 / H37Rv) OX=83332 GN=Rv0455c PE=1 SV=3	0	12.053	22	3	6	3	148	16.6	6.92	17.95	3	0	0.364	0.142944	5.5	162.3	37.7	32.84	30.02	100.8	201.9	164.1	38.1	35.4	59.8	1.40682e+06	2.99442e+06	2.30626e+06	529226	545631	839637	1.55246e+06	3.11012e+06	2.52734e+06	587254	545631	920531	High	High	High	High	High	High	1
485	High	Master Protein	P9WJD1	ESX-1 secretion-associated protein EspF OS=Mycobacterium tuberculosis (strain ATCC 25618 / H37Rv) OX=83332 GN=espF PE=1 SV=1	0	21.342	33	3	6	3	103	10.6	6.52	11.38	3	0	0.979	0.948639	6.27	102.6	97.4	7.1	14.46	107.8	94.3	97.3	116.9	92.3	91.4	358659	333466	325881	386933	339094	305971	395790	346350	357121	429360	339094	335450	High	High	High	High	High	High	1
486	High	Master Protein	P9WQK1	Uncharacterized ABC transporter ATP-binding protein Rv0986 OS=Mycobacterium tuberculosis (strain ATCC 25618 / H37Rv) OX=83332 GN=Rv0986 PE=1 SV=1	0	8.568	11	3	6	3	248	27.4	5.94	10.56	3	0	2.543	0.062767	7.7	51.1	148.9	14.8	8	52	48	63.5	132.1	151.3	153.1	241704	237254	297545	611170	776633	716931	266727	246421	326069	678183	776633	786002	High	High	High	High	High	High	1
487	High	Master Protein	P9WKP5	Uncharacterized protein Rv0898c OS=Mycobacterium tuberculosis (strain ATCC 25618 / H37Rv) OX=83332 GN=Rv0898c PE=1 SV=1	0	16.064	33	2	6	2	87	9.9	6.55	11.36	2	0	0.291	0.0760911	0.14	154.1	45.9	18.48	7.99	154.8	122.9	179	45	46.1	52.1	610780	515265	711267	176738	200892	207058	674012	535174	779451	196117	200892	227007	High	High	High	High	High	High	1
488	High	Master Protein	P9WH95	50S ribosomal protein L33 2 OS=Mycobacterium tuberculosis (strain ATCC 25618 / H37Rv) OX=83332 GN=rpmG2 PE=1 SV=1	0	10.946	45	3	6	3	55	6.5	9.82	9.77	3	0	0.524	0.226382	40.72	118	82	35.57	25.01	107.5	98.2	182.1	86.1	51.4	74.8	1.09993e+06	1.06734e+06	1.87586e+06	876198	580358	770094	1.21381e+06	1.10858e+06	2.05569e+06	972270	580358	844288	High	High	High	High	High	High	1	Met-loss [N-Term]
489	High	Master Protein	P9WLL7	F420H(2)-dependent biliverdin reductase OS=Mycobacterium tuberculosis (strain ATCC 25618 / H37Rv) OX=83332 GN=Rv2074 PE=1 SV=1	0	16.698	25	3	6	3	137	15	9.51	13.08	3	0	1.114	0.603547	16.52	97.3	102.7	68.93	4.17	65.6	76.9	211.9	81.2	85.6	78.9	386382	481058	1.25713e+06	475629	556469	467692	426383	499645	1.37764e+06	527780	556469	512752	High	High	High	High	High	High	1
490	High	Master Protein	P9WNU9	Pup deamidase/depupylase OS=Mycobacterium tuberculosis (strain ATCC 25618 / H37Rv) OX=83332 GN=dop PE=1 SV=1	0	14.161	10	4	6	4	505	55.1	5.5	10.99	4	0	1.332	0.286053	22.33	89.6	110.4	20.36	5.44	71.2	88.5	107.4	109	117.8	106.2	247937	327399	376755	377760	452779	372345	273605	340049	412873	419180	452779	408218	High	High	High	High	High	High	1
491	High	Master Protein	I6Y204	D-alanyl-D-alanine carboxypeptidase DacB2 OS=Mycobacterium tuberculosis (strain ATCC 25618 / H37Rv) OX=83332 GN=dacB2 PE=1 SV=1	0	17.704	21	4	6	4	291	29.7	5.24	11.32	4	0	0.304	0.142944	33.4	157.5	42.5	32.51	11.9	94.5	176.8	182	47.7	43.8	55.3	512441	1.01926e+06	994173	257144	262324	301710	565492	1.05864e+06	1.08948e+06	285339	262324	330777	High	High	High	High	High	High	1
492	High	Master Protein	P9WP79	Bifunctional F420 biosynthesis protein FbiB OS=Mycobacterium tuberculosis (strain ATCC 25618 / H37Rv) OX=83332 GN=fbiB PE=1 SV=1	0	9.268	7	3	6	3	448	47.5	5.27	11.32	3	0	0.682	0.286637	6.91	121.1	78.9	25.79	5.2	128.9	80.3	133.4	83.9	82.6	90.9	827315	547513	862201	535902	585308	587529	912964	568668	944855	594662	585308	644134	High	High	High	High	High	High	1
493	High	Master Protein	P9WJK9	UDP-N-acetylglucosamine--N-acetylmuramyl-(pentapeptide) pyrophosphoryl-undecaprenol N-acetylglucosamine transferase OS=Mycobacterium tuberculosis (strain ATCC 25618 / H37Rv) OX=83332 GN=murG PE=1 SV=1	0	15.064	8	3	6	3	410	41.8	10.02	12.76	3	0	1.102	0.867436	53.31	96.1	103.9	47.19	2.68	62.7	89.9	157.4	93.9	99.1	97.1	357212	544241	903189	532432	623156	557031	394193	565269	989772	590812	623156	610697	High	High	High	High	High	High	1
494	High	Master Protein	P9WLZ1	Putative antitoxin VapB10 OS=Mycobacterium tuberculosis (strain ATCC 25618 / H37Rv) OX=83332 GN=vapB10 PE=1 SV=1	0	23.54	56	3	6	3	85	9.4	6.55	16.49	3	0	0.487	0.0882285	9.95	132.2	67.8	21.29	13.22	119.8	117.5	168.5	58.4	61.4	74.5	125961	131236	178372	61055	71215.9	78827.6	139001	136307	195472	67749.5	71215.9	86422.2	High	High	High	High	High	High	1
495	High	Master Protein	P9WID7	ATP-dependent 6-phosphofructokinase OS=Mycobacterium tuberculosis (strain ATCC 25618 / H37Rv) OX=83332 GN=pfkA PE=1 SV=1	0	8.665	16	5	6	5	343	36.9	6.67	2	5	0	0.499	0.129312	31.73	130.6	69.4	19.64	10.93	116.8	120.6	164.1	74.2	60.2	64	378557	415164	535521	239097	215253	208877	417747	431205	586858	265313	215253	229001	High	High	High	High	High	High	1
496	High	Master Protein	P9WQI3	Trehalose import ATP-binding protein SugC OS=Mycobacterium tuberculosis (strain ATCC 25618 / H37Rv) OX=83332 GN=sugC PE=1 SV=1	0	13.816	10	4	6	4	393	42.9	6.11	2.48	4	0	1.139	0.938206	22.99	102.4	97.6	32.05	10.84	70.7	97.6	135.2	93	111.2	92.4	31827.2	46725.8	61331.5	41647.8	55286.4	41876.3	35122.2	48531.2	67211	46214.4	55286.4	45910.8	High	High	High	High	High	High	1	Met-loss [N-Term]
497	High	Master Protein	O07775	Possible exported protein OS=Mycobacterium tuberculosis (strain ATCC 25618 / H37Rv) OX=83332 GN=Rv0603 PE=1 SV=1	0	18.597	48	2	6	2	103	10.2	4.32	18.24	2	0	0.329	0.201976	59.5	148.2	51.8	43.67	6.61	86.1	145	216.1	54.4	47.7	50.7	231699	414807	585731	145667	141682	137394	255685	430835	641881	161639	141682	150631	High	High	High	High	High	High	1
498	High	Master Protein	P9WQB7	Alkyl hydroperoxide reductase C OS=Mycobacterium tuberculosis (strain ATCC 25618 / H37Rv) OX=83332 GN=ahpC PE=1 SV=1	0	19.564	14	4	6	4	195	21.6	4.7	16.16	4	0	3.876	0.0614806	6.93	41	159	14.18	3.75	39.9	40.5	50.9	161.8	156.8	150.1	326867	352386	420147	1.31897e+06	1.41878e+06	1.23853e+06	360706	366002	460424	1.46359e+06	1.41878e+06	1.35786e+06	High	High	High	High	High	High	1
499	High	Master Protein	P9WQB3	2-isopropylmalate synthase OS=Mycobacterium tuberculosis (strain ATCC 25618 / H37Rv) OX=83332 GN=leuA PE=1 SV=1	0	21.893	9	4	6	4	644	70.1	5.17	15.97	4	0	1.173	0.824772	8.76	104.8	95.2	36.61	19.91	71.3	95	145.9	83.6	118	86.3	124033	175527	255470	144630	226397	151031	136874	182309	279961	160489	226397	165582	High	High	High	High	High	High	1
500	High	Master Protein	O06311	Probable conserved membrane protein OS=Mycobacterium tuberculosis (strain ATCC 25618 / H37Rv) OX=83332 GN=Rv0361 PE=1 SV=1	0	25.617	28	4	6	4	275	30	5.02	15	4	0	3.391	0.0827413	4.61	50.3	149.7	33.74	7.86	40	47	74.4	139.9	159.5	139.3	351162	438539	657247	1.22093e+06	1.54441e+06	1.23027e+06	387516	455483	720253	1.3548e+06	1.54441e+06	1.3488e+06	High	High	High	High	High	High	1
501	High	Master Protein	P9WKD7	Ribose-5-phosphate isomerase B OS=Mycobacterium tuberculosis (strain ATCC 25618 / H37Rv) OX=83332 GN=rpiB PE=1 SV=1	0	21.733	42	4	6	4	162	17.3	6.62	14.92	4	0	0.21	0.0698504	30.5	165.2	34.8	14.91	6.38	140.3	165.4	189.5	37.2	34.8	32.7	263083	329632	357880	69334.1	72067	61770.3	290319	342369	392188	76936.4	72067	67721.5	High	High	High	High	High	High	1
502	High	Master Protein	P9WLQ1	Uncharacterized protein Rv1987 OS=Mycobacterium tuberculosis (strain ATCC 25618 / H37Rv) OX=83332 GN=Rv1987 PE=1 SV=1	0	18.511	19	2	6	2	142	14.9	9.85	16.77	2	0	9.048	0.0716917	11.81	17.1	182.9	35.87	23.35	16	14.7	27.3	144.5	170.6	227	130106	127078	223716	1.17076e+06	1.53451e+06	1.8622e+06	143576	131988	245162	1.29913e+06	1.53451e+06	2.04161e+06	High	High	High	High	High	High	1
503	High	Master Protein	O53773	Probable transcriptional regulatory protein (Possibly ArsR-family) OS=Mycobacterium tuberculosis (strain ATCC 25618 / H37Rv) OX=83332 GN=Rv0576 PE=1 SV=3	0	15.357	12	5	6	5	434	46.4	6.07	7.48	5	0	0.68	0.443975	8.77	116.1	83.9	115.11	11.55	50.9	56.6	373.3	34.6	40.9	43.6	129751	153184	957448	87753	115001	111726	143183	159103	1.04923e+06	97374.9	115001	122490	High	High	High	High	High	High	1
504	High	Master Protein	P9WQ75	Branched-chain-amino-acid aminotransferase OS=Mycobacterium tuberculosis (strain ATCC 25618 / H37Rv) OX=83332 GN=ilvE PE=1 SV=1	0	12.832	8	3	6	3	368	39.6	5.73	6.76	3	0	1.048	0.73998	30.47	97.6	102.4	36.92	2.14	76.7	89.7	149.6	96.9	94	93	239114	297078	469679	300568	323514	291961	263869	308556	514704	333524	323514	320090	High	High	High	High	High	High	1
505	High	Master Protein	P9WPW7	Argininosuccinate synthase OS=Mycobacterium tuberculosis (strain ATCC 25618 / H37Rv) OX=83332 GN=argG PE=1 SV=1	0	24.385	17	4	6	4	398	43.7	5.43	12.9	4	0	1.549	0.167865	2.87	83	117	19.65	6.66	80.5	69.6	102	124.6	109.9	113.4	514106	472353	656394	791855	774552	729012	567329	490604	719319	878680	774552	799248	High	High	High	High	High	High	1
506	High	Master Protein	O07726	Conserved protein OS=Mycobacterium tuberculosis (strain ATCC 25618 / H37Rv) OX=83332 GN=Rv1906c PE=1 SV=3	0	19.627	17	2	6	2	156	15.5	5.41	16.42	2	0	0.135	0.148957	41.47	176.3	23.7	40.88	9.35	94.2	230.8	195.2	29.2	24.3	26.3	717721	1.86908e+06	1.49869e+06	221568	204266	201721	792024	1.94129e+06	1.64236e+06	245862	204266	221155	High	High	High	High	High	High	1
507	High	Master Protein	P95228	Probable acyl-CoA dehydrogenase FadE6 OS=Mycobacterium tuberculosis (strain ATCC 25618 / H37Rv) OX=83332 GN=fadE6 PE=1 SV=1	0	9.094	9	5	6	5	731	78.4	5.44	2.17	5	0	0.845	0.409061	21.95	112.5	87.5	37.79	11.96	82.9	105.6	169.9	82.2	89.2	70.2	184122	249306	380130	181601	218796	156971	203183	258939	416570	201514	218796	172094	High	High	High	High	High	High	1
508	High	Master Protein	P9WIR3	Putative glyoxylase CFP32 OS=Mycobacterium tuberculosis (strain ATCC 25618 / H37Rv) OX=83332 GN=cfp32 PE=1 SV=1	0	29.85	23	3	6	3	261	27.3	4.61	20.43	3	0	0.617	0.144762	25.59	122.6	77.4	17.69	2.7	147.9	104.6	119.9	75.6	78	74	545024	409614	444680	277013	317262	274261	601448	425440	487309	307387	317262	300685	High	High	High	High	High	High	1
509	High	Master Protein	P9WP43	Carboxylesterase Culp1 OS=Mycobacterium tuberculosis (strain ATCC 25618 / H37Rv) OX=83332 GN=cut7 PE=1 SV=1	0	25.676	15	2	6	2	217	21.8	5.97	25.36	2	0	0.18	0.117832	5.4	169.5	30.5	32.84	7.21	105.3	210.8	182.2	32.1	36.7	32.8	455715	969079	793932	138201	175054	143051	502893	1.00652e+06	870041	153354	175054	156833	High	High	High	High	High	High	1
510	High	Master Protein	P9WP33	Sulfur carrier protein CysO OS=Mycobacterium tuberculosis (strain ATCC 25618 / H37Rv) OX=83332 GN=cysO PE=1 SV=1	0	20.389	51	3	6	3	93	9.6	5	16.08	3	0	0.32	0.062767	8.62	147.2	52.8	9.66	11.15	167.5	142.6	142	53.6	43.1	51.2	1.06956e+06	967194	913251	340226	303665	328961	1.18028e+06	1.00456e+06	1.0008e+06	377531	303665	360654	High	High	High	High	High	High	1
511	High	Master Protein	P9WLI5	Uncharacterized protein Rv2206 OS=Mycobacterium tuberculosis (strain ATCC 25618 / H37Rv) OX=83332 GN=Rv2206 PE=1 SV=1	0	14.008	10	3	6	3	236	26.2	11.65	8.02	3	0	2.412	0.168444	55.83	58.9	141.1	47.67	4.56	41	56.9	102.3	136.2	137.2	126.2	208807	307640	524437	689542	770787	646704	230424	319527	574711	765148	770787	709010	High	High	High	High	High	High	1
512	High	Master Protein	O69689	Aspartate aminotransferase OS=Mycobacterium tuberculosis (strain ATCC 25618 / H37Rv) OX=83332 GN=Rv3722c PE=1 SV=2	0	16.386	14	4	6	4	435	47.3	6	7.82	4	0	0.301	0.341548	30.17	153.7	46.3	94.09	5.75	73.8	85.2	362.6	27.9	25.6	25	294635	361467	1.45864e+06	110669	112947	100498	325137	375433	1.59847e+06	122803	112947	110180	High	High	High	High	High	High	1	Met-loss [N-Term]
513	High	Master Protein	P9WHM7	Bifunctional purine biosynthesis protein PurH OS=Mycobacterium tuberculosis (strain ATCC 25618 / H37Rv) OX=83332 GN=purH PE=1 SV=1	0	19.246	14	4	6	4	523	55	5.83	11.97	4	0	0.741	0.0716917	5.13	119	81	8.06	6.02	105	121.6	120.7	80.5	90	82.2	513451	631641	594418	391758	485911	404451	566606	656046	651402	434713	485911	443418	High	High	High	High	High	High	1
514	High	Master Protein	P9WHC9	50S ribosomal protein L19 OS=Mycobacterium tuberculosis (strain ATCC 25618 / H37Rv) OX=83332 GN=rplS PE=1 SV=1	0	15.501	37	4	6	4	113	13	10.23	10.02	4	0	1.323	0.952863	11.13	91	109	37.15	21.69	75.8	83.8	144.7	100.2	119.1	76.4	177198	208094	340616	233120	307379	179923	195542	216134	373269	258681	307379	197257	High	High	High	High	High	High	1
515	High	Master Protein	P9WG25	Transketolase OS=Mycobacterium tuberculosis (strain ATCC 25618 / H37Rv) OX=83332 GN=tkt PE=1 SV=1	0	17.825	8	4	6	4	700	75.5	5.15	11.06	4	0	0.781	0.392079	36.06	112.3	87.7	37.43	3.33	82.7	103.4	167.3	85.4	80.8	80.5	220936	293535	450024	226859	238221	216452	243808	304877	493166	251734	238221	237305	High	High	High	High	High	High	1	Met-loss [N-Term]
516	High	Master Protein	P9WH55	30S ribosomal protein S15 OS=Mycobacterium tuberculosis (strain ATCC 25618 / H37Rv) OX=83332 GN=rpsO PE=1 SV=1	0	12.251	29	3	6	3	89	10.5	10.45	15.97	3	0	0.52	0.0454351	7.82	131.6	68.4	19.04	39.7	157.9	107.2	139.3	86.7	36.5	72.5	1.18436e+06	854051	1.05186e+06	646960	301957	547039	1.30697e+06	887050	1.1527e+06	717897	301957	599742	High	High	High	High	High	High	1	Met-loss [N-Term]
517	High	Master Protein	O06298	Probable conserved membrane protein OS=Mycobacterium tuberculosis (strain ATCC 25618 / H37Rv) OX=83332 GN=Rv0347 PE=1 SV=1	0	11.185	9	3	6	3	328	36.6	7.21	10.93	3	0	0.797	0.366097	6.76	112.2	87.8	50.09	3.65	87.8	93.6	201.2	73.3	74.6	69.5	510778	579027	1.17934e+06	424123	479242	407228	563656	601399	1.2924e+06	470627	479242	446462	High	High	High	High	High	High	1
518	High	Master Protein	P9WHH1	Thioredoxin reductase OS=Mycobacterium tuberculosis (strain ATCC 25618 / H37Rv) OX=83332 GN=trxB PE=1 SV=1	0	16.933	21	5	6	5	335	35.6	5.54	10.99	5	0	0.688	0.237675	22.46	118.5	81.5	28.23	4.27	98.2	109.7	163.7	79.7	75.5	73.3	608922	722392	1.02194e+06	491244	516460	457263	671962	750303	1.11991e+06	545108	516460	501317	High	High	High	High	High	High	1
519	High	Master Protein	O06803	Conserved protein OS=Mycobacterium tuberculosis (strain ATCC 25618 / H37Rv) OX=83332 GN=Rv1770 PE=1 SV=1	0	12.64	7	3	6	3	428	45.9	6.54	14	3	0	4.128	0.060913	26.24	39.7	160.3	31.5	5.24	30.5	39.8	56.8	148.3	164.1	160.5	235004	325148	440548	1.13555e+06	1.39417e+06	1.24344e+06	259334	337711	482780	1.26006e+06	1.39417e+06	1.36324e+06	High	High	High	High	High	High	1
520	High	Master Protein	P9WG69	Probable acetyl-CoA acetyltransferase OS=Mycobacterium tuberculosis (strain ATCC 25618 / H37Rv) OX=83332 GN=fadA4 PE=1 SV=1	0	23.796	13	4	6	4	389	40.1	5.08	21.2	4	0	0.477	0.123485	5.08	132.7	67.3	16.28	7.86	146.9	106.5	138.2	70	74.6	63.7	575341	443287	545086	272755	322289	251124	634904	460414	597340	302662	322289	275318	High	High	High	High	High	High	1
521	High	Master Protein	P9WFN1	UPF0098 protein Rv2140c OS=Mycobacterium tuberculosis (strain ATCC 25618 / H37Rv) OX=83332 GN=Rv2140c PE=1 SV=1	0	13.095	16	3	6	3	176	18.6	5.73	11.71	3	0	0.269	0.0597739	5.44	156.5	43.5	7.2	10.5	167.5	156.8	145	43.5	48.2	39.1	1.40571e+06	1.39785e+06	1.22525e+06	363333	446544	329988	1.55124e+06	1.45186e+06	1.34271e+06	403172	446544	361780	High	High	High	High	High	High	1
522	High	Master Protein	P9WMN9	Glutamate-1-semialdehyde 2,1-aminomutase OS=Mycobacterium tuberculosis (strain ATCC 25618 / H37Rv) OX=83332 GN=hemL PE=1 SV=1	0	13.239	13	4	5	4	462	47.5	6.35	4.82	4	0	0.899	0.438166	18.74	105.3	94.7	35.26	5.89	81.7	96.9	156.2	84	87.1	94.2	125400	158079	241405	128264	147528	145511	138382	164187	264547	142328	147528	159530	High	High	High	High	High	High	1
523	High	Master Protein	P9WMR9	Haloalkane dehalogenase 3 OS=Mycobacterium tuberculosis (strain ATCC 25618 / H37Rv) OX=83332 GN=dhaA PE=1 SV=1	0	12.141	13	4	5	4	300	33.7	5.22	7.34	4	0	1.474	0.591828	16.21	83.1	116.9	38.57	3.8	65.9	76.7	131.7	107.8	113	104.9	162233	200493	326267	263750	306866	259751	179028	208239	357544	292669	306866	284777	High	High	High	High	High	High	1
524	High	Master Protein	P71672	Probable transcriptional regulatory protein OS=Mycobacterium tuberculosis (strain ATCC 25618 / H37Rv) OX=83332 GN=Rv1404 PE=1 SV=1	0	11.219	16	2	5	2	160	17.5	6.09	11.84	2	0	0.862	0.246004	7.32	110	90	15.07	3.4	96.7	107.1	129.5	87.7	92.3	86.7	504142	593290	679713	454570	531112	454666	556334	616213	744873	504412	531112	498470	High	High	High	High	High	High	1
525	High	Master Protein	O33268	Probable iron-sulfur-binding reductase OS=Mycobacterium tuberculosis (strain ATCC 25618 / H37Rv) OX=83332 GN=Rv0338c PE=1 SV=1	0	7.963	3	3	5	3	882	95.4	7.31	4.35	3	0	1.524	0.227756	8.36	79.2	120.8	33.73	8.13	64.8	74.7	119.5	104.4	113.8	122.8	118305	144827	219555	189394	229228	225638	130552	150422	240603	210161	229228	247377	High	High	High	High	High	High	1
526	High	Master Protein	P71707	Penicillin-binding protein 1A OS=Mycobacterium tuberculosis (strain ATCC 25618 / H37Rv) OX=83332 GN=ponA1 PE=1 SV=3	0	10.459	4	3	5	3	820	85.9	6	8.69	3	0	1.311	0.346619	39.47	86.5	113.5	37.01	5.63	57.1	85.6	122.3	105.1	112.3	117.6	100785	160639	217450	184571	218727	209087	111219	166845	238295	204809	218727	229231	High	High	High	High	High	High	1
527	High	Master Protein	I6Y276	Possible 2-hydroxyhepta-2,4-diene-1,7-dioate isomerase (HHDD isomerase) OS=Mycobacterium tuberculosis (strain ATCC 25618 / H37Rv) OX=83332 GN=Rv2993c PE=1 SV=2	0	11.041	11	3	5	3	239	25.3	5.58	9.03	3	0	0.532	0.179928	2.24	130.8	69.2	33.92	1.66	112.3	113	194.9	59.7	61	59.1	500606	535367	875212	264851	300355	265216	552432	556052	959114	293892	300355	290767	High	High	High	High	High	High	1
528	High	Master Protein	P9WMN3	Bifunctional protein GlmU OS=Mycobacterium tuberculosis (strain ATCC 25618 / H37Rv) OX=83332 GN=glmU PE=1 SV=1	0	9.287	6	3	5	3	495	51.6	6.06	7.88	3	0	1.722	0.439344	38.55	74	126	53.54	3.86	50.5	68.4	137.1	109.6	117.9	116.5	93820.2	135039	256364	202502	241587	217905	103533	140257	280940	224706	241587	238899	High	High	High	High	High	High	1
529	High	Master Protein	P9WPU9	ATP synthase gamma chain OS=Mycobacterium tuberculosis (strain ATCC 25618 / H37Rv) OX=83332 GN=atpG PE=1 SV=1	0	17.593	13	3	5	3	305	33.9	5.48	8.21	3	0	0.76	0.49519	65.88	117.7	82.3	50.12	19.12	61.2	119.6	182.6	83.7	90.9	61.9	15460.3	32100.8	46453.5	21022.5	25331.3	15746.4	17060.9	33341.1	50906.7	23327.5	25331.3	17263.5	High	High	High	High	High	High	1	Met-loss [N-Term]
530	High	Master Protein	I6YGE4	Uncharacterized protein OS=Mycobacterium tuberculosis (strain ATCC 25618 / H37Rv) OX=83332 GN=Rv3528c PE=1 SV=1	0	8.286	10	3	5	3	237	27.4	7.88	12.3	3	0	2.447	0.0632436	22.03	58	142	23.36	0.49	42.6	58.7	68.9	142.4	143.7	143.6	366362	535938	596464	1.21667e+06	1.36184e+06	1.24188e+06	404290	556646	653644	1.35007e+06	1.36184e+06	1.36153e+06	High	High	High	High	High	High	1
531	High	Master Protein	P71965	Possible exported alanine and valine rich protein OS=Mycobacterium tuberculosis (strain ATCC 25618 / H37Rv) OX=83332 GN=Rv2668 PE=1 SV=1	0	12.398	25	3	5	3	173	18.3	5.85	11.54	3	0	0.192	0.169861	0.89	161.2	38.8	44.38	16.45	87.4	166.2	230.4	40	31.7	44.2	424491	857630	1.12644e+06	193153	170030	216207	468437	890767	1.23442e+06	214331	170030	237037	High	High	High	High	High	High	1
532	High	Master Protein	O07754	Conserved protein OS=Mycobacterium tuberculosis (strain ATCC 25618 / H37Rv) OX=83332 GN=Rv1875 PE=1 SV=1	0	11.746	29	3	5	3	147	16	6.57	10.62	3	0	1.009	0.454157	0.57	98.8	101.2	1.91	9.97	94.8	97.1	98.5	95.3	114.9	99.4	376382	409269	393649	376297	503004	397103	415347	425082	431385	417557	503004	435361	High	High	High	High	High	High	1	Met-loss [N-Term]
533	High	Master Protein	P9WLZ9	Uncharacterized protein Rv1363c OS=Mycobacterium tuberculosis (strain ATCC 25618 / H37Rv) OX=83332 GN=Rv1363c PE=1 SV=1	0	17.166	10	3	5	3	261	28.3	4.84	10.19	3	0	0.857	0.736643	81.77	107.7	92.3	55.01	23.64	177.8	59.4	94.5	73.8	113.5	81	852854	302629	456478	352076	600659	391017	941146	314322	500238	390680	600659	428689	High	High	High	High	High	High	1
534	High	Master Protein	P9WNP5	1,4-dihydroxy-2-naphthoyl-CoA synthase OS=Mycobacterium tuberculosis (strain ATCC 25618 / H37Rv) OX=83332 GN=menB PE=1 SV=1	0	10.113	11	3	5	3	314	34.7	6.46	7.15	3	0	0.855	0.321562	12.19	108.8	91.2	21.96	4.31	104.7	94.2	141.6	89.5	87.7	82.3	352635	337085	480446	299733	326050	279100	389142	350109	526503	332598	326050	305990	High	High	High	High	High	High	1
535	High	Master Protein	I6YEB6	Probable short-chain type dehydrogenase/reductase OS=Mycobacterium tuberculosis (strain ATCC 25618 / H37Rv) OX=83332 GN=Rv2766c PE=1 SV=1	0	6.26	7	2	5	2	260	27.1	5.94	6.55	2	0	2.552	0.100201	22.89	54.9	145.1	52.76	9.55	43.7	48.7	106.6	128.6	124.2	148.2	100965	119590	248248	295805	316995	344950	111417	124211	272046	328240	316995	378184	High	High	High	High	High	High	1	Met-loss [N-Term]
536	High	Master Protein	O07242	Possible beta-1,3-glucanase OS=Mycobacterium tuberculosis (strain ATCC 25618 / H37Rv) OX=83332 GN=Rv0315 PE=1 SV=1	0	13.137	15	3	5	3	294	32.2	5.1	10.7	3	0	0.38	0.0710873	9.36	144.9	55.1	15.78	6.58	126.5	171.3	139.6	51.3	58.2	53.1	293020	421478	325731	118235	148758	123769	323355	437763	356956	131199	148758	135693	High	High	High	High	High	High	1
537	High	Master Protein	O53444	Possible glycosyl hydrolase OS=Mycobacterium tuberculosis (strain ATCC 25618 / H37Rv) OX=83332 GN=Rv1096 PE=1 SV=1	0	10.484	13	3	5	3	291	31.1	7.03	4.67	3	0	0.718	0.394144	24.09	113.1	86.9	33.15	7.16	76	112.6	151	86.5	80.8	93.2	191694	301809	383667	216993	225043	236830	211539	313470	420447	240785	225043	259647	High	High	High	High	High	High	1
538	High	Master Protein	P9WKX3	Bacterial proteasome activator OS=Mycobacterium tuberculosis (strain ATCC 25618 / H37Rv) OX=83332 GN=bpa PE=1 SV=1	0	14.004	17	3	5	3	174	18.9	4.68	12.26	3	0	1.112	0.968207	1.42	98.2	101.8	16.4	4.6	86.3	94.9	117.9	96.9	105.5	98.5	143417	167625	197369	160117	193599	164787	158264	174101	216290	177674	193599	180663	High	High	High	High	High	High	1
539	High	Master Protein	O53564	Uncharacterized protein OS=Mycobacterium tuberculosis (strain ATCC 25618 / H37Rv) OX=83332 GN=Rv3519 PE=1 SV=1	0	12.413	11	3	5	3	236	25.9	9.64	8.14	3	0	3.165	0.0698504	45.91	51.3	148.7	31.69	5.96	35.2	50.3	67.5	145.8	159.1	142.2	121613	184606	234850	501239	606763	494808	134203	191739	257363	556199	606763	542480	High	High	High	High	High	High	1
540	High	Master Protein	O53830	Transcriptional regulatory protein OS=Mycobacterium tuberculosis (strain ATCC 25618 / H37Rv) OX=83332 GN=Rv0818 PE=1 SV=3	0	17.69	16	3	5	3	255	27.6	5.4	11.66	3	0	1.502	0.257862	11.68	62.6	137.4	43.4	30.15	40.5	61.5	97.6	172.8	92.4	135.1	14783.6	23850.1	35870.1	62716.1	37211.2	49617.1	16314	24771.6	39308.7	69592.8	37211.2	54397.3	High	High	High	High	High	High	1
541	High	Master Protein	O05574	Conserved serine rich protein OS=Mycobacterium tuberculosis (strain ATCC 25618 / H37Rv) OX=83332 GN=Rv0991c PE=1 SV=3	0	9.476	25	3	5	3	110	11.5	8.75	7.39	3	0	0.986	0.696491	29.81	100.7	99.3	27.26	8.22	81.1	98.6	137.4	100.1	97.3	85.5	683929	883368	1.16676e+06	839713	904980	725742	754733	917500	1.27861e+06	931785	904980	795663	High	High	High	High	High	High	1
542	High	Master Protein	P9WGP7	Epimerase family protein Rv2216 OS=Mycobacterium tuberculosis (strain ATCC 25618 / H37Rv) OX=83332 GN=Rv2216 PE=1 SV=1	0	15.49	13	3	5	3	301	31.7	7.52	9.79	3	0	1.662	0.320395	9.32	84.2	115.8	35.32	21.92	115.1	81.1	56	111.5	143.3	93	704544	527264	344887	678509	967506	573035	777483	547636	377949	752906	967506	628243	High	High	High	High	High	High	1
543	High	Master Protein	P9WJJ7	Nicotinate-nucleotide pyrophosphorylase [carboxylating] OS=Mycobacterium tuberculosis (strain ATCC 25618 / H37Rv) OX=83332 GN=nadC PE=1 SV=1	0	16.821	24	4	5	4	285	29.9	5.26	14.27	4	0	0.878	0.544428	4.68	103.4	96.6	9.77	5.8	113.7	93.5	103.4	96.7	102	90.8	685631	598885	628161	580137	678624	551075	756612	622025	688379	643748	678624	604167	High	High	High	High	High	High	1	Met-loss [N-Term]
544	High	Master Protein	P9WKI3	Uncharacterized oxidoreductase Rv1843c OS=Mycobacterium tuberculosis (strain ATCC 25618 / H37Rv) OX=83332 GN=guaB1 PE=1 SV=1	0	15.552	7	3	5	3	479	49.9	6.35	13.82	3	0	2.088	0.128137	12.82	64.6	135.4	30.33	3.4	60	58.7	97.1	125.3	133.1	125.8	247994	257617	404133	515075	607125	523599	273668	267570	442875	571551	607125	574044	High	High	High	High	High	High	1
545	High	Master Protein	P96258	Possible conserved membrane protein OS=Mycobacterium tuberculosis (strain ATCC 25618 / H37Rv) OX=83332 GN=Rv0412c PE=1 SV=2	0	9.252	6	3	5	3	439	47.1	9.72	7.63	3	0	2.265	0.189977	24.6	61.3	138.7	38.34	8.02	52.5	57.8	101.9	138.8	130.8	118.2	142732	166699	278760	374841	392161	323192	157509	173140	305484	415941	392161	354330	High	High	High	High	High	High	1
546	High	Master Protein	I6YDV4	Probable conserved membrane protein OS=Mycobacterium tuberculosis (strain ATCC 25618 / H37Rv) OX=83332 GN=Rv2609c PE=1 SV=1	0	12.735	9	3	5	3	351	38.1	6.71	7.76	3	0	2.177	0.0836822	38.67	60.9	139.1	39.76	6.28	40.7	59.2	90.6	135	128.8	145.8	190271	294148	426810	628560	665240	686680	209968	305513	467726	697480	665240	752837	High	High	High	High	High	High	1
547	High	Master Protein	P9WIG9	Uncharacterized PE family protein PE23 OS=Mycobacterium tuberculosis (strain ATCC 25618 / H37Rv) OX=83332 GN=PE23 PE=1 SV=1	0	25.541	7	2	5	2	382	36.8	6.16	21.5	2	0	14.604	0.0862186	21.75	13.3	186.7	36.83	28.34	11.9	8	17	148.1	166.9	248.2	60628.2	43234.2	87329.2	751400	940000	1.27484e+06	66904.8	44904.7	95700.9	833789	940000	1.39766e+06	High	High	High	High	High	High	1
548	High	Master Protein	P9WN51	Aminomethyltransferase OS=Mycobacterium tuberculosis (strain ATCC 25618 / H37Rv) OX=83332 GN=gcvT PE=1 SV=1	0	11.234	9	3	5	3	367	38.3	5.39	8.13	3	0	1.316	0.883314	69.92	80.9	119.1	54.98	19.46	66.3	65.2	157.4	87.2	126.2	97.7	87089.5	90980.7	208284	113953	182968	129163	96105.6	94496	228251	126448	182968	141607	High	High	High	High	High	High	1	Met-loss [N-Term]
549	High	Master Protein	O53176	Putative trans-acting enoyl reductase Rv2449c OS=Mycobacterium tuberculosis (strain ATCC 25618 / H37Rv) OX=83332 GN=Rv2449c PE=1 SV=3	0	8.442	7	3	5	2	419	44.4	8.98	6.42	3	0	3.598	0.0975591	70.83	46.7	153.3	52.9	8.82	23.5	46.1	74	151.3	165.9	139.1	17769.7	37091.8	56438.3	113876	138620	106016	19609.3	38524.9	61848.7	126363	138620	116230	High	High	High	High	High	High	1
550	High	Master Protein	I6WXK4	Triple specificity protein phosphatase PtpB OS=Mycobacterium tuberculosis (strain ATCC 25618 / H37Rv) OX=83332 GN=ptpB PE=1 SV=1	0	18.561	20	4	5	4	276	30.1	6.28	5.53	4	0	0.913	0.476268	12.76	106.5	93.5	73.34	4.34	70.2	79.9	240	70.2	72.9	66.8	350201	423087	1.2051e+06	347921	401215	335501	386455	439434	1.32062e+06	386070	401215	367825	High	High	High	High	High	High	1
551	High	Master Protein	P9WHJ5	RNA polymerase-binding protein RbpA OS=Mycobacterium tuberculosis (strain ATCC 25618 / H37Rv) OX=83332 GN=rbpA PE=1 SV=1	0	16.42	41	4	5	4	111	13	5.64	9.59	4	0	0.82	0.252305	15.22	123.3	76.7	15.57	24.62	92.6	122.3	123.8	76	111.8	73.4	339971	476784	457677	277371	452731	271305	375167	495206	501552	307784	452731	297444	High	High	High	High	High	High	1
552	High	Master Protein	P95172	NADH-quinone oxidoreductase subunit J OS=Mycobacterium tuberculosis (strain ATCC 25618 / H37Rv) OX=83332 GN=nuoJ PE=1 SV=1	0	17.182	17	2	5	2	262	27.6	8.51	7.98	2	0	0.312	0.148957	55	154.6	45.4	32.66	10.85	97.9	165.1	195.5	48.5	51.5	41.5	603728	1.08119e+06	1.21357e+06	297482	350007	257499	666230	1.12297e+06	1.32991e+06	330101	350007	282308	High	High	High	High	High	High	1
553	High	Master Protein	I6X827	Conserved protein OS=Mycobacterium tuberculosis (strain ATCC 25618 / H37Rv) OX=83332 GN=Rv3683 PE=1 SV=1	0	4.981	9	3	5	3	319	34.4	9.04	4.78	3	0	2.55	0.171062	61.39	56.3	143.7	63.32	4.21	35.9	50.6	116.2	129.3	129.1	138.9	233525	350365	762339	837406	927928	910331	257701	363902	835420	929225	927928	998036	High	High	High	High	High	High	1
554	High	Master Protein	P9WFV3	Isoleucine--tRNA ligase OS=Mycobacterium tuberculosis (strain ATCC 25618 / H37Rv) OX=83332 GN=ileS PE=1 SV=1	0	16.614	5	3	5	3	1041	117.3	5.21	12.08	3	0	0.782	0.223831	11.86	112.2	87.8	16.8	7.52	106.3	105	139.7	83.1	89.2	76.7	349556	366826	462509	271826	323823	254042	385745	380999	506847	301631	323823	278517	High	High	High	High	High	High	1
555	High	Master Protein	O33358	Possible conserved transmembrane protein OS=Mycobacterium tuberculosis (strain ATCC 25618 / H37Rv) OX=83332 GN=Rv0513 PE=1 SV=1	0	12.919	20	3	5	3	182	19.4	7.52	12.4	3	0	1.67	0.237675	34.12	80.9	119.1	34.02	7.48	55.4	77.4	110.2	113.9	129.3	113.8	140529	208398	281279	287125	361511	290271	155077	216450	308244	318608	361511	318237	High	High	High	High	High	High	1
556	High	Master Protein	O07236	Possible conserved exported protein OS=Mycobacterium tuberculosis (strain ATCC 25618 / H37Rv) OX=83332 GN=Rv0309 PE=1 SV=1	0	16.538	16	3	5	3	218	22.5	8.25	14.09	3	0	0.671	0.0676766	8.06	119.3	80.7	8.7	9.08	108.2	121.2	128.8	72.7	87.1	82	535632	636952	641820	357636	475659	408519	591084	661562	703347	396850	475659	447877	High	High	High	High	High	High	1
557	High	Master Protein	P95160	Type II NADH:quinone oxidoreductase Ndh OS=Mycobacterium tuberculosis (strain ATCC 25618 / H37Rv) OX=83332 GN=ndh PE=1 SV=1	0	12.42	6	3	5	3	463	49.6	9.26	14.76	3	0	3.358	0.062767	35.5	46.5	153.5	33.47	1.03	29.8	46.6	60.2	153.5	156.3	153.7	205460	341256	418153	1.05287e+06	1.19007e+06	1.0673e+06	226731	354441	458239	1.16831e+06	1.19007e+06	1.17013e+06	High	High	High	High	High	High	1
558	High	Master Protein	P9WM91	Uncharacterized protein Rv0036c OS=Mycobacterium tuberculosis (strain ATCC 25618 / H37Rv) OX=83332 GN=Rv0036c PE=1 SV=1	0	19.803	11	2	4	2	257	27.5	5.03	15.84	2	0	1.498	0.148851	15.82	79.6	120.4	9.75	13.17	81.3	68	80.6	121.8	140.3	107.9	462855	411365	461948	689430	880627	617792	510772	427259	506232	765024	880627	677312	High	High	High	High	High	High	1	Met-loss [N-Term]
559	High	Master Protein	P9WNT7	DNA polymerase III subunit alpha OS=Mycobacterium tuberculosis (strain ATCC 25618 / H37Rv) OX=83332 GN=dnaE1 PE=1 SV=1	0	9.222	2	2	4	2	1184	129.2	5.81	5.58	2	0	1.03	0.628283	55.01	103.9	96.1	64.88	6.95	57.1	88.9	199.5	80.6	91.6	82.3	28914.8	47820.4	101683	40595.3	51143.6	41907.1	31908.3	49668.1	111430	45046.4	51143.6	45944.6	High	High	High	High	High	High	1
560	High	Master Protein	P9WMH9	Uncharacterized HTH-type transcriptional regulator Rv0474 OS=Mycobacterium tuberculosis (strain ATCC 25618 / H37Rv) OX=83332 GN=Rv0474 PE=1 SV=1	0	11.076	24	3	4	3	140	15.4	5.35	4.71	3	0	1.883	0.142944	3.25	68.4	131.6	34.49	6.41	60.4	64.3	108.7	113.8	123.7	129.2	98412.5	111228	178295	184306	222319	211914	108601	115526	195387	204515	222319	232331	High	High	High	High	High	High	1
561	High	Master Protein	O50397	Possible oxidoreductase OS=Mycobacterium tuberculosis (strain ATCC 25618 / H37Rv) OX=83332 GN=Rv3368c PE=1 SV=1	0	13.257	13	2	4	2	214	23.7	6.39	14.11	2	0	0.637	0.212151	22.98	124.9	75.1	26.32	14.33	105.4	111.6	166.5	67.1	84	65.3	393743	442580	626189	249281	346308	245394	434505	459680	686218	276614	346308	269036	High	High	High	High	High	High	1
562	High	Master Protein	O53158	Probable acyl-CoA dehydrogenase FadE15 OS=Mycobacterium tuberculosis (strain ATCC 25618 / H37Rv) OX=83332 GN=fadE15 PE=1 SV=1	0	9.098	5	3	4	2	609	65.9	5.27	6.85	3	0	0.806	0.491434	49.11	110.8	89.2	95.41	11.98	52.4	75.6	297.7	63.2	60.9	50.2	61126	93614.3	349362	73249	78351.4	58854.6	67454.2	97231.4	382854	81280.6	78351.4	64524.8	High	High	High	High	High	High	1
563	High	Master Protein	P9WNH1	Putative non-heme bromoperoxidase BpoC OS=Mycobacterium tuberculosis (strain ATCC 25618 / H37Rv) OX=83332 GN=bpoC PE=1 SV=1	0	7.151	6	2	4	2	262	28.4	5.47	10.76	2	0	1.796	0.0901478	23.89	69.8	130.2	19.03	4.63	68.8	58.5	85.2	123.6	135.5	128.4	426007	384415	530924	761063	925707	799711	470110	399268	581820	844511	925707	876758	High	High	High	High	High	High	1
564	High	Master Protein	P9WHS9	Putative succinyl-diaminopimelate desuccinylase DapE OS=Mycobacterium tuberculosis (strain ATCC 25618 / H37Rv) OX=83332 GN=dapE PE=1 SV=1	0	9.894	6	2	4	2	354	37.3	5.55	8.91	2	0	0.566	0.224257	22.84	131.3	68.7	38.88	4.65	195	93.3	119.4	62.4	62.4	67.6	492466	250295	303560	156609	173896	171697	543449	259966	332661	173781	173896	188238	High	High	High	High	High	High	1
565	High	Master Protein	P95202	Possible secreted protein OS=Mycobacterium tuberculosis (strain ATCC 25618 / H37Rv) OX=83332 GN=Rv0394c PE=1 SV=1	0	13.762	13	2	4	2	239	25.3	5.92	9.48	2	0	1.199	0.583872	8.39	88.9	111.1	23.18	4.01	83.5	82.3	121.3	100.1	104.3	108.5	238537	249799	348994	284500	328767	312035	263232	259451	382450	315694	328767	342098	High	High	High	High	High	High	1
566	High	Master Protein	O50460	Probable short-chain type dehydrogenase/reductase OS=Mycobacterium tuberculosis (strain ATCC 25618 / H37Rv) OX=83332 GN=Rv1245c PE=1 SV=1	0	20.188	13	2	4	2	276	29.2	7.71	16.16	2	0	4.825	0.0676766	51.56	33.9	166.1	34.64	8.26	31.9	27.5	51.5	154	178.5	156.6	51573.2	47127.6	83828.6	247460	318296	254692	56912.4	48948.5	91864.8	274593	318296	279230	High	High	High	High	High	High	1
567	High	Master Protein	P9WKL3	Uncharacterized protein Rv0559c OS=Mycobacterium tuberculosis (strain ATCC 25618 / H37Rv) OX=83332 GN=Rv0559c PE=1 SV=1	0	6.696	13	2	4	2	112	12.1	8.5	10.81	2	0	0.171	0.060913	19.36	170.8	29.2	5.64	12.93	170.8	159.6	178.7	29.2	34.7	27.1	2.04779e+06	2.03363e+06	2.15731e+06	348613	458702	326502	2.25979e+06	2.1122e+06	2.36411e+06	386837	458702	357958	High	High	High	High	High	High	1
568	High	Master Protein	P95141	4-hydroxyphenylalkanoate adenylyltransferase OS=Mycobacterium tuberculosis (strain ATCC 25618 / H37Rv) OX=83332 GN=fadD29 PE=1 SV=1	0	9.511	4	3	4	3	619	67.4	6.43	8.13	3	0	1.284	0.321562	26.99	79	121	34.82	13.16	56.8	78.2	114.1	130.8	100.4	119.8	172558	252175	348667	394810	336224	365933	190422	261919	382091	438099	336224	401188	High	High	High	High	High	High	1
569	High	Master Protein	P9WGQ9	Uncharacterized oxidoreductase Rv0769 OS=Mycobacterium tuberculosis (strain ATCC 25618 / H37Rv) OX=83332 GN=Rv0769 PE=1 SV=1	0	16.891	21	3	4	3	248	25.9	6.33	11.42	3	0	2.238	0.114328	28.39	64.8	135.2	5.94	21.1	57.2	61.3	64.5	128.1	172.2	116.7	15508.4	17661.7	17589.8	34521.4	51493.9	31818.4	17114	18344.1	19276	38306.6	51493.9	34883.9	High	High	High	High	High	High	1
570	High	Master Protein	P9WIT1	Uncharacterized FAD-linked oxidoreductase Rv2280 OS=Mycobacterium tuberculosis (strain ATCC 25618 / H37Rv) OX=83332 GN=Rv2280 PE=1 SV=1	0	10.899	8	3	4	3	459	48	5.02	6.58	3	0	1.491	0.112535	1.11	75.9	124.1	27.58	8.14	51.8	77.5	92	126.9	115.6	136.2	196262	312080	350890	477845	483382	519142	216580	324138	384528	530240	483382	569158	High	High	High	High	High	High	1
571	High	Master Protein	O06391	Uncharacterized protein Rv0525 OS=Mycobacterium tuberculosis (strain ATCC 25618 / H37Rv) OX=83332 GN=Rv0525 PE=1 SV=1	0	20.124	21	3	4	3	202	22.2	6.73	14.3	3	0	1.9	0.372583	78.79	68.2	131.8	77.76	1.52	23.4	64.3	139.7	126	122.2	124.3	114917	335059	689375	614163	661153	613414	126814	348005	755461	681504	661153	672513	High	High	High	High	High	High	1	Met-loss [N-Term]
572	High	Master Protein	P9WLD5	Uncharacterized protein Rv2302 OS=Mycobacterium tuberculosis (strain ATCC 25618 / H37Rv) OX=83332 GN=Rv2302 PE=1 SV=1	0	10.394	24	2	4	2	80	8.6	6.52	12.74	2	0	0.229	0.0597739	3.25	163.3	36.7	6.99	5.11	173.6	150.9	162.7	39.8	36.5	36.5	2.98541e+06	2.75737e+06	2.81653e+06	681015	692232	631938	3.29448e+06	2.86391e+06	3.08654e+06	755686	692232	692821	High	High	High	High	High	High	1
573	High	Master Protein	P9WM45	Protein Rv1269c OS=Mycobacterium tuberculosis (strain ATCC 25618 / H37Rv) OX=83332 GN=Rv1269c PE=1 SV=1	0	10.113	18	2	4	2	124	12.5	8.48	9.19	2	0	0.488	0.194409	27.59	137.8	62.2	37.46	4.8	96	127.7	199.1	57.6	62.4	57.3	162166	229182	338608	96746.3	116227	97433.4	178955	238037	371068	107354	116227	106821	High	High	High	High	High	High	1
574	High	Master Protein	P95105	FMN_red domain-containing protein OS=Mycobacterium tuberculosis (strain ATCC 25618 / H37Rv) OX=83332 GN=Rv3054c PE=1 SV=4	0	14.394	13	2	4	2	184	19.1	5.07	11.04	2	0	0.599	0.237675	35.39	127.2	72.8	32.62	9.64	91	125	175.6	71.5	74.9	62	66305.8	96849.9	128899	51868.2	60240.3	45481.8	73170.2	100592	141256	57555.4	60240.3	49863.7	High	High	High	High	High	High	1
575	High	Master Protein	P9WK19	Methionine aminopeptidase 2 OS=Mycobacterium tuberculosis (strain ATCC 25618 / H37Rv) OX=83332 GN=map PE=1 SV=1	0	15.207	8	2	4	2	285	30.9	5.24	14.87	2	0	1.554	0.918232	47.4	73.3	126.7	71.02	9.22	59.9	54.6	176.6	93.1	112.1	103.6	543514	526593	1.61267e+06	840193	1.12196e+06	946199	599782	546939	1.76727e+06	932318	1.12196e+06	1.03736e+06	High	High	High	High	High	High	1
576	High	Master Protein	L7N657	Conserved protein TB18.5 OS=Mycobacterium tuberculosis (strain ATCC 25618 / H37Rv) OX=83332 GN=TB18.5 PE=1 SV=1	0	6.375	11	2	4	2	161	17.7	4.97	9.59	2	0	0.491	0.10329	7.86	134.2	65.8	16.59	7.03	126.9	124.6	165.6	62.2	64.5	56.2	356583	371993	468760	173958	200145	159059	393499	386366	513698	193031	200145	174384	High	High	High	High	High	High	1
577	High	Master Protein	I6YGX2	Penicillin-insensitive transglycosylase OS=Mycobacterium tuberculosis (strain ATCC 25618 / H37Rv) OX=83332 GN=ponA2 PE=1 SV=1	0	12.823	4	3	4	3	810	84.6	5.52	6.97	3	0	0.518	0.145415	21.4	133.4	66.6	22.54	12.23	114.4	170.5	121.5	59.3	60.7	73.6	366158	579733	391598	188759	214279	237134	404065	602133	429138	209456	214279	259980	High	High	High	High	High	High	1
578	High	Master Protein	P9WM51	Uncharacterized protein Rv1260 OS=Mycobacterium tuberculosis (strain ATCC 25618 / H37Rv) OX=83332 GN=Rv1260 PE=1 SV=1	0	9.323	8	3	4	3	372	41.3	5.03	8.01	3	0	0.939	0.401846	5.65	108	92	18.47	8.2	91.7	105	131.4	89.5	98.6	83.8	526679	640485	759782	511147	624475	484388	581204	665232	832618	567193	624475	531055	High	High	High	High	High	High	1
579	High	Master Protein	Q10782	Possible ketoacyl reductase OS=Mycobacterium tuberculosis (strain ATCC 25618 / H37Rv) OX=83332 GN=Rv1544 PE=1 SV=1	0	7.388	6	2	4	2	267	28.2	8.34	6.07	2	0	3.198	0.062767	12.23	53.5	146.5	13.95	9.77	40.9	52.6	52.6	141.5	168.3	144.1	337665	461993	438089	1.16258e+06	1.53471e+06	1.19899e+06	372623	479843	480086	1.29006e+06	1.53471e+06	1.3145e+06	High	High	High	High	High	High	1
580	High	Master Protein	O53361	Phosphatidylinositol-3-phosphatase OS=Mycobacterium tuberculosis (strain ATCC 25618 / H37Rv) OX=83332 GN=sapM PE=1 SV=1	0	8.128	8	2	4	2	299	31.8	6.64	7.57	2	0	3.292	0.0614806	2.02	49.1	150.9	8.02	9.55	43.2	47.7	50.8	142.4	146.5	169.5	90183.5	105609	106639	295218	337058	355653	99519.8	109689	116862	327588	337058	389917	High	High	High	High	High	High	1
581	High	Master Protein	P95146	Probable reductase OS=Mycobacterium tuberculosis (strain ATCC 25618 / H37Rv) OX=83332 GN=Rv1869c PE=1 SV=1	0	16.729	10	3	4	3	411	43.6	5.14	8.46	3	0	1.319	0.90264	12.72	90.6	109.4	38.1	10.26	73	79.8	140.7	96.4	114.3	95.9	499321	579275	968497	655212	861975	659512	551014	601657	1.06134e+06	727054	861975	723052	High	High	High	High	High	High	1
582	High	Master Protein	P9WI55	Inorganic pyrophosphatase OS=Mycobacterium tuberculosis (strain ATCC 25618 / H37Rv) OX=83332 GN=ppa PE=1 SV=1	0	8.524	10	2	4	2	162	18.3	4.93	6.63	2	0	0.444	0.372583	35.64	132.1	67.9	46.73	21.08	67.8	131.1	188.3	87.4	58.1	67.3	61461.3	126326	171998	78840.7	58201	61480.7	67824.2	131207	188486	87485.4	58201	67404	High	High	High	High	High	High	1
583	High	Master Protein	P9WPS3	Probable copper-exporting P-type ATPase V OS=Mycobacterium tuberculosis (strain ATCC 25618 / H37Rv) OX=83332 GN=ctpV PE=1 SV=1	0	7.63	3	2	4	2	770	80.1	9.09	5.99	2	0	2.243	0.106351	5.37	62.6	137.4	30.22	5.14	55.4	59.2	93.5	124.3	137.7	129.9	118293	134319	200953	263887	324272	278984	130539	139509	220217	292821	324272	305863	High	High	High	High	High	High	1
584	High	Master Protein	L7N668	Uncharacterized protein OS=Mycobacterium tuberculosis (strain ATCC 25618 / H37Rv) OX=83332 GN=Rv3196A PE=1 SV=1	0	10.064	39	2	4	2	66	7.3	5.05	7.49	2	0	0.465	0.0739992	19.97	135.3	64.7	16.63	19.57	117.3	162	131.8	63	75.3	50.6	105613	154974	119563	56407.2	74803.4	45893.2	116547	160962	131024	62592.1	74803.4	50314.7	High	High	High	High	High	High	1
585	High	Master Protein	P9WPI1	ESX-5 secretion system protein EccA5 OS=Mycobacterium tuberculosis (strain ATCC 25618 / H37Rv) OX=83332 GN=eccA5 PE=1 SV=1	0	11.425	4	2	4	2	610	67.7	5.48	11.7	2	0	2.48	0.0676766	13.2	52.9	147.1	14.27	9.05	52.6	49.7	64.7	130.5	156.4	146.2	221536	222486	274366	546382	726807	619568	244471	231083	300668	606291	726807	679259	High	High	High	High	High	High	1
586	High	Master Protein	L7N655	Alanine aminopeptidase OS=Mycobacterium tuberculosis (strain ATCC 25618 / H37Rv) OX=83332 GN=pepN PE=1 SV=1	0	8.938	6	3	4	3	861	94.2	5.07	2.33	3	0	1.058	0.719507	9.53	97.2	102.8	23.75	4	88.3	91.4	132.6	99.4	96.6	91.8	202194	222359	305731	226330	244253	211592	223127	230950	335040	251147	244253	231977	High	High	High	High	High	High	1
587	High	Master Protein	P9WKE7	Homoserine kinase OS=Mycobacterium tuberculosis (strain ATCC 25618 / H37Rv) OX=83332 GN=thrB PE=1 SV=1	0	11.03	7	2	4	2	316	32.3	5.11	11.39	2	0	0.856	0.289325	15.5	107.7	92.3	14.78	3.41	106.1	96.4	128.2	90.8	92.2	86.3	304885	294261	370893	259608	292235	249698	336448	305630	406448	288073	292235	273755	High	High	High	High	High	High	1
588	High	Master Protein	P9WIE3	Alkyl hydroperoxide reductase E OS=Mycobacterium tuberculosis (strain ATCC 25618 / H37Rv) OX=83332 GN=ahpE PE=1 SV=1	0	9.349	11	2	4	2	153	16.8	5.48	10.18	2	0	0.774	0.206909	14.44	119.7	80.3	16.61	12.28	121.8	95.2	132.9	94.3	81.7	74	352000	292356	386852	271025	260473	215385	388441	303652	423937	300742	260473	236136	High	High	High	High	High	High	1
589	High	Master Protein	P9WI83	Serine/threonine-protein kinase PknA OS=Mycobacterium tuberculosis (strain ATCC 25618 / H37Rv) OX=83332 GN=pknA PE=1 SV=1	0	9.579	5	2	4	2	431	45.6	10.64	11.99	2	0	4.696	0.0632436	33.87	35.1	164.9	51.51	3.55	26.4	33.5	67.2	152.2	157.3	163.4	111585	150524	286376	640177	734204	695551	123137	156340	313829	710370	734204	762562	High	High	High	High	High	High	1
590	High	Master Protein	P9WI93	Putative pterin-4-alpha-carbinolamine dehydratase OS=Mycobacterium tuberculosis (strain ATCC 25618 / H37Rv) OX=83332 GN=Rv1159.1 PE=1 SV=1	0	11.212	45	3	4	3	94	10.4	5.69	7.28	3	0	0.3	0.060913	9.2	153.4	46.6	6.32	11.23	162.8	151.1	143.7	45.9	53.4	43	668208	659032	593844	187437	241706	177823	737385	684496	650772	207989	241706	194955	High	High	High	High	High	High	1	Met-loss [N-Term]
591	High	Master Protein	P9WJM7	Mycothiol acetyltransferase OS=Mycobacterium tuberculosis (strain ATCC 25618 / H37Rv) OX=83332 GN=mshD PE=1 SV=1	0	17.404	18	4	4	4	315	33.6	8.5	9.23	4	0	0.596	0.19903	20.6	120.5	79.5	29.91	11.18	91.3	115	163.6	75.9	68.6	85.6	125467	167939	226473	103737	103992	118497	138456	174427	248183	115112	103992	129913	High	High	High	High	High	High	1
592	High	Master Protein	O05779	Cell division ATP-binding protein FtsE OS=Mycobacterium tuberculosis (strain ATCC 25618 / H37Rv) OX=83332 GN=ftsE PE=1 SV=2	0	3.357	7	2	4	2	230	25.7	9.26	4.43	2	0	2.564	0.233205	27.44	63.1	136.9	45.99	16.18	42.7	59.7	104	129.7	153.2	110.8	176208	262032	432276	532559	697941	460497	194450	272156	473716	590953	697941	504863	High	High	High	High	High	High	1
593	High	Master Protein	P9WFW1	Cysteine--tRNA ligase OS=Mycobacterium tuberculosis (strain ATCC 25618 / H37Rv) OX=83332 GN=cysS PE=1 SV=1	0	12.809	6	2	4	2	469	51.8	6.42	9.36	2	0	1.358	0.547729	2.09	87.4	112.6	24.36	5.02	77.4	82.8	119.1	106.6	112.4	101.7	219854	249878	340659	301137	352482	290836	242615	259532	373316	334155	352482	318856	High	High	High	High	High	High	1
594	High	Master Protein	P95198	Conserved protein OS=Mycobacterium tuberculosis (strain ATCC 25618 / H37Rv) OX=83332 GN=Rv0390 PE=1 SV=2	0	3.559	9	2	4	2	140	15.4	4.82	4.03	2	0	0.404	0.0785592	5.03	142.5	57.5	14.3	4.6	133.4	135	170.4	55.7	54.5	51	784354	843830	1.00911e+06	325996	353855	301787	865555	876434	1.10585e+06	361740	353855	330862	High	High	High	High	High	High	1
595	High	Master Protein	P9WMM3	Imidazole glycerol phosphate synthase subunit HisF OS=Mycobacterium tuberculosis (strain ATCC 25618 / H37Rv) OX=83332 GN=hisF PE=1 SV=1	0	7.807	7	2	4	2	267	27.2	4.89	8.99	2	0	0.826	0.361366	14.78	109.5	90.5	38.38	1.06	87.2	98.5	171.4	80	81.4	81.5	280014	336135	554178	255393	288265	263558	309003	349122	607304	283396	288265	288951	High	High	High	High	High	High	1
596	High	Master Protein	P9WHN1	Phosphoribosylaminoimidazole-succinocarboxamide synthase OS=Mycobacterium tuberculosis (strain ATCC 25618 / H37Rv) OX=83332 GN=purC PE=1 SV=1	0	18.269	12	3	4	3	297	32.9	5.34	8.34	3	0	1.318	0.19093	23.52	83	117	17.81	4.74	80.8	76.5	105.4	106.5	116.8	113.9	219073	220409	287795	287048	349461	310609	241753	228925	315384	318522	349461	340534	High	High	High	High	High	High	1
597	High	Master Protein	P9WPG9	Probable CDP-diacylglycerol pyrophosphatase OS=Mycobacterium tuberculosis (strain ATCC 25618 / H37Rv) OX=83332 GN=cdh PE=1 SV=1	0	11.171	11	3	4	3	260	28.6	6.55	6.41	3	0	2.4	0.346619	66.1	62.4	137.6	73.82	9.27	32.4	56.4	139.3	112.3	135.3	124.4	25918.5	47959.9	112343	89430.8	119536	100294	28601.7	49813	123112	99236.6	119536	109957	High	High	High	High	High	High	1
598	High	Master Protein	P9WPJ7	Beta-carbonic anhydrase 1 OS=Mycobacterium tuberculosis (strain ATCC 25618 / H37Rv) OX=83332 GN=mtcA1 PE=1 SV=1	0	12.431	28	3	4	3	163	18.2	5.81	10.38	3	0	0.356	0.0846659	35.63	147.5	52.5	13.24	14.75	139.8	132.1	169	49.8	62	47.4	621580	624457	756925	220184	304109	212038	685930	648585	829487	244327	304109	232466	High	High	High	High	High	High	1
599	High	Master Protein	P9WHJ7	Ribosome-binding factor A OS=Mycobacterium tuberculosis (strain ATCC 25618 / H37Rv) OX=83332 GN=rbfA PE=1 SV=1	0	11.944	21	2	4	2	183	19	5.67	13.65	2	0	1.534	0.409448	13.07	80.6	119.4	34.05	8.78	73.7	67.8	122.4	123	104	109.1	268044	262068	448242	445063	417630	399365	295794	272193	491213	493863	417630	437842	High	High	High	High	High	High	1
600	High	Master Protein	O53289	Phosphoserine phosphatase SerB2 OS=Mycobacterium tuberculosis (strain ATCC 25618 / H37Rv) OX=83332 GN=serB2 PE=1 SV=1	0	15.449	9	3	4	3	409	43	4.93	9.29	3	0	1.605	0.10329	14.19	76.8	123.2	8.82	8.97	76.4	67.2	79.9	122.7	137.9	115.9	290989	271623	306090	464540	579353	444149	321114	282118	335433	515475	579353	486940	High	High	High	High	High	High	1
601	High	Master Protein	P9WGH9	ECF RNA polymerase sigma factor SigH OS=Mycobacterium tuberculosis (strain ATCC 25618 / H37Rv) OX=83332 GN=sigH PE=1 SV=1	0	18.073	17	2	4	2	216	24.2	5.07	18.43	2	0	0.72	0.26872	28.57	117	83	28.88	1.01	112.5	89.6	157.7	81	79.9	79.4	278536	235644	393044	199346	218186	197856	307372	244749	430723	221203	218186	216919	High	High	High	High	High	High	1	Met-loss [N-Term]
602	High	Master Protein	P9WHW5	Serine/threonine protein phosphatase PstP OS=Mycobacterium tuberculosis (strain ATCC 25618 / H37Rv) OX=83332 GN=pstP PE=1 SV=1	0	11.897	5	2	4	2	514	53.8	5.22	7.76	2	0	2.416	0.0676766	12.91	58.3	141.7	19.89	12.1	58.6	50	73.9	154.1	120.9	142.5	127121	115203	161361	332101	289143	310869	140282	119654	176830	368515	289143	340819	High	High	High	High	High	High	1
603	High	Master Protein	P96281	Putative conserved ATPase OS=Mycobacterium tuberculosis (strain ATCC 25618 / H37Rv) OX=83332 GN=Rv0435c PE=1 SV=2	0	12.407	4	2	4	2	728	75.3	5.35	6.88	2	0	1.651	0.0962406	1.79	74.9	125.1	20.78	4.06	69.5	71.7	99.5	114.8	119.9	124.6	101002	110663	145450	165871	192093	182090	111458	114939	159394	184059	192093	199633	High	High	High	High	High	High	1
604	High	Master Protein	O05855	Probable ATP-dependent RNA helicase RhlE OS=Mycobacterium tuberculosis (strain ATCC 25618 / H37Rv) OX=83332 GN=rhlE PE=1 SV=1	0	16.722	7	3	4	3	527	56.7	9.01	11.2	3	0	1.379	0.584176	56.27	93.8	106.2	38.64	14.28	54.8	92.1	124.8	104.3	127	97	60025.8	107090	137545	113524	153328	106830	66240	111227	150731	125972	153328	117122	High	High	High	High	High	High	1
605	High	Master Protein	P9WHH9	Dihydrolipoyl dehydrogenase OS=Mycobacterium tuberculosis (strain ATCC 25618 / H37Rv) OX=83332 GN=lpdC PE=1 SV=1	0	10.162	6	3	4	3	464	49.2	5.86	3.09	3	0	0.459	0.194805	1.76	135.2	64.8	12.02	27.57	131.5	109.6	138.8	60.4	96.7	63	127165	112542	135119	58087.5	103131	61308	140330	116891	148072	64456.6	103131	67214.6	High	High	High	High	High	High	1
606	High	Master Protein	P9WL31	Uncharacterized protein Rv2895c OS=Mycobacterium tuberculosis (strain ATCC 25618 / H37Rv) OX=83332 GN=Rv2895c PE=1 SV=1	0	7.631	6	2	4	2	283	30.6	5.73	10.87	2	0	0.47	0.0919987	3.32	139	61	22.87	16.59	147.4	103.6	165.3	69.3	49.8	64.6	247549	184922	279636	115741	92369.7	109309	273176	192067	306443	128432	92369.7	119840	High	High	High	High	High	High	1
607	High	Master Protein	I6YEH6	Probable enoyl-CoA hydratase EchA16 (Enoyl hydrase) (Unsaturated acyl-CoA hydratase) (Crotonase) OS=Mycobacterium tuberculosis (strain ATCC 25618 / H37Rv) OX=83332 GN=echA16 PE=1 SV=1	0	11.565	8	2	4	2	249	26.6	6.23	11.12	2	0	0.569	0.0827413	7.97	127.7	72.3	12.72	6.54	124.9	115.7	147.7	75.1	65.9	70.7	515581	507753	614107	308548	300294	293907	568957	527372	672978	342379	300294	322223	High	High	High	High	High	High	1	Met-loss [N-Term]
608	High	Master Protein	O53749	Conserved protein OS=Mycobacterium tuberculosis (strain ATCC 25618 / H37Rv) OX=83332 GN=Rv0464c PE=1 SV=1	0	14.144	13	2	4	2	190	21.3	9.72	12.43	2	0	3.818	0.0716917	34.12	44.1	155.9	45.64	6.68	30.2	42.4	73.3	142	162	150	215567	321582	526572	1.00691e+06	1.27531e+06	1.07686e+06	237883	334007	577052	1.11731e+06	1.27531e+06	1.18061e+06	High	High	High	High	High	High	1
609	High	Master Protein	P9WPE3	CinA-like protein OS=Mycobacterium tuberculosis (strain ATCC 25618 / H37Rv) OX=83332 GN=cinA PE=1 SV=1	0	12.077	5	2	4	2	430	45.5	5.81	12.44	2	0	1.851	0.0807937	1.68	69.6	130.4	10.04	8.38	68.6	58.1	70.3	127	147.3	128.6	305696	275082	315237	562570	723718	576489	337343	285711	345457	624254	723718	632030	High	High	High	High	High	High	1
610	High	Master Protein	I6XF60	Conserved alanine and arginine rich protein OS=Mycobacterium tuberculosis (strain ATCC 25618 / H37Rv) OX=83332 GN=Rv2731 PE=1 SV=1	0	15.114	7	3	4	3	450	49.8	6.6	8.78	3	0	1.604	0.0762992	12.36	76.7	123.3	19.53	2.39	58.9	87.7	77	123.9	128.9	123.6	175712	277958	231423	367690	424507	371087	193903	288697	253609	408006	424507	406839	High	High	High	High	High	High	1
611	High	Master Protein	P95197	Probable phosphoribosylglycinamide formyltransferase 2 PurT (GART 2) (Gar transformylase 2) (5'-phosphoribosylglycinamide transformylase 2) (Formate-dependent gar transformylase) OS=Mycobacterium tuberculosis (strain ATCC 25618 / H37Rv) OX=83332 GN=purT PE=1 SV=2	0	8.103	8	3	4	3	419	43.7	4.91	7.1	3	0	0.417	0.28589	42.06	131.6	68.4	56.77	18.86	71.1	119.4	224.8	62.1	49.7	72.9	27643.2	49300.7	87981.6	24003.2	21328.7	28535.7	30505	51205.6	96415.9	26635.1	21328.7	31285	High	High	High	High	High	High	1
612	High	Master Protein	P9WIV1	Transcription antitermination protein NusB OS=Mycobacterium tuberculosis (strain ATCC 25618 / H37Rv) OX=83332 GN=nusB PE=1 SV=1	0	12.325	15	2	4	2	156	16.7	7.15	5.97	2	0	0.483	0.237675	32.78	134.9	65.1	46.51	4.62	115.1	95.7	219.8	55.6	59.4	54.4	284796	251712	547792	136817	162140	135442	314280	261438	600305	151819	162140	148491	High	High	High	High	High	High	1
613	High	Master Protein	P9WHN5	Prokaryotic ubiquitin-like protein Pup OS=Mycobacterium tuberculosis (strain ATCC 25618 / H37Rv) OX=83332 GN=pup PE=1 SV=1	0	32.988	33	2	4	2	64	6.9	4.18	21.2	2	0	0.899	0.829919	23.93	93.2	106.8	38.92	34.89	97.7	65.3	144.6	121.9	58.6	111.9	694622	493184	1.03581e+06	862653	460349	801179	766533	512240	1.13511e+06	957241	460349	878368	High	High	High	High	High	High	1
614	High	Master Protein	O50431	Probable NADPH dependent 2,4-dienoyl-CoA reductase FadH (2,4-dienoyl coenzyme A reductase) (4-enoyl-CoA reductase) OS=Mycobacterium tuberculosis (strain ATCC 25618 / H37Rv) OX=83332 GN=fadH PE=1 SV=1	0	7.868	3	2	4	2	674	72.9	9.51	7.59	2	0	2.211	0.127719	47.2	62.3	137.7	32.52	8.32	43.3	61.2	84.1	149.3	135.4	126.7	113130	170044	221259	388141	390548	333353	124842	176614	242469	430700	390548	365470	High	High	High	High	High	High	1
615	High	Master Protein	P95125	Carboxylic ester hydrolase LipN OS=Mycobacterium tuberculosis (strain ATCC 25618 / H37Rv) OX=83332 GN=lipN PE=1 SV=1	0	8.323	7	3	4	3	376	40.1	6.4	8.35	3	0	1.373	0.367319	41.79	75	125	43.9	16.8	51.6	71.6	121.1	138.1	98.3	119.4	86230.8	126966	203575	229271	181055	200629	95157.9	131872	223090	254410	181055	219959	High	High	High	High	High	High	1
616	High	Master Protein	P9WH93	50S ribosomal protein L34 OS=Mycobacterium tuberculosis (strain ATCC 25618 / H37Rv) OX=83332 GN=rpmH PE=1 SV=1	0	2.977	28	2	4	2	47	5.6	13.14	8.14	2	0	0.372	0.0960306	26.44	143	57	19.33	6.69	126.2	134.3	178.8	57.2	50	53.6	1.38895e+06	1.57064e+06	1.98134e+06	625536	607003	593652	1.53275e+06	1.63133e+06	2.17128e+06	694124	607003	650847	High	High	High	High	High	High	1
617	High	Master Protein	P9WP31	D-alanine--D-alanine ligase OS=Mycobacterium tuberculosis (strain ATCC 25618 / H37Rv) OX=83332 GN=ddl PE=1 SV=1	0	7.481	5	2	4	2	373	39.7	5.5	10.25	2	0	3.006	0.0684123	3	53.4	146.6	20.89	6.62	50.8	46.5	68.3	155.9	139.7	138.9	383435	372513	518564	1.16943e+06	1.16302e+06	1.0546e+06	423130	386906	568276	1.29765e+06	1.16302e+06	1.1562e+06	High	High	High	High	High	High	1
618	High	Master Protein	P9WNB1	ESX-1 secretion system protein EccCb1 OS=Mycobacterium tuberculosis (strain ATCC 25618 / H37Rv) OX=83332 GN=eccCb1 PE=1 SV=1	0	14.621	4	2	4	2	591	64.5	6.67	12.34	2	0	3.078	0.0716917	30.27	49	151	20.85	8.35	46.8	43.9	63.7	144.1	162.5	138.9	111904	111358	153432	342527	428678	334269	123489	115660	168140	380085	428678	366474	High	High	High	High	High	High	1
619	High	Master Protein	I6XWF9	Uncharacterized protein OS=Mycobacterium tuberculosis (strain ATCC 25618 / H37Rv) OX=83332 GN=Rv0863 PE=1 SV=1	0	13.122	57	2	4	2	93	10.1	5.39	3.99	2	0	0.641	0.138395	16.27	114.3	85.7	16.65	12.11	107.2	110.5	143.5	68.7	87.1	82.9	132969	145607	179161	84737.3	119216	103407	146735	151233	196336	94028.5	119216	113370	High	High	High	High	High	High	1
620	High	Master Protein	P72047	Probable O-antigen/lipopolysaccharide transport ATP-binding protein ABC transporter RfbE OS=Mycobacterium tuberculosis (strain ATCC 25618 / H37Rv) OX=83332 GN=rfbE PE=1 SV=2	0	7.629	8	2	4	2	273	30	6.74	5.25	2	0	2.968	0.30451	51	49.7	150.3	89.18	8.81	30.5	40.3	147.6	121.8	119.7	140.1	57404.5	80516.6	279310	227716	248200	264996	63347.3	83627.6	306086	252684	248200	290526	High	High	High	High	High	High	1
621	High	Master Protein	P9WFT1	Tyrosine--tRNA ligase OS=Mycobacterium tuberculosis (strain ATCC 25618 / H37Rv) OX=83332 GN=tyrS PE=1 SV=1	0	11.512	9	2	3	2	424	46.3	6.48	8	2	0	0.754	0.108171	5.58	117	83	7	13.09	107.8	119	123.8	84.4	71.6	93.3	27256.9	31965.4	31504.3	21223.8	19978.9	23729	30078.7	33200.4	34524.4	23550.9	19978.9	26015.1	High	High	High	High	High	High	1
622	High	Master Protein	O53370	Succinate dehydrogenase flavoprotein subunit OS=Mycobacterium tuberculosis (strain ATCC 25618 / H37Rv) OX=83332 GN=sdhA PE=1 SV=1	0	5.333	3	2	3	2	590	64.8	6.06	4.17	2	0	0.921	0.971935	3.37	92.3	107.7	17.27	13.3	87.6	92.2	119.5	108.4	84.9	107.5	124017	138669	170320	152590	132585	153236	136856	144027	186647	169321	132585	167999	High	High	High	High	High	High	1
623	High	Master Protein	O69732	ESX-1 secretion-associated protein EspH OS=Mycobacterium tuberculosis (strain ATCC 25618 / H37Rv) OX=83332 GN=espH PE=1 SV=1	0	12.487	19	2	3	2	183	19.9	4.08	9.28	2	0	0.509	0.0695183	0.79	134.5	65.5	8.95	4.82	125.8	132.2	149.3	64.4	67.3	61.1	506860	565780	605715	258023	299208	247808	559333	587641	663781	286314	299208	271682	High	High	High	High	High	High	1
624	High	Master Protein	P9WJL1	UDP-N-acetylmuramoyl-tripeptide--D-alanyl-D-alanine ligase OS=Mycobacterium tuberculosis (strain ATCC 25618 / H37Rv) OX=83332 GN=murF PE=1 SV=1	0	9.866	4	2	3	2	510	51.6	5.81	7.12	2	0	0.818	0.452741	40.4	107.2	92.8	33.89	4.61	79.1	102.7	153.2	89	84	92.1	218629	301533	426296	244559	256277	256214	241263	313183	467163	271374	256277	280899	High	High	High	High	High	High	1
625	High	Master Protein	I6YEU0	Pyruvate carboxylase OS=Mycobacterium tuberculosis (strain ATCC 25618 / H37Rv) OX=83332 GN=pca PE=1 SV=1	0	12.249	3	2	3	2	1127	120.3	5.5	7.63	2	0	3.04	0.114828	49.92	51.8	148.2	45.33	6.71	35.3	50.1	85.5	143.3	152.5	133.3	107969	163144	263786	436403	515201	410763	119147	169447	289073	484253	515201	450337	High	High	High	High	High	High	1
626	High	Master Protein	P9WKS5	Uncharacterized protein Rv0634A OS=Mycobacterium tuberculosis (strain ATCC 25618 / H37Rv) OX=83332 GN=Rv0634A PE=1 SV=1	0	21.906	51	2	3	2	83	9.4	5.06	11.89	2	0	0.44	0.0870075	8.63	134.3	65.7	20.54	12.9	118.3	124.7	170.2	61	54.9	70.8	403137	451423	583926	206713	206529	242952	444873	468865	639903	229378	206529	266359	High	High	High	High	High	High	1
627	High	Master Protein	P9WFX3	Anthranilate synthase component 1 OS=Mycobacterium tuberculosis (strain ATCC 25618 / H37Rv) OX=83332 GN=trpE PE=1 SV=1	0	11.745	7	3	3	3	516	55.8	5.16	3.86	3	0	0.648	0.308651	41.72	117.8	82.2	36.54	20.29	95.8	101.7	177.7	62.1	91.7	70.9	114606	129201	214068	73877.8	121048	85363.6	126471	134193	234590	81978.3	121048	93587.8	High	High	High	High	High	High	1
628	High	Master Protein	P9WHL9	N5-carboxyaminoimidazole ribonucleotide synthase OS=Mycobacterium tuberculosis (strain ATCC 25618 / H37Rv) OX=83332 GN=purK PE=1 SV=1	0	8.356	4	2	3	2	429	45.7	5.97	7.71	2	0	0.891	0.205178	1.71	105.8	94.2	7.69	2.62	95.8	105.8	111.7	93.9	94.3	98.4	255149	299232	299561	248753	276986	263811	281563	310794	328279	276028	276986	289228	High	High	High	High	High	High	1
629	High	Master Protein	P9WJB5	FHA domain-containing protein FhaB OS=Mycobacterium tuberculosis (strain ATCC 25618 / H37Rv) OX=83332 GN=fhaB PE=1 SV=1	0.002	2.595	10	2	3	2	155	17.1	10.8	6.46	2	0	1.981	0.534889	59.58	67.1	132.9	74.11	6.08	38.7	59.4	156.4	107.3	117.6	120.7	127948	208844	521321	353267	429596	402137	141194	216913	571297	392002	429596	440880	High	High	High	High	High	High	1
630	High	Master Protein	O69667	Conserved protein OS=Mycobacterium tuberculosis (strain ATCC 25618 / H37Rv) OX=83332 GN=Rv3699 PE=1 SV=3	0	14.932	25	3	3	3	233	25	4.82	7.28	3	0	0.966	0.724019	31.13	101.6	98.4	23.29	12.39	132.6	89.3	91.7	88.8	109.1	88.5	226341	161933	157590	150674	205576	152114	249773	168190	172697	167195	205576	166769	High	High	High	High	High	High	1	Met-loss [N-Term]
631	High	Master Protein	P9WPA3	Dephospho-CoA kinase OS=Mycobacterium tuberculosis (strain ATCC 25618 / H37Rv) OX=83332 GN=coaE PE=1 SV=1	0	6.54	4	2	3	2	407	44.6	6.42	2.72	2	0	1.04	0.779847	35.23	94.5	105.5	20.92	21.66	84.7	84.2	119.3	129.6	87.6	94.6	94080.4	99342.2	133367	143097	107308	105693	103820	103181	146152	158787	107308	115876	High	High	High	High	High	High	1
632	High	Master Protein	P9WNG3	3-oxoacyl-[acyl-carrier-protein] synthase 3 OS=Mycobacterium tuberculosis (strain ATCC 25618 / H37Rv) OX=83332 GN=fabH PE=1 SV=1	0	10.309	5	2	3	2	335	34.9	5.17	7.46	2	0	1.008	0.601414	20.79	99.6	100.4	40.25	2.86	80.6	88.8	161.1	92.6	89.4	87.5	394764	461921	794926	451055	483423	431407	435632	479768	871131	500511	483423	472970	High	High	High	High	High	High	1	Met-loss [N-Term]
633	High	Master Protein	P96808	Probable acyl-CoA dehydrogenase FadE1 OS=Mycobacterium tuberculosis (strain ATCC 25618 / H37Rv) OX=83332 GN=fadE1 PE=1 SV=1	0	5.319	5	2	3	2	447	50.2	7.75	2.05	2	0	0.453	0.283973	5.08	137.7	62.3	44.77	5.65	63.2	154.6	170.7	66.8	70	74.7	69660.6	181026	189464	73215.9	85108.1	82881.8	76872.3	188021	207626	81243.8	85108.1	90866.9	High	High	High	High	High	High	1
634	High	Master Protein	P9WHK9	Orotate phosphoribosyltransferase OS=Mycobacterium tuberculosis (strain ATCC 25618 / H37Rv) OX=83332 GN=pyrE PE=1 SV=1	0	11.346	14	2	3	2	179	18.9	6.29	3.09	2	0	0.56	0.12819	13.97	127.5	72.5	18.3	1.83	101.4	129.7	147.2	73.8	72.6	75.3	136011	184749	198722	98390.1	107394	101598	150091	191888	217772	109178	107394	111387	High	High	High	High	High	High	1
635	High	Master Protein	O07431	Catechol O-methyltransferase OS=Mycobacterium tuberculosis (strain ATCC 25618 / H37Rv) OX=83332 GN=Rv0187 PE=1 SV=1	0	7.613	14	2	3	2	220	23.1	5.14	2.12	2	0	0.516	0.389698	26.32	136.5	63.5	97.49	13.02	54.7	86.4	339.8	34.3	44.6	40.2	174525	293166	1.09264e+06	108899	157137	129169	192593	304493	1.19738e+06	120840	157137	141613	High	High	High	High	High	High	1
636	High	Master Protein	I6X562	Uncharacterized protein OS=Mycobacterium tuberculosis (strain ATCC 25618 / H37Rv) OX=83332 GN=Rv2708c PE=1 SV=1	0	3.604	15	2	3	2	82	9	7.24	5.67	2	0	0.322	0.0975591	41.99	151.3	48.7	19.3	12.44	162.2	117.9	172.9	52.2	52.9	42	562228	434388	603596	179848	202460	146547	620433	451172	661459	199568	202460	160666	High	High	High	High	High	High	1
637	High	Master Protein	L0TAD5	Probable catechol-O-methyltransferase OS=Mycobacterium tuberculosis (strain ATCC 25618 / H37Rv) OX=83332 GN=Rv1703c PE=1 SV=1	0	8.841	12	2	3	2	196	21.6	6.05	5.69	2	0	0.569	0.129865	11.79	120.3	79.7	16.35	10.36	147.5	108.8	117.3	77.8	81.9	66.8	430818	337511	344998	225812	263860	196210	475419	350551	378071	250572	263860	215114	High	High	High	High	High	High	1
638	High	Master Protein	Q79G13	Glucanase OS=Mycobacterium tuberculosis (strain ATCC 25618 / H37Rv) OX=83332 GN=celA1 PE=1 SV=1	0	6.613	4	2	3	2	380	39.9	8.1	6.74	2	0	0.476	0.219738	51.1	136.4	63.6	37.16	10.91	88.1	137.5	191.4	64.1	65.5	53.3	161620	267886	353492	116837	132550	98436.5	178352	278236	387379	129648	132550	107920	High	High	High	High	High	High	1
639	High	Master Protein	P9WH13	Glucose-1-phosphate thymidylyltransferase OS=Mycobacterium tuberculosis (strain ATCC 25618 / H37Rv) OX=83332 GN=rmlA PE=1 SV=1	0	10.457	7	2	3	2	288	31.5	5.49	7.21	2	0	1.029	0.868414	10.87	96.4	103.6	16.9	4	92.3	89.9	120.6	95	99.3	102.9	360316	372839	473900	368559	427512	404078	397618	387245	519329	408970	427512	443008	High	High	High	High	High	High	1
640	High	Master Protein	O50416	Probable conserved lipoprotein LpqD OS=Mycobacterium tuberculosis (strain ATCC 25618 / H37Rv) OX=83332 GN=lpqD PE=1 SV=1	0	13.651	22	2	3	2	236	25	7.46	10.38	2	0	4.389	0.0676766	1.92	40.2	159.8	17.74	10.45	35.7	39.5	50	156.8	175.5	142.5	22187.1	26040.6	31273.1	96832.6	120230	89045.3	24484.1	27046.8	34271	107450	120230	97624.2	High	High	High	High	High	High	1
641	High	Master Protein	P95189	Histidinol-phosphatase OS=Mycobacterium tuberculosis (strain ATCC 25618 / H37Rv) OX=83332 GN=hisN PE=1 SV=2	0	11.512	11	2	3	2	260	27.7	5.36	9.03	2	0	0.969	0.443975	6.3	112.5	87.5	18.34	18.11	82.8	118.9	112.1	83.8	115.3	87.2	61801.4	94317.9	84221.9	62206.8	94935.6	65478.2	68199.4	97962.2	92295.7	69027.6	94935.6	71786.6	High	High	High	High	High	High	1
642	High	Master Protein	P9WFV1	Leucine--tRNA ligase OS=Mycobacterium tuberculosis (strain ATCC 25618 / H37Rv) OX=83332 GN=leuS PE=1 SV=1	0	7.86	3	2	3	2	969	107.5	5.25	2.61	2	0	0.741	0.408974	16.63	113.5	86.5	15.01	13.51	110.4	93.3	126.4	81.8	103.9	84.2	145446	130697	167712	107174	151146	111686	160504	135747	183790	118926	151146	122446	High	High	High	High	High	High	1
643	High	Master Protein	P9WL45	Coproheme decarboxylase OS=Mycobacterium tuberculosis (strain ATCC 25618 / H37Rv) OX=83332 GN=chdC PE=1 SV=1	0	5.253	8	2	3	2	231	26.2	5.86	4.56	2	0	1.422	0.145496	19.63	83.2	116.8	7.75	9.54	79.2	80.2	90.8	112.6	129.1	108	153678	165325	177538	217383	276577	210952	169587	171713	194557	241218	276577	231275	High	High	High	High	High	High	1
644	High	Master Protein	P96857	Transcriptional regulatory protein (Probably LacI-family) OS=Mycobacterium tuberculosis (strain ATCC 25618 / H37Rv) OX=83332 GN=Rv3575c PE=1 SV=4	0	7.01	5	2	3	2	359	38.2	8.02	2.97	2	0	0.844	0.534889	44.91	119.8	80.2	81.54	46.29	52.5	87.3	251.7	44.3	105.7	58.5	17874.4	31617.9	86372.2	14996.7	39746	20060.9	19724.8	32839.5	94652.2	16641	39746	21993.6	High	High	High	High	High	High	1
645	High	Master Protein	P9WN59	Glutamyl-tRNA(Gln) amidotransferase subunit C OS=Mycobacterium tuberculosis (strain ATCC 25618 / H37Rv) OX=83332 GN=gatC PE=1 SV=1	0	5.202	24	2	3	2	99	10.7	4.53	6.61	2	0	0.43	0.0758973	1.23	136.2	63.8	21.78	19.83	128.3	115.3	173	60.1	49.6	73.8	85261.8	81405.6	115731	39712.1	36355.6	49330.9	94088.6	84550.9	126826	44066.4	36355.6	54083.6	High	High	High	High	High	High	1
646	High	Master Protein	P15924	Desmoplakin OS=Homo sapiens OX=9606 GN=DSP	0	5.132	1	2	3	2	2871	331.6	6.81	2.05	2	0	0.223	0.0819994	10.34	163.5	36.5	20.84	4.05	125.4	167.8	191.9	37.3	37.5	40.1	130172	185148	200684	38509.1	42941.8	41873.6	143649	192302	219923	42731.5	42941.8	45907.9	High	High	High	High	High	High	1
647	High	Master Protein	L7N672	Probable poly(A) polymerase PcnA (Polynucleotide adenylyltransferase) (NTP polymerase) (RNA adenylating enzyme) (Poly(A) polymerase) OS=Mycobacterium tuberculosis (strain ATCC 25618 / H37Rv) OX=83332 GN=pcnA PE=1 SV=1	0	9.601	8	3	3	3	480	53.1	6.64	2.25	3	0	1.214	0.838304	23.32	94.9	105.1	47.68	8.19	67.3	85.3	161.2	94.5	103.6	88.1	22119.4	29806.1	53393.3	30913.9	37594.2	29144	24409.3	30957.7	58511.8	34303.5	37594.2	31951.8	High	High	High	High	High	High	1
648	High	Master Protein	P96811	Possible epoxide hydrolase EphF (Epoxide hydratase) (Arene-oxide hydratase) OS=Mycobacterium tuberculosis (strain ATCC 25618 / H37Rv) OX=83332 GN=ephF PE=1 SV=1	0	4.885	6	2	3	2	300	33.8	6.3	4.11	2	0	2.081	0.111864	52.57	64.9	135.1	51.16	9.03	37.6	62.1	107	120.4	129.2	143.8	42105.1	73936	120854	134197	159841	162294	46464.1	76792.7	132440	148912	159841	177930	High	High	High	High	High	High	1
649	High	Master Protein	P9WPV1	ATP synthase epsilon chain OS=Mycobacterium tuberculosis (strain ATCC 25618 / H37Rv) OX=83332 GN=atpC PE=1 SV=1	0	10.51	16	2	3	2	121	13.1	4.63	7.96	2	0	0.383	0.168088	48.01	144.6	55.4	34.37	2.94	98.8	139.9	198.5	56	53.7	53	387500	582972	783815	218556	232199	209266	427617	605497	858954	242520	232199	229427	High	High	High	High	High	High	1
650	High	Master Protein	I6XFB7	Probable membrane protein OS=Mycobacterium tuberculosis (strain ATCC 25618 / H37Rv) OX=83332 GN=Rv2799 PE=1 SV=1	0	8.775	11	2	3	2	209	22.9	7.3	5.96	2	0	0.46	0.128137	8.1	147.6	52.4	26.04	16.17	104.6	146.3	179	50.9	67.3	52	255725	380125	440873	123719	181571	127955	282200	394813	483137	137284	181571	140282	High	High	High	High	High	High	1
651	High	Master Protein	L7N662	Probable integral membrane cytochrome D ubiquinol oxidase (Subunit I) CydA (Cytochrome BD-I oxidase subunit I) OS=Mycobacterium tuberculosis (strain ATCC 25618 / H37Rv) OX=83332 GN=cydA PE=1 SV=1	0	8.117	4	2	3	2	485	53.8	6.84	2.21	2	0	2.451	0.227055	82.01	68.4	131.6	57.57	15.41	31.9	63.2	110.2	121.6	154.9	118.2	31402.6	65987.9	109114	118900	168012	116931	34653.6	68537.5	119574	131937	168012	128196	High	High	High	High	High	High	1
652	High	Master Protein	P9WJD7	ESX-1 secretion-associated protein EspC OS=Mycobacterium tuberculosis (strain ATCC 25618 / H37Rv) OX=83332 GN=espC PE=1 SV=1	0	12.689	20	2	3	2	103	10.8	5.31	11.77	2	0	1.144	0.0739992	2.58	93.3	106.7	26.1	21.86	74.8	82.5	119.9	93.7	94.4	134.8	474184	555548	765225	590765	660369	860178	523274	577013	838582	655541	660369	943050	High	High	High	High	High	High	1	Met-loss [N-Term]
653	High	Master Protein	O53664	3-hydroxyacyl-thioester dehydratase X OS=Mycobacterium tuberculosis (strain ATCC 25618 / H37Rv) OX=83332 GN=htdX PE=1 SV=1	0.003	2.379	6	2	3	2	280	30.2	10.04	4.16	2	0	1.425	0.237675	35.42	75.3	124.7	38.64	10.11	55.9	73.3	117.5	121.4	104.5	127.4	195649	272879	414472	423007	403802	449220	215903	283423	454205	469388	403802	492500	High	High	High	High	High	High	1
654	High	Master Protein	P9WQL9	Doxorubicin resistance ATP-binding protein DrrA OS=Mycobacterium tuberculosis (strain ATCC 25618 / H37Rv) OX=83332 GN=drrA PE=1 SV=1	0	6.354	9	3	3	3	331	35.8	6.9	2.76	3	0	1.627	0.52488	44.03	79.8	120.2	50.62	4.79	52.1	73	137	110	118.8	109.1	92468.6	137675	244814	194021	232621	194759	102042	142995	268283	215295	232621	213522	High	High	High	High	High	High	1
655	High	Master Protein	P96272	Possible transmembrane protein OS=Mycobacterium tuberculosis (strain ATCC 25618 / H37Rv) OX=83332 GN=Rv0426c PE=1 SV=1	0	7.97	14	2	3	2	147	13.9	11.6	5.63	2	0	0.504	0.233205	55.92	130.4	69.6	37.38	4.91	86.8	126.3	185.5	70.3	63.7	67.4	227329	351493	489170	183084	184148	177729	250863	365074	536064	203158	184148	194852	High	High	High	High	High	High	1	Met-loss [N-Term]
656	High	Master Protein	O07421	Probable conserved Mce associated protein OS=Mycobacterium tuberculosis (strain ATCC 25618 / H37Rv) OX=83332 GN=Rv0177 PE=1 SV=1	0	6.214	13	2	3	2	184	20.2	8.22	6.56	2	0	1.083	0.612581	11.76	101.8	98.2	49.58	9.59	73.2	88.7	177	85.6	96	79.5	176879	227449	430521	205555	255766	193181	195190	236238	471792	228094	255766	211793	High	High	High	High	High	High	1
657	High	Master Protein	P9WLG9	Uncharacterized protein Rv2239c OS=Mycobacterium tuberculosis (strain ATCC 25618 / H37Rv) OX=83332 GN=Rv2239c PE=1 SV=1	0	10.683	27	2	3	2	158	17	4.32	5.09	2	0	0.477	0.28589	65.84	135.4	64.6	42.09	27.3	86.6	131	203.7	74.3	62.4	42.1	19022.7	30557.3	45047.6	16218.2	15126.7	9304.05	20992.1	31737.9	49366.1	17996.5	15126.7	10200.4	High	High	High	High	High	High	1
658	High	Master Protein	P9WLP5	Uncharacterized protein Rv1993c OS=Mycobacterium tuberculosis (strain ATCC 25618 / H37Rv) OX=83332 GN=Rv1993c PE=1 SV=1	0	13.41	26	2	3	2	90	9.4	8.73	10.23	2	0	3.277	0.114828	14.36	47.2	152.8	28.08	14.33	45.3	45.9	72	148.4	164.9	123.5	82902.3	89247.3	132795	270190	333207	227562	91484.9	92695.7	145525	299815	333207	249486	High	High	High	High	High	High	1
659	High	Master Protein	O07415	Mce-family protein Mce1C OS=Mycobacterium tuberculosis (strain ATCC 25618 / H37Rv) OX=83332 GN=mce1C PE=1 SV=1	0	6.063	3	2	3	2	515	53.8	5.62	6.49	2	0	0.806	0.263279	11.12	112.4	87.6	17.85	10.84	99.5	111.3	140.1	86.7	89.7	72.8	550304	653616	779997	476802	547096	405172	607274	678870	854770	529082	547096	444208	High	High	High	High	High	High	1
660	High	Master Protein	I6XY36	Conserved protein OS=Mycobacterium tuberculosis (strain ATCC 25618 / H37Rv) OX=83332 GN=Rv1498A PE=1 SV=1	0	11.842	47	2	3	2	70	7.6	6.25	9.86	2	0	0.214	0.0454351	12.19	164.8	35.2	6.45	16.64	160.1	177.1	157.6	34.2	41.3	29.7	752680	884570	745710	160044	214034	140423	830602	918748	817197	177592	214034	153952	High	High	High	High	High	High	1
661	High	Master Protein	P9WP57	Cell division protein CrgA OS=Mycobacterium tuberculosis (strain ATCC 25618 / H37Rv) OX=83332 GN=crgA PE=1 SV=1	0	6.693	13	2	3	2	93	10.4	11.21	6.57	2	0	5.857	0.0714687	58.05	31.6	168.4	40.68	11.06	20.6	31.5	47.4	167.8	184.7	147.9	41339.8	67275.2	95922.8	335093	409283	298841	45619.6	69874.6	105118	371835	409283	327632	High	High	High	High	High	High	1
662	High	Master Protein	I6Y4F1	Probable conserved transmembrane protein OS=Mycobacterium tuberculosis (strain ATCC 25618 / H37Rv) OX=83332 GN=Rv0680c PE=1 SV=1	0	5.096	13	2	3	2	124	13.2	5.35	4.98	2	0	0.267	0.184975	52.12	155.2	44.8	44.59	4.55	87.5	154.7	227	44.6	41.3	44.8	719238	1.35081e+06	1.8781e+06	364630	374360	370612	793698	1.403e+06	2.05814e+06	404611	374360	406318	High	High	High	High	High	High	1
663	High	Master Protein	Q6MX51	Probable sulfatase OS=Mycobacterium tuberculosis (strain ATCC 25618 / H37Rv) OX=83332 GN=Rv0296c PE=1 SV=1	0	5.972	4	2	3	2	465	51.8	5.83	2.37	2	0	0.399	0.188179	41.37	136.6	63.4	40.17	9.45	104.3	120.7	213.1	57.7	48.2	56.1	203879	250777	419583	112237	103950	110363	224986	260467	459806	124543	103950	120996	High	High	High	High	High	High	1
664	High	Master Protein	I6YF16	Conserved protein OS=Mycobacterium tuberculosis (strain ATCC 25618 / H37Rv) OX=83332 GN=Rv3046c PE=1 SV=1	0	12.43	32	2	3	2	124	13.4	5.07	8.7	2	0	0.386	0.0597739	2.43	142.9	57.1	3.15	10.77	146.8	141.7	137.9	56.7	64.7	52.4	420629	431404	397823	161490	204466	151039	464175	448072	435960	179197	204466	165591	High	High	High	High	High	High	1
665	High	Master Protein	P9WG59	Threonine synthase OS=Mycobacterium tuberculosis (strain ATCC 25618 / H37Rv) OX=83332 GN=thrC PE=1 SV=1	0	10.747	10	2	3	2	360	37.3	6.16	6.29	2	0	0.338	0.257862	35.88	150.7	49.3	61.59	19.56	89.9	122.3	278.2	40	41.3	28.3	61852.8	89448.1	192796	27392.9	31360.8	19622.6	68256.1	92904.2	211279	30396.4	31360.8	21513.1	High	High	High	High	High	High	1
666	High	Master Protein	P9WPB9	ATP-dependent Clp protease ATP-binding subunit ClpX OS=Mycobacterium tuberculosis (strain ATCC 25618 / H37Rv) OX=83332 GN=clpX PE=1 SV=1	0	10.024	5	2	3	2	426	46.8	5.16	5.39	2	0	0.342	0.251104	62.14	149.1	50.9	49.39	7.09	67.2	161.1	208.6	57.9	55	50.2	151741	386166	473981	129833	137081	114101	167450	401086	519418	144069	137081	125094	High	High	High	High	High	High	1
667	High	Master Protein	O53406	Probable medium chain fatty-acid-CoA ligase FadD14 (Fatty-acid-CoA synthetase) (Fatty-acid-CoA synthase) OS=Mycobacterium tuberculosis (strain ATCC 25618 / H37Rv) OX=83332 GN=fadD14 PE=1 SV=1	0	6.389	4	2	3	2	543	59.6	5.62	5.13	2	0	1.516	0.062767	2.26	80	120	12.14	7.11	70.9	82.1	90.5	109.1	124.4	123	61008.3	75026.8	78452.2	93390.2	118150	106541	67324.3	77925.6	85973	103630	118150	116805	High	High	High	High	High	High	1
668	High	Master Protein	P9WHV9	Polyphosphate kinase OS=Mycobacterium tuberculosis (strain ATCC 25618 / H37Rv) OX=83332 GN=ppk PE=1 SV=1	0	5.984	3	2	3	2	742	83	5.77	5.47	2	0	1.79	0.129865	36.87	70.2	129.8	39.51	8.42	53.6	64.8	110.4	119.7	115.9	135.6	82101.8	105471	170464	182484	196073	209132	90601.5	109546	186805	202493	196073	229280	High	High	High	High	High	High	1
669	High	Master Protein	P9WQ49	Putative fatty-acid--CoA ligase FadD21 OS=Mycobacterium tuberculosis (strain ATCC 25618 / H37Rv) OX=83332 GN=fadD21 PE=1 SV=1	0	10.617	5	2	3	2	578	62.7	5.4	9.1	2	0	1.043	0.464845	8.15	94.2	105.8	21.44	9.17	106.5	69.3	98.9	111	116.8	97.5	641708	443899	600290	665394	777185	591250	708141	461050	657836	738352	777185	648213	High	High	High	High	High	High	1	Met-loss [N-Term]
670	High	Master Protein	P9WHS1	CysO-cysteine peptidase OS=Mycobacterium tuberculosis (strain ATCC 25618 / H37Rv) OX=83332 GN=mec PE=1 SV=1	0	7.324	16	2	3	2	146	16.5	5.92	6.31	2	0	0.338	0.0714687	1.34	159.3	40.7	17	18.18	166.8	123	169.2	56.9	41.6	42.6	801523	628103	818937	271813	220451	206138	884502	652371	897444	301617	220451	225998	High	High	High	High	High	High	1
671	High	Master Protein	P9WFJ7	UPF0353 protein Rv1481 OS=Mycobacterium tuberculosis (strain ATCC 25618 / H37Rv) OX=83332 GN=Rv1481 PE=1 SV=1	0	5.926	8	2	3	2	335	36	9.48	0	2	0	2.763	0.227055	2.65	60.8	139.2	50.7	13.63	44.5	53.7	109.4	123	151.2	118.2	46091	59149.2	114066	126667	172807	123248	50862.6	61434.6	125000	140556	172807	135122	High	High	High	High	High	High	1
672	High	Master Protein	O06238	Uncharacterized protein OS=Mycobacterium tuberculosis (strain ATCC 25618 / H37Rv) OX=83332 GN=Rv2137c PE=1 SV=1	0	11.964	16	2	3	2	137	15	6.54	9.13	2	0	1.454	0.154225	6.36	82.8	117.2	23.05	9.01	83.5	67.5	106.9	121.5	102.3	118.4	189687	162791	244395	274278	256386	270520	209325	169081	267824	304352	256386	296583	High	High	High	High	High	High	1
673	High	Master Protein	P9WNA1	Cell division protein FtsQ OS=Mycobacterium tuberculosis (strain ATCC 25618 / H37Rv) OX=83332 GN=ftsQ PE=1 SV=1	0	10.167	13	2	3	2	314	33.9	6.6	5.34	2	0	2.096	0.104943	11.29	47.7	152.3	35.98	23.51	48.9	45.3	84	102.6	156.4	162.7	10466	10297.3	18096.1	21815.9	36899.9	35024.9	11549.5	10695.1	19830.8	24208	36899.9	38399.3	High	High	High	High	High	High	1
674	High	Master Protein	P9WQF5	3-isopropylmalate dehydratase large subunit OS=Mycobacterium tuberculosis (strain ATCC 25618 / H37Rv) OX=83332 GN=leuC PE=1 SV=1	0	8.19	4	2	3	2	473	50.2	5.59	7.52	2	0	0.727	0.330542	22.74	113.9	86.1	43.4	5.16	91.2	97.3	188.7	78.3	70.8	73.6	107700	122064	224249	91961.8	92160	87495.8	118850	126780	245747	102045	92160	95925.5	High	High	High	High	High	High	1	Met-loss [N-Term]
675	High	Master Protein	P9WGJ9	Transcriptional regulatory protein EmbR OS=Mycobacterium tuberculosis (strain ATCC 25618 / H37Rv) OX=83332 GN=embR PE=1 SV=1	0	8.927	7	2	3	2	388	41.9	7.21	2.12	2	0	0.669	0.286419	42	117.3	82.7	33.19	3.24	86	113	165.3	80.3	75.6	79.7	74039.4	103398	143306	68718.3	71838.3	69100.3	81704.4	107394	157044	76253.1	71838.3	75757.6	High	High	High	High	High	High	1
676	High	Master Protein	O07178	Probable peptidase OS=Mycobacterium tuberculosis (strain ATCC 25618 / H37Rv) OX=83332 GN=Rv0457c PE=1 SV=2	0	9.651	5	2	3	2	673	74.4	4.89	2.86	2	0	1.343	0.285436	12.25	85.3	114.7	18.08	4.13	80.8	79.6	108.2	108.6	115.7	107.2	219627	229679	296076	293396	346922	293152	242364	238553	324459	325567	346922	321395	High	High	High	High	High	High	1
677	High	Master Protein	P9WP23	4-hydroxy-tetrahydrodipicolinate reductase OS=Mycobacterium tuberculosis (strain ATCC 25618 / H37Rv) OX=83332 GN=dapB PE=1 SV=1	0	7.007	8	2	3	2	245	25.7	5.88	5.39	2	0	0.602	0.206153	26.3	120.9	79.1	31.69	5.58	101.1	110.3	176.1	74	66.4	72.1	52842.6	61252.8	92718	38449.3	38292.1	37942.1	58313.2	63619.5	101606	42665.2	38292.1	41597.6	High	High	High	High	High	High	1
678	High	Master Protein	P9WP25	4-hydroxy-tetrahydrodipicolinate synthase OS=Mycobacterium tuberculosis (strain ATCC 25618 / H37Rv) OX=83332 GN=dapA PE=1 SV=1	0	5.613	6	2	3	2	300	30.8	5.8	4.45	2	0	0.482	0.100201	2.75	133.8	66.2	14.46	3.53	138.6	109.4	145	66.8	71.6	68.6	105515	88528	111138	50571.1	60166	52562.4	116438	91948.5	121793	56116.1	60166	57626.5	High	High	High	High	High	High	1
679	High	Master Protein	P71791	GDP-L-fucose synthase OS=Mycobacterium tuberculosis (strain ATCC 25618 / H37Rv) OX=83332 GN=epiA PE=1 SV=1	0	10.309	8	2	2	2	322	34.5	6.62	2.66	2	0	1.157	0.701885	45.7	92.7	107.3	32.33	3.43	90.4	66.5	127.3	104.7	109.1	101.9	68978.4	53923.6	97820.2	79392	91846.2	78280.7	76119.5	56007.1	107198	88097.1	91846.2	85822.5	High	High	High	High	High	High	1
680	High	Master Protein	P95159	Possible oxidoreductase OS=Mycobacterium tuberculosis (strain ATCC 25618 / H37Rv) OX=83332 GN=Rv1855c PE=1 SV=2	0	8.922	7	2	2	2	307	33.2	5.17	5.21	2	0	1.621	0.145415	0.82	76.3	123.7	23.11	4.11	69.1	74	104.2	112	120.6	120.1	75853.8	86327	115281	122303	146171	132729	83706.6	89662.5	126332	135713	146171	145517	High	High	High	High	High	High	1
681	High	Master Protein	O06413	Possible oxidoreductase OS=Mycobacterium tuberculosis (strain ATCC 25618 / H37Rv) OX=83332 GN=Rv0547c PE=1 SV=1	0	6.68	7	2	2	2	294	31.8	9.48	4.01	2	0	1.011	0.834193	52.08	100.4	99.6	35.03	3.53	69.8	98.5	141.7	97.6	99.5	92.9	66106.5	99123.9	135162	91959.4	104064	88586.3	72950.2	102954	148119	102042	104064	97121.1	High	High	High	High	High	High	1
682	High	Master Protein	P9WHM9	Phosphoribosylamine--glycine ligase OS=Mycobacterium tuberculosis (strain ATCC 25618 / H37Rv) OX=83332 GN=purD PE=1 SV=1	0	7.554	9	2	2	2	422	43.5	5.4	5.45	2	0	1.342	0.347928	27.56	84.8	115.2	21.6	10.14	77.2	78.1	110.8	103.7	124.3	106	135023	144986	195109	180264	239744	186452	149002	150588	213812	200029	239744	204415	High	High	High	High	High	High	1
683	High	Master Protein	P9WIY7	Uncharacterized NTE family protein Rv2565 OS=Mycobacterium tuberculosis (strain ATCC 25618 / H37Rv) OX=83332 GN=Rv2565 PE=1 SV=1	0	9.491	4	2	2	2	583	62.1	6.32	4.98	2	0	2.263	0.416693	71.16	59.6	140.4	76.04	2.75	37	51.9	147.4	123.9	117.5	122.4	68170.7	101677	273555	227067	238993	227062	75228.1	105606	299779	251964	238993	248938	High	High	High	High	High	High	1
684	High	Master Protein	P9WQL1	Phosphate import ATP-binding protein PstB 1 OS=Mycobacterium tuberculosis (strain ATCC 25618 / H37Rv) OX=83332 GN=pstB1 PE=1 SV=1	0	8.321	7	2	2	2	258	28	6.8	4.59	2	0	2.669	0.0919987	1.45	56	144	26.92	4.84	51.4	53.9	81.6	138.5	143.9	130.7	50816	56651.5	81278.9	136190	157040	130059	56076.7	58840.4	89070.6	151123	157040	142589	High	High	High	High	High	High	1
685	High	Master Protein	P9WK89	Probable inactive lipase Rv1592c OS=Mycobacterium tuberculosis (strain ATCC 25618 / H37Rv) OX=83332 GN=Rv1592c PE=1 SV=1	0	10.403	7	2	2	2	446	48	6.02	3.91	2	0	0.699	0.579799	60.18	115.3	84.7	43.43	13.54	65.6	111.1	164.3	99.6	77.7	81.7	21270	38259.5	53612.6	32102.7	27774	26641.4	23472	39737.7	58752.2	35622.7	27774	29208.1	High	High	High	High	High	High	1	Met-loss [N-Term]
686	High	Master Protein	P71814	Possible two component system response transcriptional positive regulator PhoP OS=Mycobacterium tuberculosis (strain ATCC 25618 / H37Rv) OX=83332 GN=phoP PE=1 SV=1	0	6.824	13	2	2	2	247	27.5	6.4	2.41	2	0	0.972	0.658457	31.39	101.1	98.9	34.11	9.99	89.3	83.6	149.8	86.8	103.1	87.4	98552.6	98014.9	166488	95252.4	125509	97031.3	108755	101802	182448	105697	125509	106380	High	High	High	High	High	High	1
687	High	Master Protein	P9WGV7	Putative pre-16S rRNA nuclease OS=Mycobacterium tuberculosis (strain ATCC 25618 / H37Rv) OX=83332 GN=Rv2554c PE=1 SV=1	0	5.509	12	2	2	2	170	18.1	8.28	2.08	2	0	0.451	0.203568	52.19	133.9	66.1	32.71	13.58	98	125.2	185	73.5	56.5	61.8	40768.4	55351.6	77503	30398	25948.9	25863.1	44989	57490.3	84932.7	33731.1	25948.9	28354.8	High	High	High	High	High	High	1
688	High	Master Protein	P9WN79	Glycerol-3-phosphate dehydrogenase 2 OS=Mycobacterium tuberculosis (strain ATCC 25618 / H37Rv) OX=83332 GN=glpD2 PE=1 SV=1	0	5.502	3	2	2	2	585	62.7	6.74	3.96	2	0	0.845	0.644862	87.05	104.4	95.6	77.06	6.48	41.3	92.2	215.6	84.5	77.9	88.6	20962.8	49738.5	110296	42664.4	43649.4	45305.4	23133	51660.3	120870	47342.4	43649.4	49670.3	High	High	High	High	High	High	1
689	High	Master Protein	P9WQL5	Probable ribonucleotide transport ATP-binding protein mkl OS=Mycobacterium tuberculosis (strain ATCC 25618 / H37Rv) OX=83332 GN=mkl PE=1 SV=1	0	7.462	6	2	2	2	359	39.4	6	2.8	2	0	1.77	0.344065	26.2	73.5	126.5	50.22	9.3	50	70.2	130.7	104	124.3	120.9	70490.4	105257	185664	145982	193465	171639	77788	109324	203463	161988	193465	188176	High	High	High	High	High	High	1
690	High	Master Protein	O69686	Delta(24)-sterol reductase OS=Mycobacterium tuberculosis (strain ATCC 25618 / H37Rv) OX=83332 GN=Rv3719 PE=1 SV=1	0	8.761	4	2	2	2	470	53	7.49	2.48	2	0	3.042	0.247028	2.66	57.7	142.3	64.84	16.75	36.2	51	120.1	112	155	125.8	67427.3	100882	225323	207629	318728	235925	74407.8	104780	246924	230395	318728	258655	High	High	High	High	High	High	1
691	High	Master Protein	O53622	Probable oxidoreductase OS=Mycobacterium tuberculosis (strain ATCC 25618 / H37Rv) OX=83332 GN=Rv0077c PE=1 SV=3	0	4.935	7	2	2	2	276	29.7	8.51	2.35	2	0	1.421	0.777562	43.55	89.7	110.3	50.18	8.72	54.5	81.9	146.7	100.1	116.3	100.6	66050.8	105458	179064	120737	155616	122757	72888.8	109533	196230	133975	155616	134583	High	High	High	High	High	High	1
692	High	Master Protein	P9WJG9	NADH-quinone oxidoreductase subunit I OS=Mycobacterium tuberculosis (strain ATCC 25618 / H37Rv) OX=83332 GN=nuoI PE=1 SV=1	0	9.078	17	2	2	2	211	23.5	6.89	3.16	2	0	4.735	0.0739274	27.82	33.4	166.6	16.47	16.56	30.9	30.2	40.2	146.5	197.7	154.5	30711.7	31804.4	40135.1	144619	216489	154310	33891.1	33033.3	43982.6	160476	216489	169177	High	High	High	High	High	High	1
693	High	Master Protein	P9WGN9	Protein translocase subunit SecF OS=Mycobacterium tuberculosis (strain ATCC 25618 / H37Rv) OX=83332 GN=secF PE=1 SV=1	0	13.734	14	2	2	2	442	47	9.54	9.62	2	0	4.266	0.0716917	1.01	43.5	156.5	32.21	10.78	40.8	33.5	61.6	173.9	143.7	146.5	31423.8	27401.7	47780.2	133312	122238	113687	34677	28460.5	52360.6	147930	122238	124640	High	High	High	High	High	High	1
694	High	Master Protein	P95185	Probable NADPH quinone oxidoreductase FadB4 (NADPH:quinone reductase) (Zeta-crystallin) OS=Mycobacterium tuberculosis (strain ATCC 25618 / H37Rv) OX=83332 GN=fadB4 PE=1 SV=1	0	5.104	7	2	2	2	323	33.8	5.57	2.05	2	0	1.152	0.674974	7.99	92.9	107.1	10.58	7.83	92.4	89.7	108.6	106.5	108.9	93.9	53888.6	55590	63817.2	61752.7	70117.5	55119.1	59467.5	57737.9	69935	68523.7	70117.5	60429.4	High	High	High	High	High	High	1

## Sheet: PeptideGroups
																				Abundances (Grouped)		Abundances (Grouped) CV [%]		Abundances (Scaled)						Abundance						Abundances (Normalized)							Found in Sample
Checked	Confidence	Sequence	Annotated Sequence	Modifications	Qvality PEP	Qvality q-value	# Protein Groups	# Proteins	# PSMs	Master Protein Accessions	Positions in Master Proteins	Protein Accessions	Modifications in Master Proteins	Master Protein Descriptions	# Missed Cleavages	Theo. MH+ [Da]	Abundance Ratio: (plus Trypsin) / (minus Trypsin)	Abundance Ratio Adj. P-Value: (plus Trypsin) / (minus Trypsin)	Abundance Ratio Variability [%]: (plus Trypsin) / (minus Trypsin)	minus Trypsin	plus Trypsin	minus Trypsin	plus Trypsin	127, Mtb_Surface_proteins_MinusTrypsin rep 1	129, Mtb_Surface_proteins_MinusTrypsin rep 2	131, Mtb_Surface_proteins_MinusTrypsin rep 3	126, Mtb_Surface_proteins_PlusTrypsin rep 1	128, Mtb_Surface_proteins_PlusTrypsin rep 2	130, Mtb_Surface_proteins_PlusTrypsin rep 3	127, Mtb_Surface_proteins_MinusTrypsin rep 1	129, Mtb_Surface_proteins_MinusTrypsin rep 2	131, Mtb_Surface_proteins_MinusTrypsin rep 3	126, Mtb_Surface_proteins_PlusTrypsin rep 1	128, Mtb_Surface_proteins_PlusTrypsin rep 2	130, Mtb_Surface_proteins_PlusTrypsin rep 3	127, Mtb_Surface_proteins_MinusTrypsin rep 1	129, Mtb_Surface_proteins_MinusTrypsin rep 2	131, Mtb_Surface_proteins_MinusTrypsin rep 3	126, Mtb_Surface_proteins_PlusTrypsin rep 1	128, Mtb_Surface_proteins_PlusTrypsin rep 2	130, Mtb_Surface_proteins_PlusTrypsin rep 3	Quan Info	127, Mtb_Surface_proteins_MinusTrypsin rep 1	129, Mtb_Surface_proteins_MinusTrypsin rep 2	131, Mtb_Surface_proteins_MinusTrypsin rep 3	126, Mtb_Surface_proteins_PlusTrypsin rep 1	128, Mtb_Surface_proteins_PlusTrypsin rep 2	130, Mtb_Surface_proteins_PlusTrypsin rep 3	Confidence (by Search Engine): A Sequest HT
479	High	LGITDVADLR	[R].LGITDVADLR.[S]	1xTMT6plex [N-Term]	1.01675e-05	0.000125663	1	1	1	I6WXK4	I6WXK4 [47-56]	I6WXK4		Triple specificity protein phosphatase PtpB OS=Mycobacterium tuberculosis (strain ATCC 25618 / H37Rv) OX=83332 GN=ptpB PE=1 SV=1	0	1301.76	1.646	0.242929	50.68	75.6	124.4	31.41	7.72	71.2	59.4	107.2	117.2	131.3	113.7	109146	96819.5	165539	178617	222047	175392	120446	100560	181408	198202	222047	192290		High	High	High	High	High	High	High
2073	High	DAGISQATVNR	[R].DAGISQATVNR.[M]	1xTMT6plex [N-Term]	6.64002e-06	0.000125663	1	1	2	I6WXK4	I6WXK4 [259-269]	I6WXK4		Triple specificity protein phosphatase PtpB OS=Mycobacterium tuberculosis (strain ATCC 25618 / H37Rv) OX=83332 GN=ptpB PE=1 SV=1	0	1360.74	0.6	0.430004	37.37	125.2	74.8	101.62	3.36	55.3	74.3	339.5	44.4	44.6	42	115255	164368	712309	92001.7	102495	87981.7	127187	170719	780594	102089	102495	96458.2		High	High	High	High	High	High	High
3764	High	LLTNDGSNGESGESSQSINDAATR	[R].LLTNDGSNGESGESSQSINDAATR.[Y]	1xTMT6plex [N-Term]	8.01269e-05	0.000125663	1	1	1	I6WXK4	I6WXK4 [101-124]	I6WXK4		Triple specificity protein phosphatase PtpB OS=Mycobacterium tuberculosis (strain ATCC 25618 / H37Rv) OX=83332 GN=ptpB PE=1 SV=1	0	2652.25	0.239	0.107883	16.83	162.6	37.4	24.44	29.43	147.3	215.7	141.9	39.7	21.4	33.9	48070	74785.7	46634.9	12881.2	7723.32	11134.8	53046.4	77675.3	51105.5	14293.6	7723.32	12207.6		High	High	High	High	High	High	High
4632	High	SNDSVPQLR	[R].SNDSVPQLR.[A]	1xTMT6plex [N-Term]	0.00791934	0.000341238	1	1	1	I6WXK4	I6WXK4 [192-200]	I6WXK4		Triple specificity protein phosphatase PtpB OS=Mycobacterium tuberculosis (strain ATCC 25618 / H37Rv) OX=83332 GN=ptpB PE=1 SV=1	0	1244.68	0.762	0.423166	12.69	113.5	86.5	78.56	3.34	74.5	78.6	267	62.1	59.9	58.1	77729.2	87113.1	280613	64420.7	68949.2	60992.9	85776.2	90479	307514	71484.2	68949.2	66869.1		High	High	High	High	High	High	High
2970	High	GVETGDGYPPPAYPPV	[R].GVETGDGYPPPAYPPV.[-]	1xTMT6plex [N-Term]	3.1333e-07	0.000125663	1	1	2	I6WXK8	I6WXK8 [27-42]	I6WXK8		Conserved protein OS=Mycobacterium tuberculosis (strain ATCC 25618 / H37Rv) OX=83332 GN=Rv0157A PE=1 SV=1	0	1844.93	0.38	0.149548	2.44	136.9	63.1	27.7	11.17	99.3	140.6	176	64.8	53.5	65.9	165712	249322	295826	107546	98530.2	110687	182867	258955	324185	119339	98530.2	121351		High	High	High	High	High	High	High
466	High	QDLVNYAGVSGDLNPIHWDDEIAK	[R].QDLVNYAGVSGDLNPIHWDDEIAK.[V]	1xTMT6plex [K24]; 1xTMT6plex [N-Term]	4.21863e-13	0.000125663	1	1	3	I6WYY7	I6WYY7 [25-48]	I6WYY7		(3R)-hydroxyacyl-ACP dehydratase subunit HadB OS=Mycobacterium tuberculosis (strain ATCC 25618 / H37Rv) OX=83332 GN=hadB PE=1 SV=1	0	3127.61	0.676	0.194848	25.98	117.2	82.8	20.69	12.76	149.5	109.7	103.4	77.5	89.9	70	1.34942e+06	1.05157e+06	939844	695310	895664	635401	1.48912e+06	1.0922e+06	1.02994e+06	771549	895664	696618		High	High	High	High	High	High	High
961	High	VGDQLPEKTYPLTR	[K].VGDQLPEKTYPLTR.[Q]	1xTMT6plex [K8]; 1xTMT6plex [N-Term]	2.24255e-06	0.000125663	1	1	2	I6WYY7	I6WYY7 [11-24]	I6WYY7		(3R)-hydroxyacyl-ACP dehydratase subunit HadB OS=Mycobacterium tuberculosis (strain ATCC 25618 / H37Rv) OX=83332 GN=hadB PE=1 SV=1	1	2075.19	0.811	0.142402	5.49	115.7	84.3	8.46	11.08	118.1	102.2	119.4	77.6	86	96.8	706857	649871	719559	461980	568395	583225	780035	674981	788539	512635	568395	639415		High	High	High	High	High	High	High
962	High	VGDQLPEK	[K].VGDQLPEK.[T]	1xTMT6plex [K8]; 1xTMT6plex [N-Term]	0.000492271	0.000125663	1	1	2	I6WYY7	I6WYY7 [11-18]	I6WYY7		(3R)-hydroxyacyl-ACP dehydratase subunit HadB OS=Mycobacterium tuberculosis (strain ATCC 25618 / H37Rv) OX=83332 GN=hadB PE=1 SV=1	0	1343.79	0.842	0.287763	18.57	108.6	91.4	31.64	19.37	148.3	82.3	97.4	110.9	79.2	82	1.39519e+06	822356	922832	1.03804e+06	822299	776558	1.53963e+06	854130	1.0113e+06	1.15186e+06	822299	851374		High	High	High	High	High	High	High
1799	High	SVTIALTATTGGK	[K].SVTIALTATTGGK.[K]	1xTMT6plex [K13]; 1xTMT6plex [N-Term]	2.77416e-07	0.000125663	1	1	4	I6WYY7	I6WYY7 [117-129]	I6WYY7		(3R)-hydroxyacyl-ACP dehydratase subunit HadB OS=Mycobacterium tuberculosis (strain ATCC 25618 / H37Rv) OX=83332 GN=hadB PE=1 SV=1	0	1678.02	0.316	0.0984492	21.6	150.8	49.2	16.68	15.77	164.7	119.6	159.4	52	60.4	43.9	613688	473401	598209	192635	248137	164735	677221	491692	655555	213757	248137	180606		High	High	High	High	High	High	High
1810	High	SVTIALTATTGGKK	[K].SVTIALTATTGGKK.[I]	2xTMT6plex [K13; K14]; 1xTMT6plex [N-Term]	9.27179e-09	0.000125663	1	1	2	I6WYY7	I6WYY7 [117-130]	I6WYY7		(3R)-hydroxyacyl-ACP dehydratase subunit HadB OS=Mycobacterium tuberculosis (strain ATCC 25618 / H37Rv) OX=83332 GN=hadB PE=1 SV=1	1	2035.27	0.51	0.0580475	1.43	128.9	71.1	5.27	8.07	137.9	125.8	126.4	69.7	75.8	64.5	312504	302773	288344	157024	189417	147028	344857	314471	315986	174242	189417	161193		High	High	High	High	High	High	High
3169	High	GAELVFNGR	[K].GAELVFNGR.[V]	1xTMT6plex [N-Term]	0.000182223	0.000125663	1	1	1	I6WYY7	I6WYY7 [99-107]	I6WYY7		(3R)-hydroxyacyl-ACP dehydratase subunit HadB OS=Mycobacterium tuberculosis (strain ATCC 25618 / H37Rv) OX=83332 GN=hadB PE=1 SV=1	0	1191.67	0.409	0.0946299	1.35	135.1	64.9	11.32	19.25	153	123.6	130.4	62.6	77.5	52.9	128585	110399	110414	52326.6	71864	44754.7	141897	114665	120999	58064.1	71864	49066.5		High	High	High	High	High	High	High
3233	High	FTAVVPVPNDGK	[R].FTAVVPVPNDGK.[G]	1xTMT6plex [K12]; 1xTMT6plex [N-Term]	4.7042e-05	0.000125663	1	1	2	I6WYY7	I6WYY7 [87-98]	I6WYY7		(3R)-hydroxyacyl-ACP dehydratase subunit HadB OS=Mycobacterium tuberculosis (strain ATCC 25618 / H37Rv) OX=83332 GN=hadB PE=1 SV=1	0	1701.99	0.446	0.156273	14.01	136.6	63.4	24.01	5.61	141.5	98.3	160.9	63.2	70.5	65.6	273355	201653	312967	121349	150263	127587	301655	209445	342969	134655	150263	139879		High	High	High	High	High	High	High
3234	High	FTAVVPVPNDGKGAELVFNGR	[R].FTAVVPVPNDGKGAELVFNGR.[V]	1xTMT6plex [K12]; 1xTMT6plex [N-Term]	1.91566e-07	0.000125663	1	1	2	I6WYY7	I6WYY7 [87-107]	I6WYY7		(3R)-hydroxyacyl-ACP dehydratase subunit HadB OS=Mycobacterium tuberculosis (strain ATCC 25618 / H37Rv) OX=83332 GN=hadB PE=1 SV=1	1	2645.48	0.464	0.0635751	12.62	135	65	10.89	2.56	153.8	131.9	125.3	64.3	61.2	63.5	748154	681861	613697	311117	328620	311131	825608	708206	672528	345230	328620	341107		High	High	High	High	High	High	High
4906	High	SVDPESK	[K].SVDPESK.[S]	1xTMT6plex [K7]; 1xTMT6plex [N-Term]	0.020971	0.00111335	1	1	2	I6WYY7	I6WYY7 [110-116]	I6WYY7		(3R)-hydroxyacyl-ACP dehydratase subunit HadB OS=Mycobacterium tuberculosis (strain ATCC 25618 / H37Rv) OX=83332 GN=hadB PE=1 SV=1	0	1219.69																										No Quan Values	High	High	High	High	High	High	High
4908	High	AIASAK	[R].AIASAK.[L]	1xTMT6plex [K6]; 1xTMT6plex [N-Term]	0.0212828	0.00111335	1	1	1	I6WYY7	I6WYY7 [135-140]	I6WYY7		(3R)-hydroxyacyl-ACP dehydratase subunit HadB OS=Mycobacterium tuberculosis (strain ATCC 25618 / H37Rv) OX=83332 GN=hadB PE=1 SV=1	0	1018.67																										No Quan Values	High	High	High	High	High	High	High
4931	High	EFSSVK	[R].EFSSVK.[V]	1xTMT6plex [K6]; 1xTMT6plex [N-Term]	0.0214933	0.00111335	1	1	2	I6WYY7	I6WYY7 [5-10]	I6WYY7		(3R)-hydroxyacyl-ACP dehydratase subunit HadB OS=Mycobacterium tuberculosis (strain ATCC 25618 / H37Rv) OX=83332 GN=hadB PE=1 SV=1	0	1154.68																										No Quan Values	High	High	High	High	High	High	High
5000	High	VKSVDPESK	[R].VKSVDPESK.[S]	2xTMT6plex [K2; K9]; 1xTMT6plex [N-Term]	0.0250262	0.00149491	1	1	1	I6WYY7	I6WYY7 [108-116]	I6WYY7		(3R)-hydroxyacyl-ACP dehydratase subunit HadB OS=Mycobacterium tuberculosis (strain ATCC 25618 / H37Rv) OX=83332 GN=hadB PE=1 SV=1	1	1676.02																										No Quan Values	High	High	High	High	High	High	High
5605	High	TYPLTR	[K].TYPLTR.[Q]	1xTMT6plex [N-Term]	0.13857	0.00581395	1	1	2	I6WYY7	I6WYY7 [19-24]	I6WYY7		(3R)-hydroxyacyl-ACP dehydratase subunit HadB OS=Mycobacterium tuberculosis (strain ATCC 25618 / H37Rv) OX=83332 GN=hadB PE=1 SV=1	0	979.577																										No Quan Values	High	High	High	High	High	High	High
1809	High	SVTNPDGSGIK	[K].SVTNPDGSGIK.[G]	1xTMT6plex [K11]; 1xTMT6plex [N-Term]	9.66671e-05	0.000125663	1	1	2	I6WZD7	I6WZD7 [45-55]	I6WZD7		Conserved protein OS=Mycobacterium tuberculosis (strain ATCC 25618 / H37Rv) OX=83332 GN=Rv0760c PE=1 SV=1	0	1532.87	2.331	0.0686114	4.03	65.3	134.7	9.95	10.35	56.5	63.8	69.1	131.8	152.9	125.9	73910.9	88672	90894.4	171313	220491	165667	81562.6	92098.1	99607.8	190097	220491	181628		High	High	High	High	High	High	High
706	High	LIEPPPSLSRPR	[R].LIEPPPSLSRPR.[R]	1xTMT6plex [N-Term]	0.000370604	0.000125663	1	1	2	I6WZM9	I6WZM9 [64-75]	I6WZM9		Probable cold shock-like protein B CspB OS=Mycobacterium tuberculosis (strain ATCC 25618 / H37Rv) OX=83332 GN=cspB PE=1 SV=1	0	1590.95	0.61	0.327251	57.47	116.1	83.9	38.07	14.62	87.6	106.4	176.9	87.2	64.9	77	78896.1	101873	160463	78111.2	64508.4	69814.9	87064	105809	175845	86675.9	64508.4	76541.2		High	High	High	High	High	High	High
1123	High	VEFGIASGR	[R].VEFGIASGR.[R]	1xTMT6plex [N-Term]	0.000126479	0.000125663	1	1	2	I6WZM9	I6WZM9 [46-54]	I6WZM9		Probable cold shock-like protein B CspB OS=Mycobacterium tuberculosis (strain ATCC 25618 / H37Rv) OX=83332 GN=cspB PE=1 SV=1	0	1164.66	1.343	0.159459	22.3	86.4	113.6	10.69	9.09	91.2	74.9	90.1	122.5	118.5	102.8	253880	221404	252455	339198	363894	288016	280163	229958	276656	376390	363894	315765		High	High	High	High	High	High	High
1167	High	WYDPDKGFGFLSQEGGEDVYVR	[K].WYDPDKGFGFLSQEGGEDVYVR.[S]	1xTMT6plex [K6]; 1xTMT6plex [N-Term]	0.000273393	0.000125663	1	1	1	I6WZM9	I6WZM9 [8-29]	I6WZM9		Probable cold shock-like protein B CspB OS=Mycobacterium tuberculosis (strain ATCC 25618 / H37Rv) OX=83332 GN=cspB PE=1 SV=1	1	3022.5	1.039	0.321461	1.33	99.3	100.7	4.58	5.38	94.6	103.5	97.9	99.2	107.6	97.3	161742	188074	168493	168627	202968	167516	178487	195341	184645	187116	202968	183655		High	High	High	High	High	High	High
1489	High	SSALPTGVEALK	[R].SSALPTGVEALK.[A]	1xTMT6plex [K12]; 1xTMT6plex [N-Term]	2.63533e-09	0.000125663	1	1	2	I6WZM9	I6WZM9 [30-41]	I6WZM9		Probable cold shock-like protein B CspB OS=Mycobacterium tuberculosis (strain ATCC 25618 / H37Rv) OX=83332 GN=cspB PE=1 SV=1	0	1630.98	1.15	0.189612	5.12	94.6	105.4	17.13	3.04	98.6	72.2	99	113.4	106.8	110	464794	361220	469918	531514	555065	521450	512912	375177	514966	589793	555065	571688		High	High	High	High	High	High	High
4675	High	GPQALSLR	[R].GPQALSLR.[L]	1xTMT6plex [N-Term]	0.0101679	0.000544315	1	1	2	I6WZM9	I6WZM9 [56-63]	I6WZM9		Probable cold shock-like protein B CspB OS=Mycobacterium tuberculosis (strain ATCC 25618 / H37Rv) OX=83332 GN=cspB PE=1 SV=1	0	1070.65																										No Quan Values	High	High	High	High	High	High	High
3827	High	VFDDAGFR	[K].VFDDAGFR.[Q]	1xTMT6plex [N-Term]	0.0013221	0.000125663	1	1	1	I6X4S7	I6X4S7 [136-143]	I6X4S7		Probable acyl-CoA thioesterase II TesB2 (TEII) OS=Mycobacterium tuberculosis (strain ATCC 25618 / H37Rv) OX=83332 GN=tesB2 PE=1 SV=1	0	1155.6	0.404	0.168506	28.28	141.7	58.3	34.77	13.81	115.4	120.9	207	46.7	60.4	49.7	99521	110747	179757	40018.3	57471	43123.8	109824	115026	196989	44406.2	57471	47278.5		High	High	High	High	High	High	High
4699	High	TVFLVER	[R].TVFLVER.[I]	1xTMT6plex [N-Term]	0.00836758	0.000544315	1	1	1	I6X4S7	I6X4S7 [72-78]	I6X4S7		Probable acyl-CoA thioesterase II TesB2 (TEII) OS=Mycobacterium tuberculosis (strain ATCC 25618 / H37Rv) OX=83332 GN=tesB2 PE=1 SV=1	0	1092.66	0.367	0.161202	25.24	146.3	53.7	33.84	12.51	133.6	114.5	212.5	49	50.6	39.8	100659	91643.8	161207	36697.6	42054.5	30188.3	111080	95184.7	176660	40721.4	42054.5	33096.7		High	High	High	High	High	High	High
3290	High	IYDTLK	[R].IYDTLK.[K]	1xTMT6plex [K6]; 1xTMT6plex [N-Term]	0.00625671	0.000341238	1	1	2	I6X562	I6X562 [75-80]	I6X562		Uncharacterized protein OS=Mycobacterium tuberculosis (strain ATCC 25618 / H37Rv) OX=83332 GN=Rv2708c PE=1 SV=1	0	1210.74	0.33	0.114665	43.48	150.3	49.7	20.46	14.7	158.2	114.1	172.3	52.2	59.2	44	453884	347955	497727	149069	187460	127045	500873	361399	545441	165414	187460	139285		High	High	High	High	High	High	High
5683	High	TDADER	[R].TDADER.[V]	1xTMT6plex [N-Term]	0.161754	0.00796719	1	1	1	I6X562	I6X562 [12-17]	I6X562		Uncharacterized protein OS=Mycobacterium tuberculosis (strain ATCC 25618 / H37Rv) OX=83332 GN=Rv2708c PE=1 SV=1	0	935.463	0.184	0.0506217	15.26	168.9	31.1	15	41.48	181.2	136.1	175.8	51.8	22.7	32.4	108343	86432.9	105869	30779	15000.3	19502.3	119559	89772.5	116018	34153.9	15000.3	21381.2		High	High	High	High	High	High	High
5662	High	YQAAVSVGTNPTFSGR	[R].YQAAVSVGTNPTFSGR.[T]	1xTMT6plex [N-Term]	0.152391	0.00662297	1	1	2	I6X5C9	I6X5C9 [258-273]	I6X5C9		Riboflavin biosynthesis protein OS=Mycobacterium tuberculosis (strain ATCC 25618 / H37Rv) OX=83332 GN=ribF PE=1 SV=1	0	1883.98	0.557	0.288152	38.97	128.5	71.5	59.25	22.6	68.7	112.2	223.7	51.9	62.5	81	20864.4	36190.4	68364.9	15668.1	20922.7	24738.9	23024.4	37588.7	74918.6	17386.1	20922.7	27122.3		High	High	High	High	High	High	High
4061	High	TAQGQQASETSAAEETAPSLRPEAAAGQLRPR	[R].TAQGQQASETSAAEETAPSLRPEAAAGQLRPR.[V]	1xTMT6plex [N-Term]	3.34688e-07	0.000125663	1	1	1	I6X6H8	I6X6H8 [366-397]	I6X6H8		PPE family protein PPE52 OS=Mycobacterium tuberculosis (strain ATCC 25618 / H37Rv) OX=83332 GN=PPE52 PE=1 SV=1	0	3508.79																										No Quan Values	High	High	High	High	High	High	High
5362	High	GGTNSAPGTATESAR	[R].GGTNSAPGTATESAR.[A]	1xTMT6plex [N-Term]	0.080966	0.00335667	1	1	1	I6X6H8	I6X6H8 [291-305]	I6X6H8		PPE family protein PPE52 OS=Mycobacterium tuberculosis (strain ATCC 25618 / H37Rv) OX=83332 GN=PPE52 PE=1 SV=1	0	1605.8																										No Quan Values	High	High	High	High	High	High	High
4077	High	TDPIDPEAPPITPGEK	[K].TDPIDPEAPPITPGEK.[I]	1xTMT6plex [K16]; 1xTMT6plex [N-Term]	0.000180384	0.000125663	1	1	2	I6X7B3	I6X7B3 [259-274]	I6X7B3		Conserved protein OS=Mycobacterium tuberculosis (strain ATCC 25618 / H37Rv) OX=83332 GN=Rv3438 PE=1 SV=1	0	2135.16																										No Quan Values	High	High	High	High	High	High	High
4616	High	IVTLLK	[K].IVTLLK.[-]	1xTMT6plex [K6]; 1xTMT6plex [N-Term]	0.00625671	0.000341238	1	1	1	I6X7B3	I6X7B3 [275-280]	I6X7B3		Conserved protein OS=Mycobacterium tuberculosis (strain ATCC 25618 / H37Rv) OX=83332 GN=Rv3438 PE=1 SV=1	0	1144.81																										No Quan Values	High	High	High	High	High	High	High
3665	High	LGFTDDEVSRPGSDR	[R].LGFTDDEVSRPGSDR.[L]	1xTMT6plex [N-Term]	1.19594e-05	0.000125663	1	1	2	I6X7D4	I6X7D4 [217-231]	I6X7D4		Conserved protein OS=Mycobacterium tuberculosis (strain ATCC 25618 / H37Rv) OX=83332 GN=Rv3463 PE=1 SV=1	0	1879.93																										No Quan Values	High	High	High	High	High	High	High
3922	High	VVLTTDSAR	[K].VVLTTDSAR.[A]	1xTMT6plex [N-Term]	9.47052e-06	0.000125663	1	1	2	I6X7D4	I6X7D4 [184-192]	I6X7D4		Conserved protein OS=Mycobacterium tuberculosis (strain ATCC 25618 / H37Rv) OX=83332 GN=Rv3463 PE=1 SV=1	0	1190.69																										No Quan Values	High	High	High	High	High	High	High
4004	High	SAGAHPYLTTPEHTAR	[R].SAGAHPYLTTPEHTAR.[A]	1xTMT6plex [N-Term]	0.00119478	0.000125663	1	1	2	I6X7D4	I6X7D4 [152-167]	I6X7D4		Conserved protein OS=Mycobacterium tuberculosis (strain ATCC 25618 / H37Rv) OX=83332 GN=Rv3463 PE=1 SV=1	0	1938																										No Quan Values	High	High	High	High	High	High	High
4220	High	ELIGPSAFLAPEHK	[R].ELIGPSAFLAPEHK.[V]	1xTMT6plex [K14]; 1xTMT6plex [N-Term]	8.68279e-08	0.000125663	1	1	2	I6X7D4	I6X7D4 [170-183]	I6X7D4		Conserved protein OS=Mycobacterium tuberculosis (strain ATCC 25618 / H37Rv) OX=83332 GN=Rv3463 PE=1 SV=1	0	1967.14																										No Quan Values	High	High	High	High	High	High	High
4574	High	VVAALGPR	[R].VVAALGPR.[V]	1xTMT6plex [N-Term]	0.00716428	0.000341238	1	1	2	I6X7D4	I6X7D4 [136-143]	I6X7D4		Conserved protein OS=Mycobacterium tuberculosis (strain ATCC 25618 / H37Rv) OX=83332 GN=Rv3463 PE=1 SV=1	0	1011.65	0.929	0.635861	39.18	100.5	99.5	38.25	4.05	74.4	94.9	153.7	93.9	88.1	95.1	39322.3	53264.3	81807.5	49357.2	51370.9	50569.5	43393.2	55322.3	89649.9	54769.1	51370.9	55441.6		High	High	High	High	High	High	High
4620	High	VLGLSAR	[R].VLGLSAR.[R]	1xTMT6plex [N-Term]	0.00684816	0.000341238	1	1	2	I6X7D4	I6X7D4 [144-150]	I6X7D4		Conserved protein OS=Mycobacterium tuberculosis (strain ATCC 25618 / H37Rv) OX=83332 GN=Rv3463 PE=1 SV=1	0	944.609																										No Quan Values	High	High	High	High	High	High	High
5398	High	QTTEIR	[R].QTTEIR.[S]	1xTMT6plex [N-Term]	0.0821013	0.00335667	1	1	2	I6X7P2	I6X7P2 [81-86]	I6X7P2		Uncharacterized protein OS=Mycobacterium tuberculosis (strain ATCC 25618 / H37Rv) OX=83332 GN=Rv3572 PE=1 SV=1	0	976.562																										No Quan Values	High	High	High	High	High	High	High
3248	High	FEYTVIGDPVNEAAR	[R].FEYTVIGDPVNEAAR.[L]	1xTMT6plex [N-Term]	1.39166e-07	0.000125663	1	1	1	I6X7Z3	I6X7Z3 [470-484]	I6X7Z3		Probable conserved transmembrane protein OS=Mycobacterium tuberculosis (strain ATCC 25618 / H37Rv) OX=83332 GN=Rv3645 PE=1 SV=1	0	1909.99	2.948	0.0622544	26.76	50.7	149.3	22.62	3.39	43	50.6	66.7	149.7	149.2	140.8	42628	53271.3	66541.4	147559	163139	140495	47041.1	55329.6	72920.3	163738	163139	154030		High	High	High	High	High	High	High
3721	High	LTELAK	[R].LTELAK.[L]	1xTMT6plex [K6]; 1xTMT6plex [N-Term]	0.00132881	0.000125663	1	1	1	I6X7Z3	I6X7Z3 [485-490]	I6X7Z3		Probable conserved transmembrane protein OS=Mycobacterium tuberculosis (strain ATCC 25618 / H37Rv) OX=83332 GN=Rv3645 PE=1 SV=1	0	1132.73																										No Quan Values	High	High	High	High	High	High	High
3897	High	YVGEDVAR	[R].YVGEDVAR.[R]	1xTMT6plex [N-Term]	0.00106341	0.000125663	1	1	2	I6X7Z3	I6X7Z3 [338-345]	I6X7Z3		Probable conserved transmembrane protein OS=Mycobacterium tuberculosis (strain ATCC 25618 / H37Rv) OX=83332 GN=Rv3645 PE=1 SV=1	0	1137.61																										No Quan Values	High	High	High	High	High	High	High
3928	High	VVVETVAR	[R].VVVETVAR.[H]	1xTMT6plex [N-Term]	0.00209519	0.000125663	1	1	1	I6X7Z3	I6X7Z3 [393-400]	I6X7Z3		Probable conserved transmembrane protein OS=Mycobacterium tuberculosis (strain ATCC 25618 / H37Rv) OX=83332 GN=Rv3645 PE=1 SV=1	0	1101.68																										No Quan Values	High	High	High	High	High	High	High
4349	High	AIAGHIGAQAR	[R].AIAGHIGAQAR.[F]	1xTMT6plex [N-Term]	0.00240157	0.000125663	1	1	2	I6X7Z3	I6X7Z3 [459-469]	I6X7Z3		Probable conserved transmembrane protein OS=Mycobacterium tuberculosis (strain ATCC 25618 / H37Rv) OX=83332 GN=Rv3645 PE=1 SV=1	0	1293.76																										No Quan Values	High	High	High	High	High	High	High
3588	High	QILDQWGADGWELVAVLPGPTGEQHVAYLK	[K].QILDQWGADGWELVAVLPGPTGEQHVAYLK.[R]	1xTMT6plex [K30]; 1xTMT6plex [N-Term]	0.000147264	0.000125663	1	1	1	I6X824	I6X824 [21-50]	I6X824		Uncharacterized protein OS=Mycobacterium tuberculosis (strain ATCC 25618 / H37Rv) OX=83332 GN=Rv3678A PE=1 SV=1	0	3749.01	0.361	0.169386	26.47	139.6	60.4	34.79	22.57	92.5	142.2	191.2	61.6	43.5	69	25293.3	41318.1	52673.7	16744.8	13140.8	19000.8	27911.8	42914.6	57723.2	18580.9	13140.8	20831.4		High	High	High	High	High	High	High
3472	High	SQPTVSVR	[R].SQPTVSVR.[-]	1xTMT6plex [N-Term]	0.0780089	0.00335667	1	1	2	I6X827	I6X827 [312-319]	I6X827		Conserved protein OS=Mycobacterium tuberculosis (strain ATCC 25618 / H37Rv) OX=83332 GN=Rv3683 PE=1 SV=1	0	1102.64	2.844	0.142668	73.12	51.5	148.5	66.03	4.37	31.7	46.7	109.8	134.8	132.9	144.1	177370	277457	618062	749080	819600	810622	195732	288177	677312	831215	819600	888720		High	High	High	High	High	High	High
4851	High	GAALPWQDLR	[R].GAALPWQDLR.[A]	1xTMT6plex [N-Term]	0.0133708	0.00093132	1	1	2	I6X827	I6X827 [141-150]	I6X827		Conserved protein OS=Mycobacterium tuberculosis (strain ATCC 25618 / H37Rv) OX=83332 GN=Rv3683 PE=1 SV=1	0	1355.76	1.431	0.861614	15.66	82.3	117.7	52.73	5.95	60.8	74.3	155.1	96.2	106.3	107.3	56155.2	72908.1	144277	88325.8	108328	99709.7	61968.7	75725.1	158108	98010.5	108328	109316		High	High	High	High	High	High	High
5386	High	LGLTHSPEPR	[R].LGLTHSPEPR.[V]	1xTMT6plex [N-Term]	0.078373	0.00335667	1	1	1	I6X827	I6X827 [205-214]	I6X827		Conserved protein OS=Mycobacterium tuberculosis (strain ATCC 25618 / H37Rv) OX=83332 GN=Rv3683 PE=1 SV=1	0	1335.76																										No Quan Values	High	High	High	High	High	High	High
2191	High	ELSDDEVIK	[R].ELSDDEVIK.[V]	1xTMT6plex [K9]; 1xTMT6plex [N-Term]	1.12497e-06	0.000125663	1	1	2	I6X831	I6X831 [46-54]	I6X831		Conserved protein OS=Mycobacterium tuberculosis (strain ATCC 25618 / H37Rv) OX=83332 GN=Rv3688c PE=1 SV=1	0	1505.85	0.276	0.0650346	3.61	160.6	39.4	19.35	18.89	175.7	122.6	175.3	49.7	33.8	43	450210	333699	452236	126551	95580.8	110829	496819	346593	495589	140427	95580.8	121507		High	High	High	High	High	High	High
2500	High	AATVIAAGK	[K].AATVIAAGK.[A]	1xTMT6plex [K9]; 1xTMT6plex [N-Term]	9.51868e-06	0.000125663	1	1	2	I6X831	I6X831 [132-140]	I6X831		Conserved protein OS=Mycobacterium tuberculosis (strain ATCC 25618 / H37Rv) OX=83332 GN=Rv3688c PE=1 SV=1	0	1259.81	0.238	0.051804	16.71	161.9	38.1	9.11	15.73	159.7	146	175.2	46.7	34.8	37.5	1.44444e+06	1.403e+06	1.59563e+06	420429	347514	341836	1.59398e+06	1.4572e+06	1.74859e+06	466527	347514	374770		High	High	High	High	High	High	High
4417	High	GELAATEHAEAR	[R].GELAATEHAEAR.[I]	1xTMT6plex [N-Term]	9.4226e-06	0.000125663	1	1	1	I6X831	I6X831 [76-87]	I6X831		Conserved protein OS=Mycobacterium tuberculosis (strain ATCC 25618 / H37Rv) OX=83332 GN=Rv3688c PE=1 SV=1	0	1483.77																										No Quan Values	High	High	High	High	High	High	High
4576	High	SDLTQAMK	[R].SDLTQAMK.[T]	1xOxidation [M7]; 1xTMT6plex [K8]; 1xTMT6plex [N-Term]	0.00730937	0.000341238	1	1	2	I6X831	I6X831 [10-17]	I6X831		Conserved protein OS=Mycobacterium tuberculosis (strain ATCC 25618 / H37Rv) OX=83332 GN=Rv3688c PE=1 SV=1	0	1367.76	0.344	0.325256	49.79	148.8	51.2	79.9	17.5	81.7	95.9	316.3	42.4	33	30.7	287346	358427	1.12029e+06	148164	128194	108532	317094	372275	1.22768e+06	164410	128194	118988		High	High	High	High	High	High	High
127	High	MALELTWEALEHAR	[R].MALELTWEALEHAR.[I]	1xOxidation [M1]; 1xTMT6plex [N-Term]	1.23215e-07	0.000125663	1	1	2	I6X8D2	I6X8D2 [207-220]	I6X8D2		Polyketide synthase Pks13 OS=Mycobacterium tuberculosis (strain ATCC 25618 / H37Rv) OX=83332 GN=pks13 PE=1 SV=1	0	1914.99	2.074	0.41076	14.31	76.1	123.9	45.1	19.81	50.2	70.2	120.5	114.2	145.6	99.2	46684.3	69341.8	112815	105564	149340	92757.2	51517.3	72021	123630	117138	149340	101694		High	High	High	High	High	High	High
224	High	MITTPTDWPR	[K].MITTPTDWPR.[Y]	1xOxidation [M1]; 1xTMT6plex [N-Term]	0.00238947	0.000125663	1	1	2	I6X8D2	I6X8D2 [507-516]	I6X8D2		Polyketide synthase Pks13 OS=Mycobacterium tuberculosis (strain ATCC 25618 / H37Rv) OX=83332 GN=pks13 PE=1 SV=1	0	1462.76	2.353	0.177999	19.48	69	131	41.36	13.34	44.7	63.7	101.6	118.9	150	121.1	124100	188098	284030	328504	459639	338436	136947	195365	311258	364523	459639	371042		High	High	High	High	High	High	High
553	High	IIEGEPETDLAGDDAEDWSR	[R].IIEGEPETDLAGDDAEDWSR.[T]	1xTMT6plex [N-Term]	5.09271e-11	0.000125663	1	1	4	I6X8D2	I6X8D2 [91-110]	I6X8D2		Polyketide synthase Pks13 OS=Mycobacterium tuberculosis (strain ATCC 25618 / H37Rv) OX=83332 GN=pks13 PE=1 SV=1	0	2447.14	9.236	0.0479901	23.26	19.5	180.5	7.61	8.54	19.6	18.3	21.3	181.3	195.1	164.4	97476.4	96363.4	106323	895310	1.06943e+06	821828	107568	100087	116516	993479	1.06943e+06	901006		High	High	High	High	High	High	High
860	High	LIEYAVEHR	[K].LIEYAVEHR.[D]	1xTMT6plex [N-Term]	1.28395e-05	0.000125663	1	1	4	I6X8D2	I6X8D2 [1301-1309]	I6X8D2		Polyketide synthase Pks13 OS=Mycobacterium tuberculosis (strain ATCC 25618 / H37Rv) OX=83332 GN=pks13 PE=1 SV=1	0	1358.76	4.671	0.222816	43.96	45.6	154.4	61.48	38.73	26.3	36.3	81.8	122.7	219.6	113.3	97994.9	143680	307019	455164	903656	425317	108140	149231	336451	505071	903656	466293		High	High	High	High	High	High	High
907	High	LPADTPMYGFER	[R].LPADTPMYGFER.[V]	1xOxidation [M7]; 1xTMT6plex [N-Term]	2.72005e-05	0.000125663	1	1	4	I6X8D2	I6X8D2 [1491-1502]	I6X8D2		Polyketide synthase Pks13 OS=Mycobacterium tuberculosis (strain ATCC 25618 / H37Rv) OX=83332 GN=pks13 PE=1 SV=1	0	1641.81	4.556	0.0920989	19.87	31	169	13.61	24.24	37.7	29	31.6	171.8	205.3	124.6	130651	106878	110148	591984	784669	434417	144176	111007	120707	656893	784669	476271		High	High	High	High	High	High	High
1065	High	TYLEAGQIDGFVR	[R].TYLEAGQIDGFVR.[T]	1xTMT6plex [N-Term]	3.89578e-08	0.000125663	1	1	4	I6X8D2	I6X8D2 [1445-1457]	I6X8D2		Polyketide synthase Pks13 OS=Mycobacterium tuberculosis (strain ATCC 25618 / H37Rv) OX=83332 GN=pks13 PE=1 SV=1	0	1697.91	5.587	0.0846646	50.52	30.4	169.6	20.34	20.47	27.9	27.5	38.7	155.7	207.8	142.5	136994	143460	191605	761182	1.12761e+06	705414	151176	149003	209973	844644	1.12761e+06	773376		High	High	High	High	High	High	High
1083	High	TVDYIEAHGTGTILGDPIEAEALGR	[R].TVDYIEAHGTGTILGDPIEAEALGR.[V]	1xTMT6plex [N-Term]	5.60795e-11	0.000125663	1	1	3	I6X8D2	I6X8D2 [416-440]	I6X8D2		Polyketide synthase Pks13 OS=Mycobacterium tuberculosis (strain ATCC 25618 / H37Rv) OX=83332 GN=pks13 PE=1 SV=1	0	2827.47	3.162	0.218906	53.75	48.6	151.4	30.2	49.16	34	37.7	58.2	107.4	245.5	117.3	95140.6	112098	164258	299141	759118	330892	104990	116429	180005	331941	759118	362771		High	High	High	High	High	High	High
1122	High	VEGSIEER	[R].VEGSIEER.[A]	1xTMT6plex [N-Term]	0.00111866	0.000125663	1	1	2	I6X8D2	I6X8D2 [1503-1510]	I6X8D2		Polyketide synthase Pks13 OS=Mycobacterium tuberculosis (strain ATCC 25618 / H37Rv) OX=83332 GN=pks13 PE=1 SV=1	0	1147.62	4.833	0.0700641	14.25	35.2	164.8	31.16	10.19	33.5	32.4	54.6	177.4	156.7	145.4	195552	201072	321117	1.03023e+06	1.0093e+06	854116	215797	208841	351901	1.14319e+06	1.0093e+06	936405		High	High	High	High	High	High	High
1165	High	YAAFAEK	[R].YAAFAEK.[T]	1xTMT6plex [K7]; 1xTMT6plex [N-Term]	0.000899721	0.000125663	1	1	3	I6X8D2	I6X8D2 [1582-1588]	I6X8D2		Polyketide synthase Pks13 OS=Mycobacterium tuberculosis (strain ATCC 25618 / H37Rv) OX=83332 GN=pks13 PE=1 SV=1	0	1257.72	8.914	0.0713901	26.3	20.2	179.8	3.9	20.11	19.9	18.6	19.9	177.1	218.4	146.1	185366	184153	187098	1.64332e+06	2.24841e+06	1.37143e+06	204556	191268	205034	1.82351e+06	2.24841e+06	1.50355e+06		High	High	High	High	High	High	High
1177	High	WSPDSGETIAER	[R].WSPDSGETIAER.[L]	1xTMT6plex [N-Term]	5.58647e-07	0.000125663	1	1	2	I6X8D2	I6X8D2 [1226-1237]	I6X8D2		Polyketide synthase Pks13 OS=Mycobacterium tuberculosis (strain ATCC 25618 / H37Rv) OX=83332 GN=pks13 PE=1 SV=1	0	1576.78	7.698	0.059613	46.65	23	177	28.87	11	21.5	19.5	32.7	165.6	197.7	163	94410.1	91083.5	144485	722749	957367	720298	104184	94602.8	158335	801996	957367	789694		High	High	High	High	High	High	High
1205	High	WSEFLEEPR	[R].WSEFLEEPR.[L]	1xTMT6plex [N-Term]	8.13554e-05	0.000125663	1	1	2	I6X8D2	I6X8D2 [157-165]	I6X8D2		Polyketide synthase Pks13 OS=Mycobacterium tuberculosis (strain ATCC 25618 / H37Rv) OX=83332 GN=pks13 PE=1 SV=1	0	1421.73	12.089	0.0539723	2.39	17.6	182.4	20.75	11.41	14.4	16.8	21.5	173.8	206.2	167.4	163120	202384	246110	1.96111e+06	2.58221e+06	1.91181e+06	180007	210203	269703	2.17613e+06	2.58221e+06	2.096e+06		High	High	High	High	High	High	High
1266	High	YHDDAIMFEPR	[R].YHDDAIMFEPR.[Y]	1xOxidation [M7]; 1xTMT6plex [N-Term]	4.35839e-06	0.000125663	1	1	4	I6X8D2	I6X8D2 [1663-1673]	I6X8D2		Polyketide synthase Pks13 OS=Mycobacterium tuberculosis (strain ATCC 25618 / H37Rv) OX=83332 GN=pks13 PE=1 SV=1	0	1638.78	3.657	0.150315	15.89	50.2	149.8	33.1	23.75	36.7	49.8	71.1	148.5	182	112	65552.3	94520.1	128001	263944	359001	201434	72338.6	98172.1	140272	292884	359001	220841		High	High	High	High	High	High	High
1270	High	YIKPGGEPIHDVEYWK	[R].YIKPGGEPIHDVEYWK.[K]	2xTMT6plex [K3; K16]; 1xTMT6plex [N-Term]	1.34352e-06	0.000125663	1	1	2	I6X8D2	I6X8D2 [945-960]	I6X8D2		Polyketide synthase Pks13 OS=Mycobacterium tuberculosis (strain ATCC 25618 / H37Rv) OX=83332 GN=pks13 PE=1 SV=1	0	2618.46	3.093	0.211784	29.38	66.3	133.7	38.79	38	35.9	55.4	80.2	111.2	205.5	111.7	84228.1	138002	189277	259109	531245	263526	92947.9	143334	207422	287519	531245	288915		High	High	High	High	High	High	High
1297	High	VTFATWAIVTGK	[R].VTFATWAIVTGK.[S]	1xTMT6plex [K12]; 1xTMT6plex [N-Term]	0.000110854	0.000125663	1	1	1	I6X8D2	I6X8D2 [1382-1393]	I6X8D2		Polyketide synthase Pks13 OS=Mycobacterium tuberculosis (strain ATCC 25618 / H37Rv) OX=83332 GN=pks13 PE=1 SV=1	0	1752.05	2.159	0.218902	36.86	68.8	131.2	17.29	42.46	48.1	58	68.2	103.8	211.4	110.6	24384.7	31223.7	34807.7	52350.8	118291	56435.3	26909.2	32430.1	38144.5	58090.9	118291	61872.5		High	High	High	High	High	High	High
1327	High	VPVFVFHPAGGSTVVYEPLLGR	[K].VPVFVFHPAGGSTVVYEPLLGR.[L]	1xTMT6plex [N-Term]	0.000497287	0.000125663	1	1	2	I6X8D2	I6X8D2 [1469-1490]	I6X8D2		Polyketide synthase Pks13 OS=Mycobacterium tuberculosis (strain ATCC 25618 / H37Rv) OX=83332 GN=pks13 PE=1 SV=1	0	2570.43	0.61	0.289174	27.24	131.1	68.9	46.6	30.78	79.6	119	201.4	48.6	89	62.5	34314	54504.3	87410.4	20823	42319.8	27107.9	37866.4	56610.2	95789.9	23106.2	42319.8	29719.6		High	High	High	High	High	High	High
1407	High	SNGLIAPNQDAQADVLR	[R].SNGLIAPNQDAQADVLR.[R]	1xTMT6plex [N-Term]	3.66459e-09	0.000125663	1	1	2	I6X8D2	I6X8D2 [388-404]	I6X8D2		Polyketide synthase Pks13 OS=Mycobacterium tuberculosis (strain ATCC 25618 / H37Rv) OX=83332 GN=pks13 PE=1 SV=1	0	2011.08	11.126	0.108779	9.42	14.9	185.1	15.48	33.51	12.8	11.3	15.3	142.5	258.5	159.6	88233.2	82577.7	106208	976246	1.96448e+06	1.10606e+06	97367.7	85768.3	116390	1.08329e+06	1.96448e+06	1.21262e+06		High	High	High	High	High	High	High
1411	High	SPGGIFNELPR	[K].SPGGIFNELPR.[L]	1xTMT6plex [N-Term]	5.10055e-06	0.000125663	1	1	2	I6X8D2	I6X8D2 [1394-1404]	I6X8D2		Polyketide synthase Pks13 OS=Mycobacterium tuberculosis (strain ATCC 25618 / H37Rv) OX=83332 GN=pks13 PE=1 SV=1	0	1415.78	3.749	0.139377	46.93	45.6	154.4	43.56	23.06	34.8	38.7	73.6	130.4	191.1	131.3	83483.5	98737.6	177846	311250	506158	317116	92126.2	102553	194895	345378	506158	347668		High	High	High	High	High	High	High
1521	High	SEGGGMLVLK	[R].SEGGGMLVLK.[R]	1xOxidation [M6]; 1xTMT6plex [K10]; 1xTMT6plex [N-Term]	0.000190732	0.000125663	1	1	2	I6X8D2	I6X8D2 [352-361]	I6X8D2		Polyketide synthase Pks13 OS=Mycobacterium tuberculosis (strain ATCC 25618 / H37Rv) OX=83332 GN=pks13 PE=1 SV=1	0	1464.85	24.202	0.0686114	11.94	8.2	191.8	11.25	20.36	8.3	8.6	10.2	200.1	224.5	148.4	73671.2	81283.1	91168.4	1.77316e+06	2.20773e+06	1.33067e+06	81298.1	84423.7	99908.2	1.96758e+06	2.20773e+06	1.45887e+06		High	High	High	High	High	High	High
1522	High	SEGGGMLVLK	[R].SEGGGMLVLK.[R]	1xTMT6plex [K10]; 1xTMT6plex [N-Term]	4.01864e-06	0.000125663	1	1	2	I6X8D2	I6X8D2 [352-361]	I6X8D2		Polyketide synthase Pks13 OS=Mycobacterium tuberculosis (strain ATCC 25618 / H37Rv) OX=83332 GN=pks13 PE=1 SV=1	0	1448.85	1.125	0.527558	51.49	94.1	105.9	20.22	94.16	63.8	62.8	88.4	71.8	46.1	267	116692	121953	162721	130520	92987.9	491267	128772	126665	178320	144831	92987.9	538597		High	High	High	High	High	High	High
1599	High	SFSADADGYTR	[K].SFSADADGYTR.[S]	1xTMT6plex [N-Term]	2.32361e-06	0.000125663	1	1	2	I6X8D2	I6X8D2 [341-351]	I6X8D2		Polyketide synthase Pks13 OS=Mycobacterium tuberculosis (strain ATCC 25618 / H37Rv) OX=83332 GN=pks13 PE=1 SV=1	0	1418.67	15.384	0.0475548	24.9	12.8	187.2	25.35	3.8	10.1	12.7	16.7	180.9	194.7	185	139532	186387	232707	2.49324e+06	2.97812e+06	2.58152e+06	153978	193588	255015	2.76662e+06	2.97812e+06	2.83023e+06		High	High	High	High	High	High	High
1697	High	TQTAEEIAR	[K].TQTAEEIAR.[A]	1xTMT6plex [N-Term]	0.000742152	0.000125663	1	1	1	I6X8D2	I6X8D2 [1321-1329]	I6X8D2		Polyketide synthase Pks13 OS=Mycobacterium tuberculosis (strain ATCC 25618 / H37Rv) OX=83332 GN=pks13 PE=1 SV=1	0	1247.68	10.194	0.0494359	37.71	15.6	184.4	34.82	9.98	15.3	15.7	27.2	195.2	160.5	186.2	62676	68670.1	112439	796994	727053	769498	69164.6	71323.4	123218	884382	727053	843635		High	High	High	High	High	High	High
1734	High	TNVGHLESAAGAASMAK	[K].TNVGHLESAAGAASMAK.[V]	1xOxidation [M15]; 1xTMT6plex [K17]; 1xTMT6plex [N-Term]	1.31573e-08	0.000125663	1	1	4	I6X8D2	I6X8D2 [459-475]	I6X8D2		Polyketide synthase Pks13 OS=Mycobacterium tuberculosis (strain ATCC 25618 / H37Rv) OX=83332 GN=pks13 PE=1 SV=1	0	2089.11	4.006	0.326129	39.68	68.7	131.3	54.28	64.36	24.3	50.8	80.6	97.2	258.1	89	24110.5	53657.9	80610.7	96061.5	283030	89065.8	26606.5	55731.1	88338.4	106594	283030	97646.7		High	High	High	High	High	High	High
1814	High	TFNVTIPAIPYEQLEELDDEGQVR	[K].TFNVTIPAIPYEQLEELDDEGQVR.[F]	1xTMT6plex [N-Term]	9.56126e-08	0.000125663	1	1	2	I6X8D2	I6X8D2 [1589-1612]	I6X8D2		Polyketide synthase Pks13 OS=Mycobacterium tuberculosis (strain ATCC 25618 / H37Rv) OX=83332 GN=pks13 PE=1 SV=1	0	3005.53	3.153	0.0911913	20.19	54.2	145.8	21.24	19.67	62.2	50.9	40.4	136.8	182.2	127.5	63690.3	55358.4	41720.4	139330	205977	131490	70284	57497.3	45719.9	154607	205977	144158		High	High	High	High	High	High	High
1861	High	TEADNIDPQQR	[K].TEADNIDPQQR.[M]	1xTMT6plex [N-Term]	1.59641e-06	0.000125663	1	1	4	I6X8D2	I6X8D2 [196-206]	I6X8D2		Polyketide synthase Pks13 OS=Mycobacterium tuberculosis (strain ATCC 25618 / H37Rv) OX=83332 GN=pks13 PE=1 SV=1	0	1515.76	9.881	0.0718108	30.34	16.3	183.7	39.64	22.95	17.6	13.4	28.7	209	132.8	198.6	77890.6	63321.7	128097	922015	649841	886519	85954.3	65768.3	140377	1.02311e+06	649841	971930		High	High	High	High	High	High	High
1942	High	DVVEKEPEPEPEPK	[R].DVVEKEPEPEPEPK.[A]	2xTMT6plex [K5; K14]; 1xTMT6plex [N-Term]	2.0262e-06	0.000125663	1	1	4	I6X8D2	I6X8D2 [546-559]	I6X8D2		Polyketide synthase Pks13 OS=Mycobacterium tuberculosis (strain ATCC 25618 / H37Rv) OX=83332 GN=pks13 PE=1 SV=1	1	2309.28	2.672	0.118422	6.05	54.5	145.5	4.85	25.7	60.5	55	58.8	168.3	100.3	157.1	910881	879513	890647	2.51963e+06	1.66587e+06	2.37913e+06	1.00518e+06	913495	976027	2.7959e+06	1.66587e+06	2.60835e+06		High	High	High	High	High	High	High
2041	High	DGDAILAVIAGSAVNHDGR	[R].DGDAILAVIAGSAVNHDGR.[S]	1xTMT6plex [N-Term]	8.71887e-11	0.000125663	1	1	2	I6X8D2	I6X8D2 [369-387]	I6X8D2		Polyketide synthase Pks13 OS=Mycobacterium tuberculosis (strain ATCC 25618 / H37Rv) OX=83332 GN=pks13 PE=1 SV=1	0	2080.1	0.861	0.501738	43.14	116.8	83.2	48.22	13.78	64.8	110.5	177.6	78.7	95.1	73.3	160526	290784	442917	193863	260046	182866	177145	302020	485377	215120	260046	200484		High	High	High	High	High	High	High
2055	High	DGNVDLAALVR	[R].DGNVDLAALVR.[A]	1xTMT6plex [N-Term]	5.90704e-07	0.000125663	1	1	2	I6X8D2	I6X8D2 [1101-1111]	I6X8D2		Polyketide synthase Pks13 OS=Mycobacterium tuberculosis (strain ATCC 25618 / H37Rv) OX=83332 GN=pks13 PE=1 SV=1	0	1371.78	6.009	0.0508316	43.79	30.4	169.6	35	5.23	21.3	29.7	43	165.6	178.6	161.8	182471	270830	371683	1.41243e+06	1.6902e+06	1.39632e+06	201361	281294	407313	1.5673e+06	1.6902e+06	1.53084e+06		High	High	High	High	High	High	High
2060	High	DGITDLPDGR	[R].DGITDLPDGR.[W]	1xTMT6plex [N-Term]	1.16599e-05	0.000125663	1	1	2	I6X8D2	I6X8D2 [147-156]	I6X8D2		Polyketide synthase Pks13 OS=Mycobacterium tuberculosis (strain ATCC 25618 / H37Rv) OX=83332 GN=pks13 PE=1 SV=1	0	1287.67	4.026	0.0422195	1.7	39.4	160.6	6.46	1.29	39	39.4	43.7	157	160.2	160.8	122620	131508	138432	490909	556157	508899	135315	136589	151703	544736	556157	557928		High	High	High	High	High	High	High
2079	High	DANLYNVEK	[R].DANLYNVEK.[L]	1xTMT6plex [K9]; 1xTMT6plex [N-Term]	8.30038e-06	0.000125663	1	1	2	I6X8D2	I6X8D2 [1292-1300]	I6X8D2		Polyketide synthase Pks13 OS=Mycobacterium tuberculosis (strain ATCC 25618 / H37Rv) OX=83332 GN=pks13 PE=1 SV=1	0	1523.85	16.928	0.0580475	12.85	11.2	188.8	10.74	13.61	11.4	11.4	13.7	192.9	210.5	160.1	97507	103998	117880	1.64151e+06	1.98704e+06	1.37879e+06	107601	108016	129181	1.8215e+06	1.98704e+06	1.51163e+06		High	High	High	High	High	High	High
2167	High	FDEFGNIITDSAVAEEPEPELPGVTEEALR	[R].FDEFGNIITDSAVAEEPEPELPGVTEEALR.[L]	1xTMT6plex [N-Term]	6.5548e-15	0.000125663	1	1	3	I6X8D2	I6X8D2 [577-606]	I6X8D2		Polyketide synthase Pks13 OS=Mycobacterium tuberculosis (strain ATCC 25618 / H37Rv) OX=83332 GN=pks13 PE=1 SV=1	0	3503.73	4.601	0.104921	58.47	40.1	159.9	27.8	23.85	26.4	42.5	46.7	169.4	195.4	119.6	35962.5	61482.4	64053.7	229431	293797	164038	39685.5	63858	70194.2	254587	293797	179842		High	High	High	High	High	High	High
2320	High	AEGPITAEDVLTSSNIEALADKVR	[R].AEGPITAEDVLTSSNIEALADKVR.[T]	1xTMT6plex [K22]; 1xTMT6plex [N-Term]	5.29381e-17	0.000125663	1	1	3	I6X8D2	I6X8D2 [1421-1444]	I6X8D2		Polyketide synthase Pks13 OS=Mycobacterium tuberculosis (strain ATCC 25618 / H37Rv) OX=83332 GN=pks13 PE=1 SV=1	1	2957.62	4.724	0.0475548	10.48	34.9	165.1	30.32	10.74	28	36.2	51	141.6	170.9	172.4	95667.1	131335	175324	481186	644387	592818	105571	136410	192132	533947	644387	649933		High	High	High	High	High	High	High
2386	High	AGSESVLPTAVGAATAIAVADGAPVAPETPAEDADAETLSDSLTTR	[R].AGSESVLPTAVGAATAIAVADGAPVAPETPAEDADAETLSDSLTTR.[Y]	1xTMT6plex [N-Term]	6.85674e-17	0.000125663	1	1	2	I6X8D2	I6X8D2 [1172-1217]	I6X8D2		Polyketide synthase Pks13 OS=Mycobacterium tuberculosis (strain ATCC 25618 / H37Rv) OX=83332 GN=pks13 PE=1 SV=1	0	4595.3	3.673	0.0479901	1.09	42.6	157.4	7.36	9.47	39.4	44.6	45.2	139.8	164.9	166.1	28395.5	34102	32792.3	100115	131062	120403	31335.1	35419.7	35935.9	111092	131062	132003		High	High	High	High	High	High	High
2425	High	AGEEIPQTKEEIR	[R].AGEEIPQTKEEIR.[K]	1xTMT6plex [K9]; 1xTMT6plex [N-Term]	9.71086e-07	0.000125663	1	1	1	I6X8D2	I6X8D2 [1564-1576]	I6X8D2		Polyketide synthase Pks13 OS=Mycobacterium tuberculosis (strain ATCC 25618 / H37Rv) OX=83332 GN=pks13 PE=1 SV=1	1	1958.1	3.352	0.28112	39.64	48.2	151.8	88.9	17.31	24.7	44	140.3	104.8	147.6	138.6	88443.4	167728	506581	373597	583864	500052	97599.6	174209	555144	414561	583864	548229		High	High	High	High	High	High	High
2426	High	AGEEIPQTK	[R].AGEEIPQTK.[E]	1xTMT6plex [K9]; 1xTMT6plex [N-Term]	2.6926e-05	0.000125663	1	1	4	I6X8D2	I6X8D2 [1564-1572]	I6X8D2		Polyketide synthase Pks13 OS=Mycobacterium tuberculosis (strain ATCC 25618 / H37Rv) OX=83332 GN=pks13 PE=1 SV=1	0	1430.83	5.85	0.0873777	32.27	29.2	170.8	12.41	22.86	23.8	27.6	30.6	216.6	161.2	140.2	191803	235525	248006	1.73203e+06	1.43103e+06	1.13452e+06	211659	244625	271781	1.92194e+06	1.43103e+06	1.24383e+06		High	High	High	High	High	High	High
2472	High	AAAAELADWMQSPEGQASSLESIGR	[K].AAAAELADWMQSPEGQASSLESIGR.[S]	1xOxidation [M10]; 1xTMT6plex [N-Term]	1.00048e-08	0.000125663	1	1	2	I6X8D2	I6X8D2 [639-663]	I6X8D2		Polyketide synthase Pks13 OS=Mycobacterium tuberculosis (strain ATCC 25618 / H37Rv) OX=83332 GN=pks13 PE=1 SV=1	0	2820.37	5.166	0.100363	16.56	30.2	169.8	36	33.58	23.7	26.7	44.8	150.6	122.7	231.5	24272.7	29158.4	46300	153640	138983	239092	26785.6	30285.1	50738.5	170486	138983	262127		High	High	High	High	High	High	High
2476	High	AAAAHVLPDAQLTAAEQR	[R].AAAAHVLPDAQLTAAEQR.[A]	1xTMT6plex [N-Term]	7.92268e-09	0.000125663	1	1	6	I6X8D2	I6X8D2 [1112-1129]	I6X8D2		Polyketide synthase Pks13 OS=Mycobacterium tuberculosis (strain ATCC 25618 / H37Rv) OX=83332 GN=pks13 PE=1 SV=1	0	2062.12	3.931	0.0920513	40.4	44.3	155.7	47.26	8.56	29.6	42.1	74.2	148.1	165.7	140.4	31724.2	47991.6	80061	157835	195968	151480	35008.5	49845.9	87736	175141	195968	166075		High	High	High	High	High	High	High
2606	High	AQAELLHGK	[R].AQAELLHGK.[V]	1xTMT6plex [K9]; 1xTMT6plex [N-Term]	4.40402e-05	0.000125663	1	1	4	I6X8D2	I6X8D2 [1330-1338]	I6X8D2		Polyketide synthase Pks13 OS=Mycobacterium tuberculosis (strain ATCC 25618 / H37Rv) OX=83332 GN=pks13 PE=1 SV=1	0	1424.86	4.871	0.0635751	6	33	167	54.5	4.79	31.5	30.1	73.2	159.5	146.5	159.3	191245	194177	447551	963825	982312	973969	211043	201679	490455	1.06951e+06	982312	1.0678e+06		High	High	High	High	High	High	High
2638	High	ASGPQDYANIPPTR	[R].ASGPQDYANIPPTR.[F]	1xTMT6plex [N-Term]	2.04624e-07	0.000125663	1	1	4	I6X8D2	I6X8D2 [1048-1061]	I6X8D2		Polyketide synthase Pks13 OS=Mycobacterium tuberculosis (strain ATCC 25618 / H37Rv) OX=83332 GN=pks13 PE=1 SV=1	0	1715.89	3.833	0.0762078	0.87	47.9	152.1	30.03	22.15	30.9	48.9	58.1	119.3	187.5	155.2	27457.3	46114	51900.8	105285	183594	138561	30299.8	47895.8	56876.3	116829	183594	151910		High	High	High	High	High	High	High
2660	High	AIDTAQIQPYDGHVTLYMADR	[R].AIDTAQIQPYDGHVTLYMADR.[Y]	1xOxidation [M18]; 1xTMT6plex [N-Term]	4.42522e-06	0.000125663	1	1	2	I6X8D2	I6X8D2 [1642-1662]	I6X8D2		Polyketide synthase Pks13 OS=Mycobacterium tuberculosis (strain ATCC 25618 / H37Rv) OX=83332 GN=pks13 PE=1 SV=1	0	2623.3	3.675	0.285305	76.48	53.6	146.4	26.85	69.13	28.7	38.6	49.7	105.5	289.1	88.3	62387.2	89174	108614	227983	693082	193151	68845.9	92619.5	119026	252981	693082	211760		High	High	High	High	High	High	High
2750	High	ALGQIEADRTSEVGKQ	[R].ALGQIEADRTSEVGKQ.[-]	1xTMT6plex [K15]; 1xTMT6plex [N-Term]	6.74349e-05	0.000125663	1	1	2	I6X8D2	I6X8D2 [1718-1733]	I6X8D2		Polyketide synthase Pks13 OS=Mycobacterium tuberculosis (strain ATCC 25618 / H37Rv) OX=83332 GN=pks13 PE=1 SV=1	2	2160.2	10.539	0.250891	124.83	11	189	32.32	75.06	13.7	14.8	24	269.8	24.6	253.1	40971.3	46850.1	72154.4	800441	81038.1	760132	45213	48660.3	79071.4	888207	81038.1	833366		High	High	High	High	High	High	High
2781	High	KQDEVSSMVSTMAQLYVYGHDLDIR	[R].KQDEVSSMVSTMAQLYVYGHDLDIR.[T]	2xOxidation [M8; M12]; 1xTMT6plex [K1]; 1xTMT6plex [N-Term]	2.54575e-06	0.000125663	1	1	2	I6X8D2	I6X8D2 [1018-1042]	I6X8D2		Polyketide synthase Pks13 OS=Mycobacterium tuberculosis (strain ATCC 25618 / H37Rv) OX=83332 GN=pks13 PE=1 SV=1	1	3375.7	1.54	0.794815	13.37	82.7	117.3	47.88	11.72	65.6	71.2	146.6	101	119.5	96.1	29403.5	33902.7	66156.9	45029	59115.2	43331	32447.5	35212.6	72499	49966.3	59115.2	47505.7		High	High	High	High	High	High	High
2860	High	GFDSEFFAVAK	[K].GFDSEFFAVAK.[T]	1xTMT6plex [K11]; 1xTMT6plex [N-Term]	0.00165188	0.000125663	1	1	2	I6X8D2	I6X8D2 [185-195]	I6X8D2		Polyketide synthase Pks13 OS=Mycobacterium tuberculosis (strain ATCC 25618 / H37Rv) OX=83332 GN=pks13 PE=1 SV=1	0	1675.91	1.165	0.858222	30.81	99.1	100.9	41.44	11.05	67	92.7	150.8	94.4	108.1	87.1	137050	201424	310389	191854	243818	179152	151238	209206	340144	212891	243818	196413		High	High	High	High	High	High	High
2981	High	HVWEYAPR	[R].HVWEYAPR.[D]	1xTMT6plex [N-Term]	0.000431482	0.000125663	1	1	4	I6X8D2	I6X8D2 [1093-1100]	I6X8D2		Polyketide synthase Pks13 OS=Mycobacterium tuberculosis (strain ATCC 25618 / H37Rv) OX=83332 GN=pks13 PE=1 SV=1	0	1286.68	3.428	0.164117	12.73	45.2	154.8	54.93	7.9	42.2	39.7	98	144.7	147.9	127.4	61721	61730.6	144289	210433	238686	187443	68110.7	64115.7	158121	233507	238686	205502		High	High	High	High	High	High	High
3045	High	GRPADRPALLGAVK	[R].GRPADRPALLGAVK.[T]	1xTMT6plex [K14]; 1xTMT6plex [N-Term]	1.03696e-07	0.000125663	1	1	1	I6X8D2	I6X8D2 [445-458]	I6X8D2		Polyketide synthase Pks13 OS=Mycobacterium tuberculosis (strain ATCC 25618 / H37Rv) OX=83332 GN=pks13 PE=1 SV=1	0	1879.16	13.123	0.0526436	19.38	15.2	184.8	46.53	7.59	12.2	14.9	28.2	181.2	195.5	168	14820.8	19217.9	34518.6	218701	261945	205250	16355.1	19960.5	37827.7	242681	261945	225025		High	High	High	High	High	High	High
3179	High	FVGLIDAVR	[R].FVGLIDAVR.[A]	1xTMT6plex [N-Term]	9.37697e-05	0.000125663	1	1	2	I6X8D2	I6X8D2 [1555-1563]	I6X8D2		Polyketide synthase Pks13 OS=Mycobacterium tuberculosis (strain ATCC 25618 / H37Rv) OX=83332 GN=pks13 PE=1 SV=1	0	1218.74	10.372	0.073809	39.38	17.6	182.4	26.28	18.94	16.7	16.6	25.6	173.4	217.5	150.2	360311	379306	554979	3.71639e+06	5.17146e+06	3.25819e+06	397613	393962	608181	4.12388e+06	5.17146e+06	3.57209e+06		High	High	High	High	High	High	High
3183	High	FPGEMNTPEQTWQALLEGR	[R].FPGEMNTPEQTWQALLEGR.[D]	1xOxidation [M5]; 1xTMT6plex [N-Term]	2.28781e-07	0.000125663	1	1	1	I6X8D2	I6X8D2 [128-146]	I6X8D2		Polyketide synthase Pks13 OS=Mycobacterium tuberculosis (strain ATCC 25618 / H37Rv) OX=83332 GN=pks13 PE=1 SV=1	0	2449.2	4.932	0.124049	31.15	33.7	166.3	52.94	15.77	31.6	30.2	71.6	155.7	180	131	20430.4	20746	46671.8	100206	128599	85325.7	22545.5	21547.6	51145.9	111194	128599	93546.3		High	High	High	High	High	High	High
3210	High	FVLDAVSQSGVQIPAGIIEHQR	[R].FVLDAVSQSGVQIPAGIIEHQR.[T]	1xTMT6plex [N-Term]	2.97374e-12	0.000125663	1	1	4	I6X8D2	I6X8D2 [1613-1634]	I6X8D2		Polyketide synthase Pks13 OS=Mycobacterium tuberculosis (strain ATCC 25618 / H37Rv) OX=83332 GN=pks13 PE=1 SV=1	0	2593.43	2.089	0.27578	5.38	74.7	125.3	37.22	15.48	53.5	69.1	109.2	115.8	144.3	108.2	89780.5	123178	184615	193312	267295	182937	99075.1	127937	202313	214508	267295	200561		High	High	High	High	High	High	High
3259	High	AELTVPEMR	[R].AELTVPEMR.[Q]	1xOxidation [M8]; 1xTMT6plex [N-Term]	0.00674588	0.000341238	1	1	2	I6X8D2	I6X8D2 [16-24]	I6X8D2		Polyketide synthase Pks13 OS=Mycobacterium tuberculosis (strain ATCC 25618 / H37Rv) OX=83332 GN=pks13 PE=1 SV=1	0	1290.69	11.516	0.0738436	1.57	17.4	182.6	11.21	20.64	16.7	18.3	20.8	191.8	212.6	139.9	97357.5	113495	122363	1.11494e+06	1.37185e+06	823313	107437	117881	134093	1.23719e+06	1.37185e+06	902634		High	High	High	High	High	High	High
3267	High	TSYLDNR	[R].TSYLDNR.[A]	1xTMT6plex [N-Term]	0.00702204	0.000341238	1	1	2	I6X8D2	I6X8D2 [1635-1641]	I6X8D2		Polyketide synthase Pks13 OS=Mycobacterium tuberculosis (strain ATCC 25618 / H37Rv) OX=83332 GN=pks13 PE=1 SV=1	0	1097.58	4.367	0.0475823	16.59	34.4	165.6	29.72	7.64	24.7	45.5	34.7	167.1	176.5	151.5	144850	283270	204710	973693	1.14092e+06	893491	159846	294215	224334	1.08046e+06	1.14092e+06	979573		High	High	High	High	High	High	High
3351	High	IPASSLR	[R].IPASSLR.[G]	1xTMT6plex [N-Term]	0.0119259	0.00093132	1	1	2	I6X8D2	I6X8D2 [221-227]	I6X8D2		Polyketide synthase Pks13 OS=Mycobacterium tuberculosis (strain ATCC 25618 / H37Rv) OX=83332 GN=pks13 PE=1 SV=1	0	972.604	2.792	0.0827006	39.79	53.5	146.5	41.72	3.28	38.4	52	86	136.1	145.1	142.4	47143.4	67741.8	106309	166044	196463	175814	52024	70359.2	116500	184250	196463	192753		High	High	High	High	High	High	High
3429	High	DAGIDPR	[K].DAGIDPR.[T]	1xTMT6plex [N-Term]	0.0367713	0.0021925	1	1	1	I6X8D2	I6X8D2 [409-415]	I6X8D2		Polyketide synthase Pks13 OS=Mycobacterium tuberculosis (strain ATCC 25618 / H37Rv) OX=83332 GN=pks13 PE=1 SV=1	0	972.531	2.703	0.11307	9.12	54	146	10.43	23.18	41.9	49.6	51.2	193.1	134.1	129.9	243209	305794	299136	1.11355e+06	858345	758375	268388	317610	327812	1.23565e+06	858345	831440		High	High	High	High	High	High	High
3556	High	MADVAESQENAPAER	[-].MADVAESQENAPAER.[A]	1xTMT6plex [N-Term]; 1xMet-loss [N-Term]	2.01347e-10	0.000125663	1	1	2	I6X8D2	I6X8D2 [1-15]	I6X8D2	I6X8D2 1xMet-loss [N-Term]	Polyketide synthase Pks13 OS=Mycobacterium tuberculosis (strain ATCC 25618 / H37Rv) OX=83332 GN=pks13 PE=1 SV=1	0	1715.84																										No Quan Values	High	High	High	High	High	High	High
3683	High	IKSFSADADGYTR	[R].IKSFSADADGYTR.[S]	1xTMT6plex [K2]; 1xTMT6plex [N-Term]	0.000296498	0.000125663	1	1	2	I6X8D2	I6X8D2 [339-351]	I6X8D2		Polyketide synthase Pks13 OS=Mycobacterium tuberculosis (strain ATCC 25618 / H37Rv) OX=83332 GN=pks13 PE=1 SV=1	1	1889.02																										No Quan Values	High	High	High	High	High	High	High
3924	High	VVLALQHDK	[K].VVLALQHDK.[L]	1xTMT6plex [K9]; 1xTMT6plex [N-Term]	0.000281839	0.000125663	1	1	2	I6X8D2	I6X8D2 [476-484]	I6X8D2		Polyketide synthase Pks13 OS=Mycobacterium tuberculosis (strain ATCC 25618 / H37Rv) OX=83332 GN=pks13 PE=1 SV=1	0	1480.93																										No Quan Values	High	High	High	High	High	High	High
3955	High	SNGLIAPNQDAQADVLRR	[R].SNGLIAPNQDAQADVLRR.[A]	1xTMT6plex [N-Term]	0.000494772	0.000125663	1	1	2	I6X8D2	I6X8D2 [388-405]	I6X8D2		Polyketide synthase Pks13 OS=Mycobacterium tuberculosis (strain ATCC 25618 / H37Rv) OX=83332 GN=pks13 PE=1 SV=1	1	2167.18																										No Quan Values	High	High	High	High	High	High	High
4132	High	AVPGDGAR	[R].AVPGDGAR.[L]	1xTMT6plex [N-Term]	0.00472147	0.000125663	1	1	2	I6X8D2	I6X8D2 [1130-1137]	I6X8D2		Polyketide synthase Pks13 OS=Mycobacterium tuberculosis (strain ATCC 25618 / H37Rv) OX=83332 GN=pks13 PE=1 SV=1	0	971.547																										No Quan Values	High	High	High	High	High	High	High
4239	High	AELTVPEMR	[R].AELTVPEMR.[Q]	1xTMT6plex [N-Term]	0.00151572	0.000125663	1	1	2	I6X8D2	I6X8D2 [16-24]	I6X8D2		Polyketide synthase Pks13 OS=Mycobacterium tuberculosis (strain ATCC 25618 / H37Rv) OX=83332 GN=pks13 PE=1 SV=1	0	1274.7																										No Quan Values	High	High	High	High	High	High	High
4268	High	AAAEPAEAPTLAGHALR	[K].AAAEPAEAPTLAGHALR.[F]	1xTMT6plex [N-Term]	3.79588e-10	0.000125663	1	1	2	I6X8D2	I6X8D2 [560-576]	I6X8D2		Polyketide synthase Pks13 OS=Mycobacterium tuberculosis (strain ATCC 25618 / H37Rv) OX=83332 GN=pks13 PE=1 SV=1	0	1875.03																										No Quan Values	High	High	High	High	High	High	High
5064	High	AVAAGK	[R].AVAAGK.[Q]	1xTMT6plex [K6]; 1xTMT6plex [N-Term]	0.030427	0.00205738	1	1	2	I6X8D2	I6X8D2 [691-696]	I6X8D2		Polyketide synthase Pks13 OS=Mycobacterium tuberculosis (strain ATCC 25618 / H37Rv) OX=83332 GN=pks13 PE=1 SV=1	0	974.64																										No Quan Values	High	High	High	High	High	High	High
5141	High	GGYLKDIK	[R].GGYLKDIK.[G]	2xTMT6plex [K5; K8]; 1xTMT6plex [N-Term]	0.0399206	0.0021925	1	1	2	I6X8D2	I6X8D2 [177-184]	I6X8D2		Polyketide synthase Pks13 OS=Mycobacterium tuberculosis (strain ATCC 25618 / H37Rv) OX=83332 GN=pks13 PE=1 SV=1	1	1581																										No Quan Values	High	High	High	High	High	High	High
5305	High	TSEVGKQ	[R].TSEVGKQ.[-]	1xTMT6plex [K6]; 1xTMT6plex [N-Term]	0.0566383	0.00268097	1	1	1	I6X8D2	I6X8D2 [1727-1733]	I6X8D2		Polyketide synthase Pks13 OS=Mycobacterium tuberculosis (strain ATCC 25618 / H37Rv) OX=83332 GN=pks13 PE=1 SV=1	1	1206.71	3.255	0.156273	21.57	58.2	141.8	17.32	34.23	41.2	55	57.9	134.2	205.2	106.5	58960.7	83610	83325.6	190884	323831	153362	65064.7	86840.5	91313.5	211814	323831	168138		High	High	High	High	High	High	High
5320	High	LVTTMTR	[R].LVTTMTR.[H]	1xOxidation [M5]; 1xTMT6plex [N-Term]	0.0622712	0.00268097	1	1	2	I6X8D2	I6X8D2 [1138-1144]	I6X8D2		Polyketide synthase Pks13 OS=Mycobacterium tuberculosis (strain ATCC 25618 / H37Rv) OX=83332 GN=pks13 PE=1 SV=1	0	1066.61	6.615	0.0766919	31.18	28.8	171.2	36	14.96	21.5	29	43.7	172.2	191.8	141.7	381279	546129	780743	3.03553e+06	3.75202e+06	2.52901e+06	420751	567230	855588	3.36837e+06	3.75202e+06	2.77267e+06		High	High	High	High	High	High	High
5458	High	AQQYVPK	[R].AQQYVPK.[L]	1xTMT6plex [K7]; 1xTMT6plex [N-Term]	0.0863899	0.0036694	1	1	1	I6X8D2	I6X8D2 [1511-1517]	I6X8D2		Polyketide synthase Pks13 OS=Mycobacterium tuberculosis (strain ATCC 25618 / H37Rv) OX=83332 GN=pks13 PE=1 SV=1	0	1291.78																										No Quan Values	High	High	High	High	High	High	High
5664	High	VGEHMSR	[K].VGEHMSR.[A]	1xOxidation [M5]; 1xTMT6plex [N-Term]	0.153045	0.00662297	1	1	1	I6X8D2	I6X8D2 [1711-1717]	I6X8D2		Polyketide synthase Pks13 OS=Mycobacterium tuberculosis (strain ATCC 25618 / H37Rv) OX=83332 GN=pks13 PE=1 SV=1	0	1060.54	2.237	0.264971	26.69	62.8	137.2	44.23	10.17	50	60.4	111	132	135.1	111.5	35211.2	45196.5	78735.7	92416.3	104993	79015.6	38856.4	46942.8	86283.6	102550	104993	86628.2		High	High	High	High	High	High	High
5668	High	MAVSVAAQK	[-].MAVSVAAQK.[L]	1xTMT6plex [K9]; 1xTMT6plex [N-Term]; 1xMet-loss [N-Term]	0.155684	0.00730135	1	1	1	I6X8G2	I6X8G2 [1-9]	I6X8G2	I6X8G2 1xMet-loss [N-Term]	Conserved protein OS=Mycobacterium tuberculosis (strain ATCC 25618 / H37Rv) OX=83332 GN=Rv0078B PE=1 SV=1	0	1231.78																										No Quan Values	High	High	High	High	High	High	High
5585	High	ATDGAFR	[R].ATDGAFR.[S]	1xTMT6plex [N-Term]	0.124699	0.00533199	1	1	2	I6X8R2	I6X8R2 [43-49]	I6X8R2		Probable zinc metalloprotease Zmp1 OS=Mycobacterium tuberculosis (strain ATCC 25618 / H37Rv) OX=83332 GN=zmp1 PE=1 SV=1	0	966.521																										No Quan Values	High	High	High	High	High	High	High
3841	High	TVGSVAK	[R].TVGSVAK.[S]	1xTMT6plex [K7]; 1xTMT6plex [N-Term]	0.0035249	0.000125663	1	1	1	I6X8R5	I6X8R5 [49-55]	I6X8R5		Heme-binding protein Rv0203 OS=Mycobacterium tuberculosis (strain ATCC 25618 / H37Rv) OX=83332 GN=Rv0203 PE=1 SV=1	0	1119.71	0.309	0.24137	50.5	152.8	47.2	58.07	7.46	88.7	127.8	266.6	41.6	39.5	35.8	313240	479314	948143	146013	153858	127379	345668	497833	1.03904e+06	162023	153858	139652		High	High	High	High	High	High	High
3205	High	FLSLAGQQDR	[R].FLSLAGQQDR.[A]	1xTMT6plex [N-Term]	0.00017766	0.000125663	1	1	1	I6X961	I6X961 [13-22]	I6X961		Probable transmembrane protein OS=Mycobacterium tuberculosis (strain ATCC 25618 / H37Rv) OX=83332 GN=Rv0461 PE=1 SV=2	0	1363.75	2.5	0.243935	5.11	57.1	142.9	61.03	5.09	45.8	50.8	127	118.5	127	131	59073	69591.5	164851	151927	180694	170012	65188.6	72280.4	180654	168585	180694	186392		High	High	High	High	High	High	High
5401	High	MLGPIR	[-].MLGPIR.[Q]	1xTMT6plex [N-Term]; 1xMet-loss [N-Term]	0.079106	0.00335667	1	1	1	I6X9E8	I6X9E8 [1-6]	I6X9E8	I6X9E8 1xMet-loss [N-Term]	Uncharacterized protein OS=Mycobacterium tuberculosis (strain ATCC 25618 / H37Rv) OX=83332 GN=Rv0612 PE=4 SV=1	0	784.524																										No Quan Values	High	High	High	High	High	High	High
5634	High	EYDPELKPATTK	[R].EYDPELKPATTK.[A]	2xTMT6plex [K7; K12]; 1xTMT6plex [N-Term]	0.145345	0.00613605	1	1	2	I6X9J0	I6X9J0 [159-170]	I6X9J0		Probable acyl-CoA dehydrogenase FadE8 OS=Mycobacterium tuberculosis (strain ATCC 25618 / H37Rv) OX=83332 GN=fadE8 PE=1 SV=1	0	2079.19	1.426	0.125418	14.48	78.6	121.4	16.73	6.15	67.6	78.5	94.2	126.5	111.9	121.3	27319.3	33707.5	38357.1	50839	49917.4	49326.5	30147.5	35009.9	42034.1	56413.3	49917.4	54078.8		High	High	High	High	High	High	High
1173	High	WTLVSSTQQR	[R].WTLVSSTQQR.[S]	1xTMT6plex [N-Term]	0.000319929	0.000125663	1	1	2	I6X9Y7	I6X9Y7 [78-87]	I6X9Y7		Conserved protein OS=Mycobacterium tuberculosis (strain ATCC 25618 / H37Rv) OX=83332 GN=Rv0854 PE=1 SV=1	0	1434.79	2.357	0.0577454	13.42	59.2	140.8	13.6	3.64	65.2	49.5	58.8	139.7	148.1	138.6	954027	770282	866709	2.03385e+06	2.39154e+06	2.0419e+06	1.05279e+06	800044	949795	2.25686e+06	2.39154e+06	2.23862e+06		High	High	High	High	High	High	High
1485	High	SQDGKYELTPK	[R].SQDGKYELTPK.[G]	2xTMT6plex [K5; K11]; 1xTMT6plex [N-Term]	3.54002e-06	0.000125663	1	1	2	I6X9Y7	I6X9Y7 [88-98]	I6X9Y7		Conserved protein OS=Mycobacterium tuberculosis (strain ATCC 25618 / H37Rv) OX=83332 GN=Rv0854 PE=1 SV=1	1	1953.13	0.382	0.0812459	12.9	145.1	54.9	20.13	9.93	166.7	111.5	154.8	58.6	49.3	59.2	1.31315e+06	933286	1.22829e+06	459124	428729	469193	1.4491e+06	969346	1.34604e+06	509466	428729	514397		High	High	High	High	High	High	High
1779	High	TAGITDEQVVAYSWTDR	[K].TAGITDEQVVAYSWTDR.[S]	1xTMT6plex [N-Term]	4.99042e-11	0.000125663	1	1	3	I6X9Y7	I6X9Y7 [58-74]	I6X9Y7		Conserved protein OS=Mycobacterium tuberculosis (strain ATCC 25618 / H37Rv) OX=83332 GN=Rv0854 PE=1 SV=1	0	2141.07	0.432	0.0798127	14.21	137.9	62.1	10.16	11.01	147.7	121.2	141.7	63.8	69.7	55.8	299895	261452	289734	128781	156147	114117	330942	271553	317509	142901	156147	125112		High	High	High	High	High	High	High
3084	High	GTIDTATEALR	[K].GTIDTATEALR.[S]	1xTMT6plex [N-Term]	1.20166e-06	0.000125663	1	1	2	I6X9Y7	I6X9Y7 [127-137]	I6X9Y7		Conserved protein OS=Mycobacterium tuberculosis (strain ATCC 25618 / H37Rv) OX=83332 GN=Rv0854 PE=1 SV=1	0	1376.76	0.674	0.206026	29.48	115.1	84.9	23.71	5.4	152.6	98	110.8	81.7	82.4	74.6	1.73304e+06	1.18223e+06	1.2671e+06	922991	1.03257e+06	853253	1.91246e+06	1.22791e+06	1.38857e+06	1.02419e+06	1.03257e+06	935459		High	High	High	High	High	High	High
255	High	QVDDSLAAAK	[R].QVDDSLAAAK.[S]	1xTMT6plex [K10]; 1xTMT6plex [N-Term]	0.000265201	0.000125663	1	1	1	I6XD69	I6XD69 [3967-3976]	I6XD69		Mycoketide-CoA synthase OS=Mycobacterium tuberculosis (strain ATCC 25618 / H37Rv) OX=83332 GN=pks12 PE=1 SV=1	0	1475.85	1.596	0.0826384	23.96	77	123	38.28	18.83	77.6	51.3	112.7	123.8	95.1	139.5	69873.7	49085.6	102261	110927	94539.4	126456	77107.5	50982.2	112065	123090	94539.4	138639		High	High	High	High	High	High	High
5224	High	QTAPPVRPMTSDQLPATK	[R].QTAPPVRPMTSDQLPATK.[A]	1xOxidation [M9]; 1xTMT6plex [K18]; 1xTMT6plex [N-Term]	0.0467906	0.00236657	1	1	1	I6XDU8	I6XDU8 [30-47]	I6XDU8		Conserved protein OS=Mycobacterium tuberculosis (strain ATCC 25618 / H37Rv) OX=83332 GN=Rv2237A PE=1 SV=1	0	2412.33																										No Quan Values	High	High	High	High	High	High	High
3	High	MVDRDPNTIKQEIDQTR	[-].MVDRDPNTIKQEIDQTR.[D]	1xTMT6plex [K10]; 1xTMT6plex [N-Term]; 1xMet-loss [N-Term]	2.10882e-08	0.000125663	1	1	5	I6XEI0	I6XEI0 [1-17]	I6XEI0	I6XEI0 1xMet-loss [N-Term]	Possible conserved membrane protein OS=Mycobacterium tuberculosis (strain ATCC 25618 / H37Rv) OX=83332 GN=Rv2520c PE=1 SV=1	2	2386.31	4.402	0.122875	22.35	31.9	168.1	36.85	29.68	32.2	17.4	38.6	120.4	221.7	169.8	103235	59404.3	124487	383837	784171	547804	113923	61699.5	136421	425923	784171	600582		High	High	High	High	High	High	High
440	High	QEIDQTR	[K].QEIDQTR.[D]	1xTMT6plex [N-Term]	0.0037448	0.000125663	1	1	2	I6XEI0	I6XEI0 [11-17]	I6XEI0		Possible conserved membrane protein OS=Mycobacterium tuberculosis (strain ATCC 25618 / H37Rv) OX=83332 GN=Rv2520c PE=1 SV=1	0	1118.6	2.166	0.351374	29.6	75.8	124.2	58.8	24.36	36.6	70.9	127.9	95.1	153.5	116.1	113725	234082	400370	293810	526497	363102	125498	243126	438751	326026	526497	398085		High	High	High	High	High	High	High
1958	High	DQLAATIDSLAER	[R].DQLAATIDSLAER.[A]	1xTMT6plex [N-Term]	6.08583e-09	0.000125663	1	1	3	I6XEI0	I6XEI0 [18-30]	I6XEI0		Possible conserved membrane protein OS=Mycobacterium tuberculosis (strain ATCC 25618 / H37Rv) OX=83332 GN=Rv2520c PE=1 SV=1	0	1631.88	8.692	0.0858757	28.65	22.9	177.1	35.49	20.43	17.6	23.6	35.5	182.9	205.1	135.3	150556	214091	304852	1.55296e+06	1.93285e+06	1.16323e+06	166142	222363	334076	1.72323e+06	1.93285e+06	1.2753e+06		High	High	High	High	High	High	High
3511	High	MVDRDPNTIK	[-].MVDRDPNTIK.[Q]	1xTMT6plex [K10]; 1xTMT6plex [N-Term]; 1xMet-loss [N-Term]	0.00012145	0.000125663	1	1	2	I6XEI0	I6XEI0 [1-10]	I6XEI0	I6XEI0 1xMet-loss [N-Term]	Possible conserved membrane protein OS=Mycobacterium tuberculosis (strain ATCC 25618 / H37Rv) OX=83332 GN=Rv2520c PE=1 SV=1	1	1515.89																										No Quan Values	High	High	High	High	High	High	High
1886	High	DLSGNGLK	[R].DLSGNGLK.[I]	1xTMT6plex [K8]; 1xTMT6plex [N-Term]	9.42465e-05	0.000125663	1	1	2	I6XEI5	I6XEI5 [88-95]	I6XEI5		Putative peptidoglycan hydrolase Rv2525c OS=Mycobacterium tuberculosis (strain ATCC 25618 / H37Rv) OX=83332 GN=Rv2525c PE=1 SV=1	0	1261.75	1.098	0.222816	2.35	89.1	110.9	15.05	11.16	81.5	87.8	108.1	109.2	94.8	118.6	423003	484151	565148	564079	543169	620008	466795	502857	619325	625929	543169	679742		High	High	High	High	High	High	High
4057	High	SWESVIGHQR	[R].SWESVIGHQR.[T]	1xTMT6plex [N-Term]	0.000272011	0.000125663	1	1	2	I6XEI5	I6XEI5 [162-171]	I6XEI5		Putative peptidoglycan hydrolase Rv2525c OS=Mycobacterium tuberculosis (strain ATCC 25618 / H37Rv) OX=83332 GN=Rv2525c PE=1 SV=1	0	1427.76	1.166	0.938166	15.12	114.7	85.3	33.96	31.85	60.3	117.9	119.1	77.4	137.5	87.7	6278	13054.3	12500.4	8023.19	15811.3	9201.62	6927.93	13558.7	13698.7	8902.91	15811.3	10088.1		High	High	High	High	High	High	High
4652	High	AAGAVGAIR	[R].AAGAVGAIR.[Y]	1xTMT6plex [N-Term]	0.00601035	0.000341238	1	1	2	I6XEI5	I6XEI5 [56-64]	I6XEI5		Putative peptidoglycan hydrolase Rv2525c OS=Mycobacterium tuberculosis (strain ATCC 25618 / H37Rv) OX=83332 GN=Rv2525c PE=1 SV=1	0	1014.63																										No Quan Values	High	High	High	High	High	High	High
5053	High	NQIVPYLR	[K].NQIVPYLR.[S]	1xTMT6plex [N-Term]	0.0310254	0.00205738	1	1	1	I6XEI5	I6XEI5 [154-161]	I6XEI5		Putative peptidoglycan hydrolase Rv2525c OS=Mycobacterium tuberculosis (strain ATCC 25618 / H37Rv) OX=83332 GN=Rv2525c PE=1 SV=1	0	1231.74																										No Quan Values	High	High	High	High	High	High	High
5372	High	TGVYANSK	[R].TGVYANSK.[T]	1xTMT6plex [K8]; 1xTMT6plex [N-Term]	0.0817212	0.00335667	1	1	1	I6XEI5	I6XEI5 [172-179]	I6XEI5		Putative peptidoglycan hydrolase Rv2525c OS=Mycobacterium tuberculosis (strain ATCC 25618 / H37Rv) OX=83332 GN=Rv2525c PE=1 SV=1	0	1297.75	1.172	0.474855	40.29	100.5	99.5	53.43	35.97	38.7	95.6	133.3	94.7	81.6	156.2	22588.7	59347.8	78442	55012.6	52620	91912.6	24927.3	61640.9	85961.8	61044.6	52620	100768		High	High	High	High	High	High	High
1742	High	TPLPVHLPEPMAAQLR	[R].TPLPVHLPEPMAAQLR.[E]	1xOxidation [M11]; 1xTMT6plex [N-Term]	0.000512644	0.000125663	1	1	2	I6XF31	I6XF31 [208-223]	I6XF31		Conserved alanine and glycine and valine rich protein OS=Mycobacterium tuberculosis (strain ATCC 25618 / H37Rv) OX=83332 GN=Rv2696c PE=1 SV=1	0	2015.13	1.182	0.558026	40.4	92.1	107.9	26.4	5.7	67.6	94.2	116.5	110.2	111.3	100.2	133822	197998	232247	216954	243069	199619	147676	205648	254512	240743	243069	218851		High	High	High	High	High	High	High
3609	High	RGDTPLPVR	[R].RGDTPLPVR.[T]	1xTMT6plex [N-Term]	0.000346964	0.000125663	1	1	2	I6XF31	I6XF31 [199-207]	I6XF31		Conserved alanine and glycine and valine rich protein OS=Mycobacterium tuberculosis (strain ATCC 25618 / H37Rv) OX=83332 GN=Rv2696c PE=1 SV=1	1	1239.74																										No Quan Values	High	High	High	High	High	High	High
4204	High	EAAAAQADTQR	[R].EAAAAQADTQR.[Q]	1xTMT6plex [N-Term]	0.000224337	0.000125663	1	1	1	I6XF31	I6XF31 [224-234]	I6XF31		Conserved alanine and glycine and valine rich protein OS=Mycobacterium tuberculosis (strain ATCC 25618 / H37Rv) OX=83332 GN=Rv2696c PE=1 SV=1	0	1360.7																										No Quan Values	High	High	High	High	High	High	High
4212	High	EALADTVVR	[R].EALADTVVR.[R]	1xTMT6plex [N-Term]	1.60501e-05	0.000125663	1	1	2	I6XF31	I6XF31 [190-198]	I6XF31		Conserved alanine and glycine and valine rich protein OS=Mycobacterium tuberculosis (strain ATCC 25618 / H37Rv) OX=83332 GN=Rv2696c PE=1 SV=1	0	1202.69																										No Quan Values	High	High	High	High	High	High	High
4539	High	GAQGSAMQQLR	[R].GAQGSAMQQLR.[S]	1xOxidation [M7]; 1xTMT6plex [N-Term]	0.00095611	0.000125663	1	1	2	I6XF31	I6XF31 [244-254]	I6XF31		Conserved alanine and glycine and valine rich protein OS=Mycobacterium tuberculosis (strain ATCC 25618 / H37Rv) OX=83332 GN=Rv2696c PE=1 SV=1	0	1391.73																										No Quan Values	High	High	High	High	High	High	High
4611	High	FIGVDGYR	[R].FIGVDGYR.[W]	1xTMT6plex [N-Term]	0.00651306	0.000341238	1	1	1	I6XF31	I6XF31 [160-167]	I6XF31		Conserved alanine and glycine and valine rich protein OS=Mycobacterium tuberculosis (strain ATCC 25618 / H37Rv) OX=83332 GN=Rv2696c PE=1 SV=1	0	1155.64	0.369	0.202121	25.38	141.3	58.7	49.42	21.24	97	122.8	238.9	35.7	54.6	51	72441.7	97457	179644	26550.5	45010.5	38311.4	79941.4	101223	196865	29461.7	45010.5	42002.5		High	High	High	High	High	High	High
1345	High	VVPETFVPQAFVPEAVAPEAVPPDVHAADLADTGLPAAAVSAAEDR	[R].VVPETFVPQAFVPEAVAPEAVPPDVHAADLADTGLPAAAVSAAEDR.[G]	1xTMT6plex [N-Term]	1.47809e-09	0.000125663	1	1	1	I6XF52	I6XF52 [576-621]	I6XF52		Possible conserved transmembrane alanine and glycine rich protein OS=Mycobacterium tuberculosis (strain ATCC 25618 / H37Rv) OX=83332 GN=Rv2721c PE=1 SV=1	0	4836.49	3.513	0.0828704	5.51	43.1	156.9	9.58	22.14	41.5	50.3	46.7	114.7	176.6	170.2	20526	26431.6	23276.6	56434	96450	84777.9	22651	27452.8	25508	62621.8	96450	92945.7		High	High	High	High	High	High	High
327	High	QWAEAAADALTR	[R].QWAEAAADALTR.[R]	1xTMT6plex [N-Term]	1.4274e-07	0.000125663	1	1	2	I6XF60	I6XF60 [437-448]	I6XF60		Conserved alanine and arginine rich protein OS=Mycobacterium tuberculosis (strain ATCC 25618 / H37Rv) OX=83332 GN=Rv2731 PE=1 SV=1	0	1531.81	1.604	0.07548	12.36	76.7	123.3	19.53	2.39	58.9	87.7	77	123.9	128.9	123.6	175712	277958	231423	367690	424507	371087	193903	288697	253609	408006	424507	406839		High	High	High	High	High	High	High
4210	High	EALLAEAER	[K].EALLAEAER.[L]	1xTMT6plex [N-Term]	0.000872784	0.000125663	1	1	1	I6XF60	I6XF60 [329-337]	I6XF60		Conserved alanine and arginine rich protein OS=Mycobacterium tuberculosis (strain ATCC 25618 / H37Rv) OX=83332 GN=Rv2731 PE=1 SV=1	0	1230.69																										No Quan Values	High	High	High	High	High	High	High
4238	High	AEQFEHQAEK	[R].AEQFEHQAEK.[A]	1xTMT6plex [K10]; 1xTMT6plex [N-Term]	0.000341727	0.000125663	1	1	1	I6XF60	I6XF60 [406-415]	I6XF60		Conserved alanine and arginine rich protein OS=Mycobacterium tuberculosis (strain ATCC 25618 / H37Rv) OX=83332 GN=Rv2731 PE=1 SV=1	0	1674.89																										No Quan Values	High	High	High	High	High	High	High
5100	High	GLLGEPASR	[K].GLLGEPASR.[A]	1xTMT6plex [N-Term]	0.036417	0.0021925	1	1	1	I6XFA9	I6XFA9 [401-409]	I6XFA9		Probable acyl-CoA dehydrogenase FadE21 OS=Mycobacterium tuberculosis (strain ATCC 25618 / H37Rv) OX=83332 GN=fadE21 PE=1 SV=1	0	1128.66																										No Quan Values	High	High	High	High	High	High	High
517	High	LGLAYTPPEAEEGLR	[R].LGLAYTPPEAEEGLR.[C]	1xTMT6plex [N-Term]	2.54648e-05	0.000125663	1	1	2	I6XFB7	I6XFB7 [93-107]	I6XFB7		Probable membrane protein OS=Mycobacterium tuberculosis (strain ATCC 25618 / H37Rv) OX=83332 GN=Rv2799 PE=1 SV=1	0	1845	0.417	0.130045	18.26	150.8	49.2	27.94	14.87	103.2	151	184.5	49.1	63	49.2	165344	257148	297677	78244.9	111442	79419.3	182461	267084	326214	86824.2	111442	87070.9		High	High	High	High	High	High	High
1884	High	DIPFDVIQR	[R].DIPFDVIQR.[L]	1xTMT6plex [N-Term]	0.000749711	0.000125663	1	1	1	I6XFB7	I6XFB7 [84-92]	I6XFB7		Probable membrane protein OS=Mycobacterium tuberculosis (strain ATCC 25618 / H37Rv) OX=83332 GN=Rv2799 PE=1 SV=1	0	1331.75	0.506	0.123483	11.64	141.2	58.8	22.32	18.38	107.2	137.3	168.7	54.2	75.4	57.2	90381.7	122977	143195	45474	70128.9	48535.3	99738.6	127729	156923	50460.1	70128.9	53211.3		High	High	High	High	High	High	High
5612	High	VFIQGR	[R].VFIQGR.[S]	1xTMT6plex [N-Term]	0.136768	0.00581395	1	1	1	I6XG13	I6XG13 [127-132]	I6XG13		Probable transcriptional regulatory protein (Probably AsnC-family) OS=Mycobacterium tuberculosis (strain ATCC 25618 / H37Rv) OX=83332 GN=Rv3050c PE=1 SV=1	0	948.583	0.462	0.309208	51.51	130.4	69.6	55.38	13.25	67.3	122.2	215	65.2	56.5	73.8	66898.2	129135	215324	64491.9	62005	73844.8	73823.9	134124	235966	71563.2	62005	80959.3		High	High	High	High	High	High	High
4698	High	VGLGANAGPDR	[R].VGLGANAGPDR.[S]	1xTMT6plex [N-Term]	0.00828426	0.000544315	1	1	1	I6XHI4	I6XHI4 [126-136]	I6XHI4		Steroid 3-ketoacyl-CoA thiolase OS=Mycobacterium tuberculosis (strain ATCC 25618 / H37Rv) OX=83332 GN=fadA5 PE=1 SV=1	0	1255.7	0.822	0.309208	2.14	109.1	90.9	37.19	12.64	84.1	104.2	168.8	69.2	86.9	86.8	63263.1	83283.1	127884	51739.9	72181.1	65749.2	69812.5	86501	140143	57413	72181.1	72083.7		High	High	High	High	High	High	High
210	High	MGQVSAASTILINAEPTATLDALADYETVRPK	[-].MGQVSAASTILINAEPTATLDALADYETVRPK.[I]	1xTMT6plex [K32]; 1xTMT6plex [N-Term]; 1xMet-loss [N-Term]	1.85594e-11	0.000125663	1	1	2	I6XI16	I6XI16 [1-32]	I6XI16	I6XI16 1xMet-loss [N-Term]	Conserved protein OS=Mycobacterium tuberculosis (strain ATCC 25618 / H37Rv) OX=83332 GN=Rv3718c PE=1 SV=1	0	3674.01	0.403	0.0635751	0.79	135.8	64.2	14.99	13.76	124.8	132.1	164.4	50.3	62.5	65.9	155651	175015	206397	62339.6	85963.6	82643.7	171765	181777	226183	69175	85963.6	90605.9		High	High	High	High	High	High	High
827	High	ILSPHYSEYQVLEGGK	[K].ILSPHYSEYQVLEGGK.[G]	1xTMT6plex [K16]; 1xTMT6plex [N-Term]	3.63196e-05	0.000125663	1	1	1	I6XI16	I6XI16 [33-48]	I6XI16		Conserved protein OS=Mycobacterium tuberculosis (strain ATCC 25618 / H37Rv) OX=83332 GN=Rv3718c PE=1 SV=1	0	2278.25	1.252	0.92787	91.8	93.8	106.2	43.49	44.81	69.2	76.4	145.7	86.6	155	67.2	57248.6	67216.2	121407	71296	141556	55957.2	63175.4	69813.3	133046	79113.4	141556	61348.3		High	High	High	High	High	High	High
1090	High	TTWTGAGGVK	[K].TTWTGAGGVK.[G]	1xTMT6plex [K10]; 1xTMT6plex [N-Term]	2.87613e-05	0.000125663	1	1	2	I6XI16	I6XI16 [107-116]	I6XI16		Conserved protein OS=Mycobacterium tuberculosis (strain ATCC 25618 / H37Rv) OX=83332 GN=Rv3718c PE=1 SV=1	0	1435.83	0.565	0.12973	22.04	129	71	18.71	4.02	155	106.5	128.3	67	70.7	72.5	275086	200757	229322	118180	138350	129478	303565	208514	251306	131138	138350	141952		High	High	High	High	High	High	High
1817	High	TFAPLGLK	[K].TFAPLGLK.[K]	1xTMT6plex [K8]; 1xTMT6plex [N-Term]	8.47244e-05	0.000125663	1	1	2	I6XI16	I6XI16 [122-129]	I6XI16		Conserved protein OS=Mycobacterium tuberculosis (strain ATCC 25618 / H37Rv) OX=83332 GN=Rv3718c PE=1 SV=1	0	1304.83	0.483	0.112375	32.95	134.9	65.1	14.07	11.63	154	116.9	130.2	60.8	75.1	62.9	900306	725876	766623	353678	484416	369977	993511	753923	840115	392458	484416	405622		High	High	High	High	High	High	High
1889	High	DMNSSMVTNWTVAPAGPGSSVTVK	[K].DMNSSMVTNWTVAPAGPGSSVTVK.[T]	2xOxidation [M2; M6]; 1xTMT6plex [K24]; 1xTMT6plex [N-Term]	3.31208e-08	0.000125663	1	1	2	I6XI16	I6XI16 [83-106]	I6XI16		Conserved protein OS=Mycobacterium tuberculosis (strain ATCC 25618 / H37Rv) OX=83332 GN=Rv3718c PE=1 SV=1	0	2926.47	0.388	0.118175	30.07	142.2	57.8	25.61	4.92	183.1	110.2	138	59	56.1	53.5	91410.9	58433.1	69362.1	29299.3	30927.8	26878.4	100874	60690.9	76011.5	32511.8	30927.8	29467.9		High	High	High	High	High	High	High
3779	High	IQAEVLSNLKTELEGDA	[K].IQAEVLSNLKTELEGDA.[-]	1xTMT6plex [K10]; 1xTMT6plex [N-Term]	1.66995e-08	0.000125663	1	1	1	I6XI16	I6XI16 [131-147]	I6XI16		Conserved protein OS=Mycobacterium tuberculosis (strain ATCC 25618 / H37Rv) OX=83332 GN=Rv3718c PE=1 SV=1	1	2288.27	0.968	0.945032	8.69	104.3	95.7	15.46	6.13	82.4	109.4	109.1	93.4	100.1	105.6	27991.7	39500.7	37316.3	31563.9	37531	36121.8	30889.6	41026.9	40893.6	35024.8	37531	39601.9		High	High	High	High	High	High	High
4397	High	KIQAEVLSNLKTELEGDA	[K].KIQAEVLSNLKTELEGDA.[-]	2xTMT6plex [K1; K11]; 1xTMT6plex [N-Term]	8.17003e-08	0.000125663	1	1	1	I6XI16	I6XI16 [130-147]	I6XI16		Conserved protein OS=Mycobacterium tuberculosis (strain ATCC 25618 / H37Rv) OX=83332 GN=Rv3718c PE=1 SV=1	2	2645.53																										No Quan Values	High	High	High	High	High	High	High
5601	High	GVLDTR	[R].GVLDTR.[-]	1xTMT6plex [N-Term]	0.136768	0.00581395	1	1	1	I6XU97	I6XU97 [293-298]	I6XU97		Esterase Rv0045c OS=Mycobacterium tuberculosis (strain ATCC 25618 / H37Rv) OX=83332 GN=Rv0045c PE=1 SV=1	0	889.53																										No Quan Values	High	High	High	High	High	High	High
239	High	QQVQAVVR	[R].QQVQAVVR.[R]	1xTMT6plex [N-Term]	0.000780726	0.000125663	1	1	2	I6XVZ6	I6XVZ6 [208-215]	I6XVZ6		Probable membrane protein OS=Mycobacterium tuberculosis (strain ATCC 25618 / H37Rv) OX=83332 GN=Rv0686 PE=1 SV=1	0	1156.7	3.769	0.0835727	77.96	41.9	158.1	69.7	5.6	19.8	41.1	87.2	140.9	155.1	155.8	29265.5	64488.8	129525	206669	252463	231403	32295.2	66980.5	141942	229330	252463	253698		High	High	High	High	High	High	High
447	High	QAPAAEPASQGSIAER	[R].QAPAAEPASQGSIAER.[L]	1xTMT6plex [N-Term]	5.47089e-09	0.000125663	1	1	4	I6XVZ6	I6XVZ6 [221-236]	I6XVZ6		Probable membrane protein OS=Mycobacterium tuberculosis (strain ATCC 25618 / H37Rv) OX=83332 GN=Rv0686 PE=1 SV=1	0	1811.94	12.374	0.0475548	64.09	15	185	44.56	4.74	10.6	14.6	25.1	193	180.4	176.3	19321.7	28116.1	45882.3	348382	361342	322163	21322	29202.5	50280.7	386581	361342	353201		High	High	High	High	High	High	High
845	High	INDQPLVK	[R].INDQPLVK.[V]	1xTMT6plex [K8]; 1xTMT6plex [N-Term]	0.0001573	0.000125663	1	1	2	I6XVZ6	I6XVZ6 [92-99]	I6XVZ6		Probable membrane protein OS=Mycobacterium tuberculosis (strain ATCC 25618 / H37Rv) OX=83332 GN=Rv0686 PE=1 SV=1	0	1384.86	2.318	0.0746055	26.68	58.9	141.1	17.48	8.28	51.3	56.7	71.5	153.3	131.3	135.9	106852	125397	149926	317575	301851	284812	117914	130242	164298	352396	301851	312252		High	High	High	High	High	High	High
2641	High	ASGAVNAAEYESK	[R].ASGAVNAAEYESK.[R]	1xTMT6plex [K13]; 1xTMT6plex [N-Term]	7.88017e-10	0.000125663	1	1	3	I6XVZ6	I6XVZ6 [245-257]	I6XVZ6		Probable membrane protein OS=Mycobacterium tuberculosis (strain ATCC 25618 / H37Rv) OX=83332 GN=Rv0686 PE=1 SV=1	0	1754.93	11.008	0.0605946	64.8	16.7	183.3	52.18	10.34	8.2	17.1	26.1	198.6	188	161.9	10051.4	22159.7	32124.6	241214	253362	198982	11092	23015.9	35204.2	267662	253362	218153		High	High	High	High	High	High	High
2659	High	ANNVPLNR	[K].ANNVPLNR.[M]	1xTMT6plex [N-Term]	0.00293932	0.000125663	1	1	2	I6XVZ6	I6XVZ6 [189-196]	I6XVZ6		Probable membrane protein OS=Mycobacterium tuberculosis (strain ATCC 25618 / H37Rv) OX=83332 GN=Rv0686 PE=1 SV=1	0	1126.65	2.08	0.123063	45.56	64.9	135.1	28.12	7.09	48.1	65.6	85.4	141.4	136.4	123.1	171573	248499	306711	501404	536881	441757	189336	258100	336114	556382	536881	484318		High	High	High	High	High	High	High
3206	High	LAELESLR	[R].LAELESLR.[A]	1xTMT6plex [N-Term]	0.00282295	0.000125663	1	1	2	I6XVZ6	I6XVZ6 [237-244]	I6XVZ6		Probable membrane protein OS=Mycobacterium tuberculosis (strain ATCC 25618 / H37Rv) OX=83332 GN=Rv0686 PE=1 SV=1	0	1159.69	3.525	0.0918412	26.22	43.4	156.6	43.29	11.81	77.7	40.3	37.6	145.2	167	132.4	676299	372245	329161	1.25654e+06	1.60387e+06	1.15977e+06	746313	386628	360716	1.39432e+06	1.60387e+06	1.2715e+06		High	High	High	High	High	High	High
291	High	QLSFTVK	[K].QLSFTVK.[E]	1xTMT6plex [K7]; 1xTMT6plex [N-Term]	0.00387932	0.000125663	1	1	1	I6XW38	I6XW38 [98-104]	I6XW38		DNA topoisomerase (ATP-hydrolyzing) OS=Mycobacterium tuberculosis (strain ATCC 25618 / H37Rv) OX=83332 GN=Rv0730 PE=1 SV=1	0	1280.8	4.431	0.0475823	7.23	40.1	159.9	15.58	6.69	45.2	39.1	33	156	173.2	153.5	437141	401675	321555	1.49988e+06	1.84851e+06	1.49357e+06	482397	417195	352381	1.66434e+06	1.84851e+06	1.63747e+06		High	High	High	High	High	High	High
315	High	RTEEMGAAGDGSGGPAGSVDDEIR	[R].RTEEMGAAGDGSGGPAGSVDDEIR.[A]	1xOxidation [M5]; 1xTMT6plex [N-Term]	1.54713e-09	0.000125663	1	1	2	I6XW38	I6XW38 [131-154]	I6XW38		DNA topoisomerase (ATP-hydrolyzing) OS=Mycobacterium tuberculosis (strain ATCC 25618 / H37Rv) OX=83332 GN=Rv0730 PE=1 SV=1	1	2579.18	4.269	0.0955816	52.75	38.1	161.9	30.29	20.8	34.2	32	54	198	136.5	145.2	21996	21849.5	34985.3	126599	96873.1	93982.1	24273.1	22693.7	38339.2	140480	96873.1	103037		High	High	High	High	High	High	High
316	High	RTEEMGAAGDGSGGPAGSVDDEIR	[R].RTEEMGAAGDGSGGPAGSVDDEIR.[A]	1xTMT6plex [N-Term]	3.29735e-06	0.000125663	1	1	2	I6XW38	I6XW38 [131-154]	I6XW38		DNA topoisomerase (ATP-hydrolyzing) OS=Mycobacterium tuberculosis (strain ATCC 25618 / H37Rv) OX=83332 GN=Rv0730 PE=1 SV=1	1	2563.19	0.497	0.520855	66.65	136.8	63.2	39.42	101.71	83.7	90	163.4	41.6	30.9	190.4	17147.2	19601.1	33711.2	8482.74	6986.41	39257.2	18922.4	20358.4	36942.9	9412.85	6986.41	43039.4		High	High	High	High	High	High	High
576	High	IIAELDDLNKQLSFTVK	[K].IIAELDDLNKQLSFTVK.[E]	2xTMT6plex [K10; K17]; 1xTMT6plex [N-Term]	2.73142e-08	0.000125663	1	1	2	I6XW38	I6XW38 [88-104]	I6XW38		DNA topoisomerase (ATP-hydrolyzing) OS=Mycobacterium tuberculosis (strain ATCC 25618 / H37Rv) OX=83332 GN=Rv0730 PE=1 SV=1	1	2634.57	2.813	0.0856503	4.43	50.3	149.7	28.38	28.56	39.8	48	68.4	108.5	142.8	192.5	116022	148738	201137	314926	459958	565650	128033	154485	220419	349457	459958	620147		High	High	High	High	High	High	High
577	High	IIAELDDLNK	[K].IIAELDDLNK.[Q]	1xTMT6plex [K10]; 1xTMT6plex [N-Term]	6.21629e-06	0.000125663	1	1	2	I6XW38	I6XW38 [88-97]	I6XW38		DNA topoisomerase (ATP-hydrolyzing) OS=Mycobacterium tuberculosis (strain ATCC 25618 / H37Rv) OX=83332 GN=Rv0730 PE=1 SV=1	0	1601.95	3.181	0.0621025	11.83	46.2	153.8	17.05	9.02	50	35.9	47.8	159.1	167.3	140	270387	206141	260317	855472	998132	761756	298379	214106	285272	949272	998132	835147		High	High	High	High	High	High	High
1843	High	TEEMGAAGDGSGGPAGSVDDEIR	[R].TEEMGAAGDGSGGPAGSVDDEIR.[A]	1xOxidation [M4]; 1xTMT6plex [N-Term]	5.78839e-07	0.000125663	1	1	2	I6XW38	I6XW38 [132-154]	I6XW38		DNA topoisomerase (ATP-hydrolyzing) OS=Mycobacterium tuberculosis (strain ATCC 25618 / H37Rv) OX=83332 GN=Rv0730 PE=1 SV=1	0	2423.08	0.76	0.475106	54.6	112.5	87.5	41.44	10.13	77.3	102.1	170.7	93	77.6	79.4	24842.3	34840.8	55211	29711.1	27493.4	25666.5	27414.1	36187	60503.7	32968.8	27493.4	28139.3		High	High	High	High	High	High	High
2103	High	ERPASSGEGLELRPFSPDEDR	[K].ERPASSGEGLELRPFSPDEDR.[D]	1xTMT6plex [N-Term]	0.000119011	0.000125663	1	1	2	I6XW38	I6XW38 [105-125]	I6XW38		DNA topoisomerase (ATP-hydrolyzing) OS=Mycobacterium tuberculosis (strain ATCC 25618 / H37Rv) OX=83332 GN=Rv0730 PE=1 SV=1	0	2573.28	1.648	0.409835	67.5	78.4	121.6	27.77	46.37	59.9	63.6	96.9	98.7	194	87	22153.8	25002.7	36113.7	36318.3	79227.8	32414.5	24447.3	25968.7	39575.7	40300.5	79227.8	35537.4		High	High	High	High	High	High	High
2584	High	APAAQPAQPGSAGR	[R].APAAQPAQPGSAGR.[-]	1xTMT6plex [N-Term]	3.02493e-06	0.000125663	1	1	4	I6XW38	I6XW38 [229-242]	I6XW38		DNA topoisomerase (ATP-hydrolyzing) OS=Mycobacterium tuberculosis (strain ATCC 25618 / H37Rv) OX=83332 GN=Rv0730 PE=1 SV=1	0	1507.82	3.099	0.0475548	16.12	50.2	149.8	17.71	3.62	50	42	59.8	155	144.1	149.1	778753	694179	938531	2.39969e+06	2.47695e+06	2.33705e+06	859374	721001	1.0285e+06	2.66281e+06	2.47695e+06	2.56221e+06		High	High	High	High	High	High	High
5143	High	RHEVADAIVEAANK	[R].RHEVADAIVEAANK.[A]	1xTMT6plex [K14]; 1xTMT6plex [N-Term]	0.0408953	0.0021925	1	1	1	I6XW38	I6XW38 [38-51]	I6XW38		DNA topoisomerase (ATP-hydrolyzing) OS=Mycobacterium tuberculosis (strain ATCC 25618 / H37Rv) OX=83332 GN=Rv0730 PE=1 SV=1	1	1981.12																										No Quan Values	High	High	High	High	High	High	High
5665	High	TKIIAELDDLNK	[R].TKIIAELDDLNK.[Q]	2xTMT6plex [K2; K12]; 1xTMT6plex [N-Term]	0.152391	0.00662297	1	1	1	I6XW38	I6XW38 [86-97]	I6XW38		DNA topoisomerase (ATP-hydrolyzing) OS=Mycobacterium tuberculosis (strain ATCC 25618 / H37Rv) OX=83332 GN=Rv0730 PE=1 SV=1	1	2060.26	0.932	0.560696	55	100.6	99.4	88.91	5.71	49.5	74.4	255.6	73.4	69.4	77.7	32007.8	51059.2	166266	47182.9	49445.9	50555.8	35321.4	53032	182205	52356.4	49445.9	55426.5		High	High	High	High	High	High	High
607	High	LDGDGPSDDDSWNDEDDWR	[R].LDGDGPSDDDSWNDEDDWR.[R]	1xTMT6plex [N-Term]	2.40611e-08	0.000125663	1	1	4	I6XWB9	I6XWB9 [41-59]	I6XWB9		Uncharacterized protein OS=Mycobacterium tuberculosis (strain ATCC 25618 / H37Rv) OX=83332 GN=Rv0810c PE=4 SV=1	0	2437.99	0.216	0.0828704	9.82	174.9	25.1	23.31	34.66	196.2	186.8	123.8	23.1	43.3	26.8	518647	524587	329475	60662.3	126296	71282.5	572341	544856	361060	67313.7	126296	78150.1		High	High	High	High	High	High	High
1246	High	YSSPQTDFQR	[K].YSSPQTDFQR.[L]	1xTMT6plex [N-Term]	1.10271e-05	0.000125663	1	1	2	I6XWB9	I6XWB9 [19-28]	I6XWB9		Uncharacterized protein OS=Mycobacterium tuberculosis (strain ATCC 25618 / H37Rv) OX=83332 GN=Rv0810c PE=4 SV=1	0	1457.72	0.238	0.0475548	2.86	163.3	36.7	7.96	9.01	172.2	147.5	166	41.9	35.1	37.3	3.28983e+06	2.99263e+06	3.19307e+06	795058	740751	716345	3.63042e+06	3.10826e+06	3.49917e+06	882234	740751	785360		High	High	High	High	High	High	High
2131	High	ELSGTGTDRLDGDGPSDDDSWNDEDDWRR	[R].ELSGTGTDRLDGDGPSDDDSWNDEDDWRR.[-]	1xTMT6plex [N-Term]	2.41984e-06	0.000125663	1	1	2	I6XWB9	I6XWB9 [32-60]	I6XWB9		Uncharacterized protein OS=Mycobacterium tuberculosis (strain ATCC 25618 / H37Rv) OX=83332 GN=Rv0810c PE=4 SV=1	2	3510.51	2.605	0.439159	127.91	34.5	165.5	38.04	120.35	21.6	21.7	39.9	405.2	7.8	103.9	7391.09	7897.89	13766	138105	2933.54	35850.6	8156.26	8203.05	15085.6	153248	2933.54	39304.5		High	High	High	High	High	High	High
2132	High	ELSGTGTDRLDGDGPSDDDSWNDEDDWR	[R].ELSGTGTDRLDGDGPSDDDSWNDEDDWR.[R]	1xTMT6plex [N-Term]	2.71928e-06	0.000125663	1	1	2	I6XWB9	I6XWB9 [32-59]	I6XWB9		Uncharacterized protein OS=Mycobacterium tuberculosis (strain ATCC 25618 / H37Rv) OX=83332 GN=Rv0810c PE=4 SV=1	1	3354.41	1.091	0.720324	97.26	75.4	124.6	63.01	60.14	30	91.9	139.5	151.8	34.5	152.2	18263.5	59366.2	85459.3	91840.9	23142.2	93203.1	20154.3	61660	93651.7	101911	23142.2	102183		High	High	High	High	High	High	High
4165	High	ELSGTGTDR	[R].ELSGTGTDR.[L]	1xTMT6plex [N-Term]	0.00104738	0.000125663	1	1	1	I6XWB9	I6XWB9 [32-40]	I6XWB9		Uncharacterized protein OS=Mycobacterium tuberculosis (strain ATCC 25618 / H37Rv) OX=83332 GN=Rv0810c PE=4 SV=1	0	1164.61																										No Quan Values	High	High	High	High	High	High	High
1237	High	YVDHGWPTTDPDDHAVSELVTDR	[R].YVDHGWPTTDPDDHAVSELVTDR.[T]	1xTMT6plex [N-Term]	1.97546e-06	0.000125663	1	1	2	I6XWF9	I6XWF9 [41-63]	I6XWF9		Uncharacterized protein OS=Mycobacterium tuberculosis (strain ATCC 25618 / H37Rv) OX=83332 GN=Rv0863 PE=1 SV=1	0	2854.35	0.863	0.188006	10.54	107.3	92.7	2.76	9.26	110.2	105	110.2	81.8	97.6	95.1	75971.8	76924.8	76506.2	56114.3	74252.9	66015.9	83836.9	79897	83840.4	62267.1	74252.9	72376.1		High	High	High	High	High	High	High
1837	High	TGALSPFGELTFPVPSDDLPYIHPVTVINR	[R].TGALSPFGELTFPVPSDDLPYIHPVTVINR.[-]	1xTMT6plex [N-Term]	9.76024e-07	0.000125663	1	1	2	I6XWF9	I6XWF9 [64-93]	I6XWF9		Uncharacterized protein OS=Mycobacterium tuberculosis (strain ATCC 25618 / H37Rv) OX=83332 GN=Rv0863 PE=1 SV=1	0	3481.86	0.505	0.172641	29.48	127	73	32.27	17.26	103.6	117.4	185.2	52.3	74	67.5	56997	68682.3	102655	28623	44962.7	37391.5	62897.6	71336	112496	31761.4	44962.7	40993.9		High	High	High	High	High	High	High
3476	High	YFAAAR	[R].YFAAAR.[AG]	1xTMT6plex [N-Term]	0.0762117	0.00335667	1	2	2	P9WK07	P9WK07 [101-106]	I6XWG2; P9WK07		5-methyltetrahydropteroyltriglutamate--homocysteine methyltransferase OS=Mycobacterium tuberculosis (strain ATCC 25618 / H37Rv) OX=83332 GN=metE PE=1 SV=1	0	927.525	3.222	0.120083	72.72	49.3	150.7	58.25	8.22	22.6	49.4	82.4	151	159.3	135.3	34237.3	79757.2	125979	228020	266923	206724	37781.7	82838.9	138056	253021	266923	226641		High	High	High	High	High	High	High
1029	High	VIEIVGTSPDGVDAAIQGGLAR	[R].VIEIVGTSPDGVDAAIQGGLAR.[A]	1xTMT6plex [N-Term]	4.77633e-05	0.000125663	1	1	1	I6XY36	I6XY36 [8-29]	I6XY36		Conserved protein OS=Mycobacterium tuberculosis (strain ATCC 25618 / H37Rv) OX=83332 GN=Rv1498A PE=1 SV=1	0	2367.31	0.313	0.268454	19.64	152.3	47.7	67.88	17.25	101	103.9	300.5	36.5	32.5	25.7	47414.9	51791.6	142016	17014.7	16839.5	12138.8	52323.5	53792.7	155631	18880.3	16839.5	13308.3		High	High	High	High	High	High	High
2667	High	ALDWFEVQSIR	[R].ALDWFEVQSIR.[G]	1xTMT6plex [N-Term]	6.08958e-07	0.000125663	1	1	2	I6XY36	I6XY36 [36-46]	I6XY36		Conserved protein OS=Mycobacterium tuberculosis (strain ATCC 25618 / H37Rv) OX=83332 GN=Rv1498A PE=1 SV=1	0	1592.86	0.213	0.0519769	6.3	166.1	33.9	13.28	17.45	166.7	185.3	141.7	34	42.2	30.1	705265	832778	603694	143029	197195	128284	778278	864955	661566	158712	197195	140644		High	High	High	High	High	High	High
5328	High	ALDVEALALAAGER	[R].ALDVEALALAAGER.[F]	1xTMT6plex [N-Term]	0.0596738	0.00268097	1	1	1	I6Y0R5	I6Y0R5 [411-424]	I6Y0R5		Dihydrofolate synthase/folylpolyglutamate synthase OS=Mycobacterium tuberculosis (strain ATCC 25618 / H37Rv) OX=83332 GN=folC PE=1 SV=1	0	1627.92	2.228	0.0605946	22.51	58.4	141.6	19.63	5.19	55.1	57.6	77.8	141.4	128.4	139.6	55229.8	61341.8	78566.3	140976	141970	140869	60947.5	63712	86098	156434	141970	154441		High	High	High	High	High	High	High
5652	High	AGIITR	[K].AGIITR.[A]	1xTMT6plex [N-Term]	0.150443	0.00646673	1	1	2	I6Y0R5	I6Y0R5 [217-222]	I6Y0R5		Dihydrofolate synthase/folylpolyglutamate synthase OS=Mycobacterium tuberculosis (strain ATCC 25618 / H37Rv) OX=83332 GN=folC PE=1 SV=1	0	859.556																										No Quan Values	High	High	High	High	High	High	High
4106	High	DTVADFAR	[R].DTVADFAR.[T]	1xTMT6plex [N-Term]	0.00354273	0.000125663	1	1	2	I6Y0W5	I6Y0W5 [22-29]	I6Y0W5		Possible acyl-CoA dehydrogenase FadE19 (MMGC) OS=Mycobacterium tuberculosis (strain ATCC 25618 / H37Rv) OX=83332 GN=fadE19 PE=1 SV=1	0	1123.59	1.069	0.664102	27.77	97.8	102.2	45.74	9.31	73.6	89.4	167.8	93.4	95.6	80.2	48767.1	62937.3	111939	61562.9	69888.8	53455.7	53815.7	65369	122670	68313.1	69888.8	58605.8		High	High	High	High	High	High	High
3703	High	LAPAQEAPAQEAPAPR	[K].LAPAQEAPAQEAPAPR.[G]	1xTMT6plex [N-Term]	0.00077678	0.000125663	1	1	1	I6Y0X6	I6Y0X6 [456-471]	I6Y0X6		Conserved protein OS=Mycobacterium tuberculosis (strain ATCC 25618 / H37Rv) OX=83332 GN=Rv2510c PE=1 SV=1	0	1846																										No Quan Values	High	High	High	High	High	High	High
4053	High	SVLNTTAR	[K].SVLNTTAR.[E]	1xTMT6plex [N-Term]	0.00183704	0.000125663	1	1	2	I6Y0X6	I6Y0X6 [511-518]	I6Y0X6		Conserved protein OS=Mycobacterium tuberculosis (strain ATCC 25618 / H37Rv) OX=83332 GN=Rv2510c PE=1 SV=1	0	1090.64	0.399	0.19291	37.24	143	57	36.37	1.28	85.4	149	186.2	60.7	59.4	59.3	178221	330291	391380	125939	136751	124643	196672	343052	428899	139747	136751	136651		High	High	High	High	High	High	High
4078	High	TDMTDVAPAK	[R].TDMTDVAPAK.[L]	1xOxidation [M3]; 1xTMT6plex [K10]; 1xTMT6plex [N-Term]	0.00397833	0.000125663	1	1	1	I6Y1I5	I6Y1I5 [78-87]	I6Y1I5		Possible conserved secreted alanine rich protein OS=Mycobacterium tuberculosis (strain ATCC 25618 / H37Rv) OX=83332 GN=Rv2700 PE=1 SV=1	0	1522.82	2.219	0.19691	62.44	61.5	138.5	52.68	13.56	33.6	56.5	99	158.4	125.4	127.2	25303.1	45229.6	75128.9	118708	104244	96463.9	27922.6	46977.1	82331.1	131724	104244	105758		High	High	High	High	High	High	High
4543	High	GAVFVGR	[K].GAVFVGR.[N]	1xTMT6plex [N-Term]	0.0058319	0.000125663	1	1	2	I6Y1P2	I6Y1P2 [53-59]	I6Y1P2		Conserved protein OS=Mycobacterium tuberculosis (strain ATCC 25618 / H37Rv) OX=83332 GN=Rv2778c PE=1 SV=1	0	934.567	2.34	0.209894	66.74	62.1	137.9	60.01	5.93	35.8	58.4	117.9	121.4	136.7	129.7	33164.6	57543.2	110087	111903	139837	121017	36598	59766.5	120640	124173	139837	132676		High	High	High	High	High	High	High
5023	High	ASVNTEHIR	[R].ASVNTEHIR.[R]	1xTMT6plex [N-Term]	0.0241821	0.00149491	1	1	1	I6Y1P2	I6Y1P2 [135-143]	I6Y1P2		Conserved protein OS=Mycobacterium tuberculosis (strain ATCC 25618 / H37Rv) OX=83332 GN=Rv2778c PE=1 SV=1	0	1255.7																										No Quan Values	High	High	High	High	High	High	High
1684	High	TGYTNAAR	[K].TGYTNAAR.[K]	1xTMT6plex [N-Term]	0.00431235	0.000125663	1	1	2	I6Y204	I6Y204 [231-238]	I6Y204		D-alanyl-D-alanine carboxypeptidase DacB2 OS=Mycobacterium tuberculosis (strain ATCC 25618 / H37Rv) OX=83332 GN=dacB2 PE=1 SV=1	0	1082.58	0.304	0.146217	42.35	154.6	45.4	32.56	15.98	94.6	172.5	185.3	50.7	40.7	56.3	329240	637985	649541	175572	156496	197132	363325	662635	711809	194823	156496	216124		High	High	High	High	High	High	High
2524	High	AAMANPVFAQITAEPSAMFPSDNGEQLIVNQDELLQR	[R].AAMANPVFAQITAEPSAMFPSDNGEQLIVNQDELLQR.[Y]	2xOxidation [M3; M18]; 1xTMT6plex [N-Term]	8.50314e-10	0.000125663	1	1	1	I6Y204	I6Y204 [186-222]	I6Y204		D-alanyl-D-alanine carboxypeptidase DacB2 OS=Mycobacterium tuberculosis (strain ATCC 25618 / H37Rv) OX=83332 GN=dacB2 PE=1 SV=1	0	4277.11	0.68	0.0475548	15.55	119	81	23.11	34.29	89.2	122.3	143.4	53	83.2	109	27386.7	39903.1	44352.8	16184.9	28190.8	33688.1	30221.9	41444.9	48604.6	17959.6	28190.8	36933.7		High	High	High	High	High	High	High
4387	High	KTFVGAAAR	[R].KTFVGAAAR.[G]	1xTMT6plex [K1]; 1xTMT6plex [N-Term]	0.00309151	0.000125663	1	1	2	I6Y204	I6Y204 [239-247]	I6Y204		D-alanyl-D-alanine carboxypeptidase DacB2 OS=Mycobacterium tuberculosis (strain ATCC 25618 / H37Rv) OX=83332 GN=dacB2 PE=1 SV=1	1	1378.86	0.236	0.135464	11.66	161.8	38.2	34.68	3.89	95.2	196.3	182.2	40.2	43	43	155814	341372	300279	65387.6	77637.3	70889.9	171944	354562	329065	72557.1	77637.3	77719.7		High	High	High	High	High	High	High
4990	High	YPGAIGGK	[R].YPGAIGGK.[T]	1xTMT6plex [K8]; 1xTMT6plex [N-Term]	0.0230241	0.00131098	1	1	1	I6Y204	I6Y204 [223-230]	I6Y204		D-alanyl-D-alanine carboxypeptidase DacB2 OS=Mycobacterium tuberculosis (strain ATCC 25618 / H37Rv) OX=83332 GN=dacB2 PE=1 SV=1	0	1220.74																										No Quan Values	High	High	High	High	High	High	High
109	High	NGDWYVAR	[R].NGDWYVAR.[L]	1xTMT6plex [N-Term]	0.000278995	0.000125663	1	1	2	I6Y231	I6Y231 [1391-1398]	I6Y231		Probable multifunctional mycocerosic acid synthase membrane-associated Mas OS=Mycobacterium tuberculosis (strain ATCC 25618 / H37Rv) OX=83332 GN=mas PE=1 SV=1	0	1209.62	6.09	0.0640259	45.68	31.7	168.3	56.23	10.41	18.8	30.1	57.7	150.1	183.4	159.8	59249.2	100598	182702	469406	636329	505628	65383	104485	200217	520875	636329	554342		High	High	High	High	High	High	High
218	High	MELLSLPQDEWAGR	[R].MELLSLPQDEWAGR.[L]	1xOxidation [M1]; 1xTMT6plex [N-Term]	3.50526e-05	0.000125663	1	1	2	I6Y231	I6Y231 [2017-2030]	I6Y231		Probable multifunctional mycocerosic acid synthase membrane-associated Mas OS=Mycobacterium tuberculosis (strain ATCC 25618 / H37Rv) OX=83332 GN=mas PE=1 SV=1	0	1889.96	4.002	0.11152	37.8	41.4	158.6	16	26.47	34.6	47.2	45.4	173.9	188.7	110.2	101875	147434	134451	508852	612862	326428	112421	153130	147340	564647	612862	357877		High	High	High	High	High	High	High
297	High	RPGDLQTLEFVASDR	[R].RPGDLQTLEFVASDR.[V]	1xTMT6plex [N-Term]	0.00103682	0.000125663	1	1	1	I6Y231	I6Y231 [1427-1441]	I6Y231		Probable multifunctional mycocerosic acid synthase membrane-associated Mas OS=Mycobacterium tuberculosis (strain ATCC 25618 / H37Rv) OX=83332 GN=mas PE=1 SV=1	0	1933.03	0.638	0.260446	4.98	122.1	77.9	49.52	17.99	81.4	110.2	207	53.8	70.4	77.3	48864	70300.3	125134	32095	46604.6	46682.1	53922.7	73016.6	137130	35614.2	46604.6	51179.6		High	High	High	High	High	High	High
333	High	QVNSELMAR	[K].QVNSELMAR.[G]	1xOxidation [M7]; 1xTMT6plex [N-Term]	0.000504907	0.000125663	1	1	2	I6Y231	I6Y231 [670-678]	I6Y231		Probable multifunctional mycocerosic acid synthase membrane-associated Mas OS=Mycobacterium tuberculosis (strain ATCC 25618 / H37Rv) OX=83332 GN=mas PE=1 SV=1	0	1292.68	5.105	0.0683267	39.4	32.8	167.2	15	14.77	27.5	34.3	37.2	186.4	175.3	139.2	143075	189685	194465	963635	1.00572e+06	728568	157887	197014	213108	1.06929e+06	1.00572e+06	798761		High	High	High	High	High	High	High
442	High	QAQIVKPHDSGER	[R].QAQIVKPHDSGER.[A]	1xTMT6plex [K6]; 1xTMT6plex [N-Term]	5.12492e-07	0.000125663	1	1	1	I6Y231	I6Y231 [1324-1336]	I6Y231		Probable multifunctional mycocerosic acid synthase membrane-associated Mas OS=Mycobacterium tuberculosis (strain ATCC 25618 / H37Rv) OX=83332 GN=mas PE=1 SV=1	0	1923.08	1.381	0.537456	4.8	94.7	105.3	29.04	15.53	66.2	91.4	119.9	94.4	126.3	101.8	105324	154541	192098	149364	221716	162942	116227	160513	210514	165742	221716	178640		High	High	High	High	High	High	High
663	High	LFMLSSTSSDALR	[R].LFMLSSTSSDALR.[Q]	1xOxidation [M3]; 1xTMT6plex [N-Term]	8.91324e-05	0.000125663	1	1	2	I6Y231	I6Y231 [449-461]	I6Y231		Probable multifunctional mycocerosic acid synthase membrane-associated Mas OS=Mycobacterium tuberculosis (strain ATCC 25618 / H37Rv) OX=83332 GN=mas PE=1 SV=1	0	1672.88	2.908	0.0664309	13	52.1	147.9	6.77	11.88	49	54.6	55.7	155.1	158.8	126.9	148926	176209	170539	468515	532283	387968	164344	183018	186888	519886	532283	425346		High	High	High	High	High	High	High
665	High	LFIDDDGQEQR	[R].LFIDDDGQEQR.[A]	1xTMT6plex [N-Term]	2.29945e-07	0.000125663	1	1	2	I6Y231	I6Y231 [876-886]	I6Y231		Probable multifunctional mycocerosic acid synthase membrane-associated Mas OS=Mycobacterium tuberculosis (strain ATCC 25618 / H37Rv) OX=83332 GN=mas PE=1 SV=1	0	1564.78	7.642	0.0475548	14.58	22.1	177.9	35.97	5.69	21.7	21.2	38.3	181.7	162.3	174.7	174682	182044	311181	1.45801e+06	1.44487e+06	1.41883e+06	192766	189078	341012	1.61788e+06	1.44487e+06	1.55553e+06		High	High	High	High	High	High	High
815	High	LVDAPLPAWTHAR	[R].LVDAPLPAWTHAR.[L]	1xTMT6plex [N-Term]	1.19558e-06	0.000125663	1	1	2	I6Y231	I6Y231 [863-875]	I6Y231		Probable multifunctional mycocerosic acid synthase membrane-associated Mas OS=Mycobacterium tuberculosis (strain ATCC 25618 / H37Rv) OX=83332 GN=mas PE=1 SV=1	0	1675.95	1.865	0.524191	36.09	70.7	129.3	162.58	11.17	8.6	13.2	509.7	19.9	24.6	24.1	20028.4	32634.5	1.19737e+06	46190.7	63216.1	56501.3	22101.8	33895.4	1.31215e+06	51255.4	63216.1	61944.8		High	High	High	High	High	High	High
844	High	LLVEQASVILR	[R].LLVEQASVILR.[R]	1xTMT6plex [N-Term]	0.00136979	0.000125663	1	1	1	I6Y231	I6Y231 [2034-2044]	I6Y231		Probable multifunctional mycocerosic acid synthase membrane-associated Mas OS=Mycobacterium tuberculosis (strain ATCC 25618 / H37Rv) OX=83332 GN=mas PE=1 SV=1	0	1469.93	1.632	0.520742	16.96	82.2	117.8	41.08	14.6	62.5	72	129.3	102	131	103.3	30544.9	37407.9	63636.7	49564.6	70646.3	50839.4	33707.1	38853.2	69737.2	54999.2	70646.3	55737.4		High	High	High	High	High	High	High
955	High	VIATNNTAR	[K].VIATNNTAR.[A]	1xTMT6plex [N-Term]	0.000366865	0.000125663	1	1	2	I6Y231	I6Y231 [2082-2090]	I6Y231		Probable multifunctional mycocerosic acid synthase membrane-associated Mas OS=Mycobacterium tuberculosis (strain ATCC 25618 / H37Rv) OX=83332 GN=mas PE=1 SV=1	0	1188.69	1.769	0.145977	29.79	72.2	127.8	24.29	10.72	52.4	69.6	86.2	146.7	123.2	121.8	107042	151054	177113	297864	277551	250265	118124	156891	194092	330524	277551	274376		High	High	High	High	High	High	High
964	High	VGDPDEHSLLAGR	[R].VGDPDEHSLLAGR.[E]	1xTMT6plex [N-Term]	2.71928e-06	0.000125663	1	1	4	I6Y231	I6Y231 [1283-1295]	I6Y231		Probable multifunctional mycocerosic acid synthase membrane-associated Mas OS=Mycobacterium tuberculosis (strain ATCC 25618 / H37Rv) OX=83332 GN=mas PE=1 SV=1	0	1594.84	4.219	0.622153	4.03	42.1	157.9	110.88	9.82	27.2	30.7	183.4	114.9	132.9	110.9	91874.8	109919	623004	385511	494797	376409	101386	114166	682728	427781	494797	412674		High	High	High	High	High	High	High
995	High	VISSEHPMLR	[R].VISSEHPMLR.[T]	1xOxidation [M8]; 1xTMT6plex [N-Term]	0.000329811	0.000125663	1	1	2	I6Y231	I6Y231 [1350-1359]	I6Y231		Probable multifunctional mycocerosic acid synthase membrane-associated Mas OS=Mycobacterium tuberculosis (strain ATCC 25618 / H37Rv) OX=83332 GN=mas PE=1 SV=1	0	1413.77	0.96	0.568499	42.77	121	79	84.38	51.09	54.9	80.7	258.4	52.7	108.9	44.4	253587	396436	1.20295e+06	242110	555575	206800	279840	411753	1.31827e+06	268656	555575	226723		High	High	High	High	High	High	High
1047	High	VLIHSATGGVGQAAISIAR	[K].VLIHSATGGVGQAAISIAR.[A]	1xTMT6plex [N-Term]	2.31114e-07	0.000125663	1	1	2	I6Y231	I6Y231 [1562-1580]	I6Y231		Probable multifunctional mycocerosic acid synthase membrane-associated Mas OS=Mycobacterium tuberculosis (strain ATCC 25618 / H37Rv) OX=83332 GN=mas PE=1 SV=1	0	2050.2	0.799	0.46419	48.01	115	85	36.95	15.64	73.4	117.5	159.8	86.8	93.9	68.7	103267	175534	226335	121370	145691	97211.2	113958	182316	248033	134678	145691	106577		High	High	High	High	High	High	High
1130	High	VAQQLLSGSEEDETAWR	[R].VAQQLLSGSEEDETAWR.[N]	1xTMT6plex [N-Term]	4.62623e-10	0.000125663	1	1	3	I6Y231	I6Y231 [1374-1390]	I6Y231		Probable multifunctional mycocerosic acid synthase membrane-associated Mas OS=Mycobacterium tuberculosis (strain ATCC 25618 / H37Rv) OX=83332 GN=mas PE=1 SV=1	0	2148.08	22.805	0.0475548	20.98	8.4	191.6	14.76	4	8.2	7.7	10.1	187.3	200.1	186.5	67558.7	67177	83822	1.53221e+06	1.81641e+06	1.54375e+06	74552.8	69772.5	91857.5	1.70021e+06	1.81641e+06	1.69248e+06		High	High	High	High	High	High	High
1153	High	VAVSSFGMSGTNVHAIVEEAPAEASAPESSPGDAEVGPR	[R].VAVSSFGMSGTNVHAIVEEAPAEASAPESSPGDAEVGPR.[L]	1xOxidation [M8]; 1xTMT6plex [N-Term]	2.62038e-11	0.000125663	1	1	1	I6Y231	I6Y231 [410-448]	I6Y231		Probable multifunctional mycocerosic acid synthase membrane-associated Mas OS=Mycobacterium tuberculosis (strain ATCC 25618 / H37Rv) OX=83332 GN=mas PE=1 SV=1	0	4054.95	2.756	0.169029	11.39	67.5	132.5	38.95	33.81	36.1	64.2	83.5	99.4	190.6	126.1	9975.99	18870.8	23262.6	27345.9	58175.5	35092.8	11008.8	19599.9	25492.6	30344.3	58175.5	38473.8		High	High	High	High	High	High	High
1448	High	SPWGEMFASTGQR	[R].SPWGEMFASTGQR.[S]	1xOxidation [M6]; 1xTMT6plex [N-Term]	0.00389892	0.000125663	1	1	4	I6Y231	I6Y231 [1996-2008]	I6Y231		Probable multifunctional mycocerosic acid synthase membrane-associated Mas OS=Mycobacterium tuberculosis (strain ATCC 25618 / H37Rv) OX=83332 GN=mas PE=1 SV=1	0	1698.81	6.759	0.0933699	21.8	29.1	170.9	21.21	23.63	23.1	30.4	35.6	178.9	205.5	126.4	22024.3	30835.5	34226	169819	216482	121473	24304.4	32026.9	37507	188439	216482	133176		High	High	High	High	High	High	High
1469	High	SVAVTPEQAPLYR	[R].SVAVTPEQAPLYR.[R]	1xTMT6plex [N-Term]	2.76013e-07	0.000125663	1	1	4	I6Y231	I6Y231 [1750-1762]	I6Y231		Probable multifunctional mycocerosic acid synthase membrane-associated Mas OS=Mycobacterium tuberculosis (strain ATCC 25618 / H37Rv) OX=83332 GN=mas PE=1 SV=1	0	1659.93	7.499	0.0748675	3.61	27.9	172.1	39.93	14.95	21.1	26.3	44.4	162.3	197.5	148.3	39862.1	52770.6	84395	304504	410990	281584	43988.9	54809.5	92485.4	337892	410990	308713		High	High	High	High	High	High	High
1706	High	TTLIDVDEHTDVER	[R].TTLIDVDEHTDVER.[V]	1xTMT6plex [N-Term]	4.80062e-05	0.000125663	1	1	3	I6Y231	I6Y231 [1360-1373]	I6Y231		Probable multifunctional mycocerosic acid synthase membrane-associated Mas OS=Mycobacterium tuberculosis (strain ATCC 25618 / H37Rv) OX=83332 GN=mas PE=1 SV=1	0	1871.95	1.031	0.962536	50.34	98	102	51.41	6.54	54	92.1	156.6	95.9	94.9	106.6	56386	102165	164687	99626.3	109388	112077	62223.4	106113	180475	110550	109388	122875		High	High	High	High	High	High	High
1821	High	TETLTMPSEDAQVAVYR	[R].TETLTMPSEDAQVAVYR.[A]	1xOxidation [M6]; 1xTMT6plex [N-Term]	1.17752e-06	0.000125663	1	1	4	I6Y231	I6Y231 [277-293]	I6Y231		Probable multifunctional mycocerosic acid synthase membrane-associated Mas OS=Mycobacterium tuberculosis (strain ATCC 25618 / H37Rv) OX=83332 GN=mas PE=1 SV=1	0	2156.07	7.808	0.106357	9.23	26	174	33.85	24.73	21.5	26.6	40.9	178.1	208.1	124.9	18979.9	25025.5	36371.3	156552	202946	111110	20944.9	25992.4	39858	173717	202946	121815		High	High	High	High	High	High	High
1851	High	TAVLDPDHDGMR	[R].TAVLDPDHDGMR.[V]	1xOxidation [M11]; 1xTMT6plex [N-Term]	0.000318311	0.000125663	1	1	2	I6Y231	I6Y231 [1411-1422]	I6Y231		Probable multifunctional mycocerosic acid synthase membrane-associated Mas OS=Mycobacterium tuberculosis (strain ATCC 25618 / H37Rv) OX=83332 GN=mas PE=1 SV=1	0	1571.77	0.879	0.43871	19.53	107.4	92.6	14.33	2.64	109.9	88.8	118.1	96.7	94.8	91.7	164412	141014	177782	143798	156408	138093	181432	146463	194825	159565	156408	151397		High	High	High	High	High	High	High
1890	High	DMGVEHVYDSR	[R].DMGVEHVYDSR.[S]	1xOxidation [M2]; 1xTMT6plex [N-Term]	9.32953e-05	0.000125663	1	1	3	I6Y231	I6Y231 [1601-1611]	I6Y231		Probable multifunctional mycocerosic acid synthase membrane-associated Mas OS=Mycobacterium tuberculosis (strain ATCC 25618 / H37Rv) OX=83332 GN=mas PE=1 SV=1	0	1552.73	1.855	0.247641	63.36	81	119	44.1	14.08	42.7	77.2	110.4	113	143.3	113.5	92845.4	178585	241846	244485	344095	248576	102457	185485	265030	271292	344095	272525		High	High	High	High	High	High	High
1908	High	DGVVIVYGPR	[R].DGVVIVYGPR.[V]	1xTMT6plex [N-Term]	5.15256e-06	0.000125663	1	1	1	I6Y231	I6Y231 [1273-1282]	I6Y231		Probable multifunctional mycocerosic acid synthase membrane-associated Mas OS=Mycobacterium tuberculosis (strain ATCC 25618 / H37Rv) OX=83332 GN=mas PE=1 SV=1	0	1303.76	8.231	0.0809204	14.92	26.1	173.9	14.74	22.87	19.8	24.5	26.6	162.9	221.7	144.5	61136.6	80311	82731.5	500418	755633	449131	67465.8	83414	90662.5	555288	755633	492402		High	High	High	High	High	High	High
1968	High	DTDGYGVDIVLNSLTGAAQR	[R].DTDGYGVDIVLNSLTGAAQR.[A]	1xTMT6plex [N-Term]	2.54497e-07	0.000125663	1	1	1	I6Y231	I6Y231 [1622-1641]	I6Y231		Probable multifunctional mycocerosic acid synthase membrane-associated Mas OS=Mycobacterium tuberculosis (strain ATCC 25618 / H37Rv) OX=83332 GN=mas PE=1 SV=1	0	2294.18	0.926	0.411318	5.94	107.2	92.8	26.54	8.33	88.9	100.3	144.8	82.4	96.8	86.8	34248.9	41046	56173.7	31544.4	41130.5	33652.8	37794.6	42631.9	61558.7	35003.1	41130.5	36895		High	High	High	High	High	High	High
2306	High	ELAEFEGELPR	[R].ELAEFEGELPR.[L]	1xTMT6plex [N-Term]	5.2833e-07	0.000125663	1	1	4	I6Y231	I6Y231 [1307-1317]	I6Y231		Probable multifunctional mycocerosic acid synthase membrane-associated Mas OS=Mycobacterium tuberculosis (strain ATCC 25618 / H37Rv) OX=83332 GN=mas PE=1 SV=1	0	1518.8	11.193	0.059613	6.55	16.8	183.2	50.88	8.11	15.9	16.3	36.3	178.1	191	162.4	245795	268250	563869	2.73601e+06	3.25635e+06	2.52433e+06	271241	278614	617924	3.036e+06	3.25635e+06	2.76754e+06		High	High	High	High	High	High	High
2615	High	ATFLAEGGEIMITPEEGAYAFETLVR	[R].ATFLAEGGEIMITPEEGAYAFETLVR.[H]	1xOxidation [M11]; 1xTMT6plex [N-Term]	1.11293e-08	0.000125663	1	1	2	I6Y231	I6Y231 [1947-1972]	I6Y231		Probable multifunctional mycocerosic acid synthase membrane-associated Mas OS=Mycobacterium tuberculosis (strain ATCC 25618 / H37Rv) OX=83332 GN=mas PE=1 SV=1	0	3060.54	0.805	0.714301	64.4	110.8	89.2	34.12	15.53	66.8	117.2	138	106.1	94.4	77.5	14696.8	27403.7	30584.5	23216.6	22918	17161	16218.3	28462.5	33516.4	25762.2	22918	18814.4		High	High	High	High	High	High	High
2684	High	AKGAEIFATAGNPAKR	[R].AKGAEIFATAGNPAKR.[A]	2xTMT6plex [K2; K15]; 1xTMT6plex [N-Term]	1.7139e-06	0.000125663	1	1	1	I6Y231	I6Y231 [1581-1596]	I6Y231		Probable multifunctional mycocerosic acid synthase membrane-associated Mas OS=Mycobacterium tuberculosis (strain ATCC 25618 / H37Rv) OX=83332 GN=mas PE=1 SV=1	2	2289.36	6.161	0.0622544	18.36	27.8	172.2	34.25	16.01	22.7	27.9	43.3	139.8	193.3	172.9	23687.7	30962.8	45532.7	145136	222669	181686	26140	32159.2	49897.6	161050	222669	199191		High	High	High	High	High	High	High
2724	High	ANLEQAGLR	[R].ANLEQAGLR.[G]	1xTMT6plex [N-Term]	0.000169733	0.000125663	1	1	2	I6Y231	I6Y231 [1337-1345]	I6Y231		Probable multifunctional mycocerosic acid synthase membrane-associated Mas OS=Mycobacterium tuberculosis (strain ATCC 25618 / H37Rv) OX=83332 GN=mas PE=1 SV=1	0	1200.69	14.735	0.0475548	26.94	12.7	187.3	25.1	3.31	11	12.8	17.7	191.4	187.9	179.4	31933.3	39365.1	51719.2	552956	602441	524594	35239.2	40886.1	56677.2	613586	602441	575135		High	High	High	High	High	High	High
2780	High	GLLTELHR	[R].GLLTELHR.[A]	1xTMT6plex [N-Term]	0.000965846	0.000125663	1	1	3	I6Y231	I6Y231 [840-847]	I6Y231		Probable multifunctional mycocerosic acid synthase membrane-associated Mas OS=Mycobacterium tuberculosis (strain ATCC 25618 / H37Rv) OX=83332 GN=mas PE=1 SV=1	0	1167.7	2.813	0.216892	6.13	69.3	130.7	40.64	28.1	40.9	61	93.3	115	178.7	111.1	69647.2	110358	160030	194855	335793	190478	76857.5	114622	175371	216221	335793	208829		High	High	High	High	High	High	High
2802	High	GIDDVVVSVVASPQSTVIGGTSDTVR	[R].GIDDVVVSVVASPQSTVIGGTSDTVR.[D]	1xTMT6plex [N-Term]	1.83834e-09	0.000125663	1	1	2	I6Y231	I6Y231 [679-704]	I6Y231		Probable multifunctional mycocerosic acid synthase membrane-associated Mas OS=Mycobacterium tuberculosis (strain ATCC 25618 / H37Rv) OX=83332 GN=mas PE=1 SV=1	0	2787.49	1.559	0.0930247	2.97	70.1	129.9	15.37	16.31	65.2	72.3	87.7	101.6	139.2	134	134930	158936	182886	209216	318092	279310	148899	165077	200418	232156	318092	306220		High	High	High	High	High	High	High
2951	High	GVLHSAAVVEDATLTNITDELIDR	[R].GVLHSAAVVEDATLTNITDELIDR.[D]	1xTMT6plex [N-Term]	6.18105e-08	0.000125663	1	1	1	I6Y231	I6Y231 [1847-1870]	I6Y231		Probable multifunctional mycocerosic acid synthase membrane-associated Mas OS=Mycobacterium tuberculosis (strain ATCC 25618 / H37Rv) OX=83332 GN=mas PE=1 SV=1	0	2781.48	0.501	0.0475823	12.87	133.3	66.7	15.06	22.57	109.6	145	143.2	50.5	80	71.7	12813.9	18015.4	16869.4	5872.31	10320.4	8444.91	14140.5	18711.5	18486.6	6516.19	10320.4	9258.52		High	High	High	High	High	High	High
3154	High	GAEIFATAGNPAKR	[K].GAEIFATAGNPAKR.[A]	1xTMT6plex [K13]; 1xTMT6plex [N-Term]	1.47717e-11	0.000125663	1	1	2	I6Y231	I6Y231 [1583-1596]	I6Y231		Probable multifunctional mycocerosic acid synthase membrane-associated Mas OS=Mycobacterium tuberculosis (strain ATCC 25618 / H37Rv) OX=83332 GN=mas PE=1 SV=1	1	1861.07	6.438	0.0690479	33.92	27.9	172.1	29.43	16.07	23.6	25.5	39.5	151.9	201.9	157.6	64906.6	74616.4	109514	415580	613129	436501	71626.2	77499.5	120012	461147	613129	478555		High	High	High	High	High	High	High
3316	High	LVLDVPR	[K].LVLDVPR.[S]	1xTMT6plex [N-Term]	0.00967281	0.000544315	1	1	2	I6Y231	I6Y231 [1739-1745]	I6Y231		Probable multifunctional mycocerosic acid synthase membrane-associated Mas OS=Mycobacterium tuberculosis (strain ATCC 25618 / H37Rv) OX=83332 GN=mas PE=1 SV=1	0	1040.67	17.068	0.0475548	39.72	12.1	187.9	46.44	5.75	8.4	11.6	20.5	181.2	198.8	179.4	75393.2	111428	185856	1.62254e+06	1.97537e+06	1.62572e+06	83198.4	115733	203673	1.80045e+06	1.97537e+06	1.78234e+06		High	High	High	High	High	High	High
3333	High	ESFAER	[R].ESFAER.[G]	1xTMT6plex [N-Term]	0.0114032	0.000755003	1	1	2	I6Y231	I6Y231 [1041-1046]	I6Y231		Probable multifunctional mycocerosic acid synthase membrane-associated Mas OS=Mycobacterium tuberculosis (strain ATCC 25618 / H37Rv) OX=83332 GN=mas PE=1 SV=1	0	967.505	3.177	0.109469	41.54	43.9	156.1	37.42	18.78	30.9	41.1	64	187	130.7	146.4	75622	107097	157918	455615	353384	360967	83450.9	111235	173056	505572	353384	395744		High	High	High	High	High	High	High
3366	High	QTIEGLR	[R].QTIEGLR.[A]	1xTMT6plex [N-Term]	0.014548	0.00093132	1	1	2	I6Y231	I6Y231 [1806-1812]	I6Y231		Probable multifunctional mycocerosic acid synthase membrane-associated Mas OS=Mycobacterium tuberculosis (strain ATCC 25618 / H37Rv) OX=83332 GN=mas PE=1 SV=1	0	1045.62	6.508	0.0475548	23.2	26.9	173.1	25.6	2.85	26.8	23	37.3	174.6	172.8	165.4	203965	185468	285770	1.32015e+06	1.44996e+06	1.26593e+06	225080	192634	313165	1.4649e+06	1.44996e+06	1.38789e+06		High	High	High	High	High	High	High
3508	High	IVLTAR	[R].IVLTAR.[S]	1xTMT6plex [N-Term]	0.184095	0.00908128	1	1	1	I6Y231	I6Y231 [1792-1797]	I6Y231		Probable multifunctional mycocerosic acid synthase membrane-associated Mas OS=Mycobacterium tuberculosis (strain ATCC 25618 / H37Rv) OX=83332 GN=mas PE=1 SV=1	0	901.603	1.108	0.500858	24.14	92.9	107.1	71.49	8.18	18.4	136.3	97.8	112.7	126.5	108.3	56459.9	445599	302818	344751	429386	335428	62304.9	462816	331847	382552	429386	367745		High	High	High	High	High	High	High
3728	High	LTPSPLGHEER	[R].LTPSPLGHEER.[R]	1xTMT6plex [N-Term]	0.000698367	0.000125663	1	1	1	I6Y231	I6Y231 [1399-1409]	I6Y231		Probable multifunctional mycocerosic acid synthase membrane-associated Mas OS=Mycobacterium tuberculosis (strain ATCC 25618 / H37Rv) OX=83332 GN=mas PE=1 SV=1	0	1464.8																										No Quan Values	High	High	High	High	High	High	High
3796	High	LPGGINSPDKLWESLLR	[R].LPGGINSPDKLWESLLR.[G]	1xTMT6plex [K10]; 1xTMT6plex [N-Term]	0.000338279	0.000125663	1	1	1	I6Y231	I6Y231 [17-33]	I6Y231		Probable multifunctional mycocerosic acid synthase membrane-associated Mas OS=Mycobacterium tuberculosis (strain ATCC 25618 / H37Rv) OX=83332 GN=mas PE=1 SV=1	1	2353.36	2.399	0.177488	1.57	66.5	133.5	45.36	20.73	42.7	64.3	106	102.3	155.8	129	43335	69376.5	108420	103371	174670	131860	47821.3	72057.1	118814	114706	174670	144564		High	High	High	High	High	High	High
[truncated: 5,516 more rows]
[truncated: 4 more columns]

## Sheet: ProteinSheetColumns
# AAs	Displays the length of the protein sequence.
[truncated: 61 more rows]

[truncated: 1 more sheets: PeptideSheetColumns]
